# Supplementary material for: CaZAT5 delays the flowering time in tomato and affects pollen viability and anther dehiscence
Source: PLoS Genet. 2026 Jan 6;22(1):e1012016. doi: 10.1371/journal.pgen.1012016 (PMC12788657; doi:10.1371/journal.pgen.1012016)
Supplement: S1 Table — (XLSX) [file pgen.1012016.s007.xlsx]

## Sheet: Sheet1
S1_Table. The predicted downstream target genes of CaZAT5.
clusterID	chr	start	end	length	abs_summit	pileup	#NAME?	fold_enrichment	#NAME?	name	region	gene	Name	TF	GO	KEGG	Nr
5	Chr01	768573	768822	249	768701	41	35.0843	11.7965	31.7364	ZAT_1_vs_ZAT_input_peak_3	promoter	ZLC01G0000370	ZLC01G0000370	--	GO:0000166,nucleotide binding; GO:0000271,polysaccharide biosynthetic process; GO:0003674,molecular_function; GO:0003824,catalytic activity; GO:0004373,glycogen (starch) synthase activity; GO:0005488,binding; GO:0005575,cellular_component; GO:0005622,intracellular anatomical structure; GO:0005623,obsolete cell; GO:0005737,cytoplasm; GO:0005975,carbohydrate metabolic process; GO:0005976,polysaccha…	WAXY; granule-bound starch synthase [EC:2.4.1.242]; K13679;	XP_016564900.1 granule-bound starch synthase 1, chloroplastic/amyloplastic isoform X2 [Capsicum annuum]
5	Chr01	768586	768822	236	768705	42	37.682	12.7646	34.2159	ZAT_2_vs_ZAT_input_peak_4	promoter	ZLC01G0000370	ZLC01G0000370	--	GO:0000166,nucleotide binding; GO:0000271,polysaccharide biosynthetic process; GO:0003674,molecular_function; GO:0003824,catalytic activity; GO:0004373,glycogen (starch) synthase activity; GO:0005488,binding; GO:0005575,cellular_component; GO:0005622,intracellular anatomical structure; GO:0005623,obsolete cell; GO:0005737,cytoplasm; GO:0005975,carbohydrate metabolic process; GO:0005976,polysaccha…	WAXY; granule-bound starch synthase [EC:2.4.1.242]; K13679;	XP_016564900.1 granule-bound starch synthase 1, chloroplastic/amyloplastic isoform X2 [Capsicum annuum]
74	Chr01	8070473	8070872	399	8070686	65	86.9469	29.3753	82.5393	ZAT_1_vs_ZAT_input_peak_52	promoter	ZLC01G0004370	ZLC01G0004370	--	GO:0005575,cellular_component; GO:0005622,intracellular anatomical structure; GO:0005623,obsolete cell; GO:0005634,nucleus; GO:0005737,cytoplasm; GO:0005829,cytosol; GO:0006810,transport; GO:0008150,biological_process; GO:0016192,vesicle-mediated transport; GO:0043226,organelle; GO:0043227,membrane-bounded organelle; GO:0043229,intracellular organelle; GO:0043231,intracellular membrane-bounded or…	--	PHT92487.1 hypothetical protein T459_00369 [Capsicum annuum]
74	Chr01	8070398	8070887	489	8070663	56	72.488	25.84	68.2569	ZAT_2_vs_ZAT_input_peak_57	promoter	ZLC01G0004370	ZLC01G0004370	--	GO:0005575,cellular_component; GO:0005622,intracellular anatomical structure; GO:0005623,obsolete cell; GO:0005634,nucleus; GO:0005737,cytoplasm; GO:0005829,cytosol; GO:0006810,transport; GO:0008150,biological_process; GO:0016192,vesicle-mediated transport; GO:0043226,organelle; GO:0043227,membrane-bounded organelle; GO:0043229,intracellular organelle; GO:0043231,intracellular membrane-bounded or…	--	PHT92487.1 hypothetical protein T459_00369 [Capsicum annuum]
75	Chr01	8071121	8071446	325	8071263	27	20.5597	8.61246	17.6067	ZAT_1_vs_ZAT_input_peak_53	promoter	ZLC01G0004370	ZLC01G0004370	--	GO:0005575,cellular_component; GO:0005622,intracellular anatomical structure; GO:0005623,obsolete cell; GO:0005634,nucleus; GO:0005737,cytoplasm; GO:0005829,cytosol; GO:0006810,transport; GO:0008150,biological_process; GO:0016192,vesicle-mediated transport; GO:0043226,organelle; GO:0043227,membrane-bounded organelle; GO:0043229,intracellular organelle; GO:0043231,intracellular membrane-bounded or…	--	PHT92487.1 hypothetical protein T459_00369 [Capsicum annuum]
75	Chr01	8071168	8071446	278	8071297	20	13.4361	6.56731	10.7028	ZAT_2_vs_ZAT_input_peak_58	promoter	ZLC01G0004370	ZLC01G0004370	--	GO:0005575,cellular_component; GO:0005622,intracellular anatomical structure; GO:0005623,obsolete cell; GO:0005634,nucleus; GO:0005737,cytoplasm; GO:0005829,cytosol; GO:0006810,transport; GO:0008150,biological_process; GO:0016192,vesicle-mediated transport; GO:0043226,organelle; GO:0043227,membrane-bounded organelle; GO:0043229,intracellular organelle; GO:0043231,intracellular membrane-bounded or…	--	PHT92487.1 hypothetical protein T459_00369 [Capsicum annuum]
76	Chr01	8285611	8285935	324	8285796	26	19.4636	8.30487	16.5473	ZAT_1_vs_ZAT_input_peak_54	promoter	ZLC01G0004570	ZLC01G0004570	--	GO:0001838,embryonic epithelial tube formation; GO:0001841,neural tube formation; GO:0002009,morphogenesis of an epithelium; GO:0003674,molecular_function; GO:0005488,binding; GO:0005515,protein binding; GO:0005575,cellular_component; GO:0005622,intracellular anatomical structure; GO:0005623,obsolete cell; GO:0005634,nucleus; GO:0005635,nuclear envelope; GO:0005643,nuclear pore; GO:0005654,nucleo…	NUP50, NPAP60; nuclear pore complex protein Nup50; K14295; NUP50, NPAP60; nuclear pore complex protein Nup50; K14295;	PHU28349.1 hypothetical protein BC332_00442 [Capsicum chinense]
76	Chr01	8285662	8285936	274	8285781	19	10.7413	5.3375	8.11523	ZAT_2_vs_ZAT_input_peak_59	promoter	ZLC01G0004570	ZLC01G0004570	--	GO:0001838,embryonic epithelial tube formation; GO:0001841,neural tube formation; GO:0002009,morphogenesis of an epithelium; GO:0003674,molecular_function; GO:0005488,binding; GO:0005515,protein binding; GO:0005575,cellular_component; GO:0005622,intracellular anatomical structure; GO:0005623,obsolete cell; GO:0005634,nucleus; GO:0005635,nuclear envelope; GO:0005643,nuclear pore; GO:0005654,nucleo…	NUP50, NPAP60; nuclear pore complex protein Nup50; K14295; NUP50, NPAP60; nuclear pore complex protein Nup50; K14295;	PHU28349.1 hypothetical protein BC332_00442 [Capsicum chinense]
82	Chr01	8948770	8949039	269	8948883	19	17.6342	9.29443	14.7739	ZAT_1_vs_ZAT_input_peak_60	promoter	ZLC01G0005040	ZLC01G0005040	--	--	--	PHU28312.1 hypothetical protein BC332_00405 [Capsicum chinense]
82	Chr01	8948797	8949031	234	8948919	20	19.1836	9.9329	16.2378	ZAT_2_vs_ZAT_input_peak_63	promoter	ZLC01G0005040	ZLC01G0005040	--	--	--	PHU28312.1 hypothetical protein BC332_00405 [Capsicum chinense]
134	Chr01	12473043	12473315	272	12473210	14	9.38979	5.57967	6.8728	ZAT_1_vs_ZAT_input_peak_97	promoter	ZLC01G0006850	ZLC01G0006850	--	--	--	KAF3620485.1 hypothetical protein FXO37_33242 [Capsicum annuum]
134	Chr01	12473101	12473381	280	12473289	17	13.7526	7.501	11.0059	ZAT_2_vs_ZAT_input_peak_100	promoter	ZLC01G0006850	ZLC01G0006850	--	--	--	KAF3620485.1 hypothetical protein FXO37_33242 [Capsicum annuum]
138	Chr01	12578468	12578681	213	12578585	14	11.6636	6.97083	9.02595	ZAT_1_vs_ZAT_input_peak_100	promoter	ZLC01G0006860	ZLC01G0006860	--	--	--	KAF3620485.1 hypothetical protein FXO37_33242 [Capsicum annuum]
138	Chr01	12578470	12578666	196	12578606	8	5.57032	4.25696	3.26486	ZAT_2_vs_ZAT_input_peak_104	promoter	ZLC01G0006860	ZLC01G0006860	--	--	--	KAF3620485.1 hypothetical protein FXO37_33242 [Capsicum annuum]
161	Chr01	13595175	13595541	366	13595347	23	22.7992	11.1533	19.7744	ZAT_1_vs_ZAT_input_peak_117	promoter	ZLC01G0007180	ZLC01G0007180	C2H2	--	--	KAF3673725.1 putative feruloyl CoA ortho-hydroxylase 1-like [Capsicum annuum]
161	Chr01	13595197	13595530	333	13595364	24	24.4816	11.8249	21.3657	ZAT_2_vs_ZAT_input_peak_124	promoter	ZLC01G0007180	ZLC01G0007180	C2H2	--	--	KAF3673725.1 putative feruloyl CoA ortho-hydroxylase 1-like [Capsicum annuum]
196	Chr01	16186736	16187032	296	16186894	141	49.8206	4.69199	46.1244	ZAT_1_vs_ZAT_input_peak_144	promoter	ZLC01G0008300	ZLC01G0008300	--	--	--	YP_009049696.1 hypothetical protein [Capsicum annuum]
196	Chr01	16186736	16187032	296	16186894	141	49.8206	4.69199	46.1244	ZAT_1_vs_ZAT_input_peak_144	promoter	ZLC01G0008310	ZLC01G0008310	--	--	--	YP_009049697.1 hypothetical protein [Capsicum annuum]
196	Chr01	16186739	16187028	289	16186898	133	45.513	4.53169	41.8584	ZAT_2_vs_ZAT_input_peak_149	promoter	ZLC01G0008300	ZLC01G0008300	--	--	--	YP_009049696.1 hypothetical protein [Capsicum annuum]
196	Chr01	16186739	16187028	289	16186898	133	45.513	4.53169	41.8584	ZAT_2_vs_ZAT_input_peak_149	promoter	ZLC01G0008310	ZLC01G0008310	--	--	--	YP_009049697.1 hypothetical protein [Capsicum annuum]
201	Chr01	16483748	16483977	229	16483900	10	7.38267	5.11194	4.96888	ZAT_1_vs_ZAT_input_peak_148	promoter	ZLC01G0008630	ZLC01G0008630	--	GO:0000255,allantoin metabolic process; GO:0000256,allantoin catabolic process; GO:0003674,molecular_function; GO:0003700,DNA-binding transcription factor activity; GO:0003824,catalytic activity; GO:0006139,nucleobase-containing compound metabolic process; GO:0006144,purine nucleobase metabolic process; GO:0006145,purine nucleobase catabolic process; GO:0006355,regulation of DNA-templated transcr…	ylbA, UGHY; (S)-ureidoglycine aminohydrolase [EC:3.5.3.26]; K14977;	XP_016570733.1 (S)-ureidoglycine aminohydrolase [Capsicum annuum]
201	Chr01	16483854	16484110	256	16483968	6	3.79366	3.31097	1.68178	ZAT_2_vs_ZAT_input_peak_153	promoter	ZLC01G0008630	ZLC01G0008630	--	GO:0000255,allantoin metabolic process; GO:0000256,allantoin catabolic process; GO:0003674,molecular_function; GO:0003700,DNA-binding transcription factor activity; GO:0003824,catalytic activity; GO:0006139,nucleobase-containing compound metabolic process; GO:0006144,purine nucleobase metabolic process; GO:0006145,purine nucleobase catabolic process; GO:0006355,regulation of DNA-templated transcr…	ylbA, UGHY; (S)-ureidoglycine aminohydrolase [EC:3.5.3.26]; K14977;	XP_016570733.1 (S)-ureidoglycine aminohydrolase [Capsicum annuum]
263	Chr01	19923754	19924069	315	19923935	16	13.9791	7.90027	11.2516	ZAT_1_vs_ZAT_input_peak_195	promoter	ZLC01G0009590	ZLC01G0009590	--	--	--	XP_016553810.1 1-aminocyclopropane-1-carboxylate oxidase homolog 1 [Capsicum annuum]
263	Chr01	19923847	19924090	243	19923936	11	8.56208	5.67594	6.05398	ZAT_2_vs_ZAT_input_peak_201	promoter	ZLC01G0009590	ZLC01G0009590	--	--	--	XP_016553810.1 1-aminocyclopropane-1-carboxylate oxidase homolog 1 [Capsicum annuum]
313	Chr01	23046234	23046970	736	23046810	45	55.4062	21.3772	51.5901	ZAT_1_vs_ZAT_input_peak_230	promoter	ZLC01G0010490	ZLC01G0010490	--	--	--	KAF3666408.1 hypothetical protein FXO38_09087, partial [Capsicum annuum]
313	Chr01	23046316	23046997	681	23046847	44	54.438	21.2848	50.5736	ZAT_2_vs_ZAT_input_peak_241	promoter	ZLC01G0010490	ZLC01G0010490	--	--	--	KAF3666408.1 hypothetical protein FXO38_09087, partial [Capsicum annuum]
470	Chr01	28981995	28982386	391	28982110	13	10.5467	6.5061	7.95913	ZAT_1_vs_ZAT_input_peak_353	promoter	ZLC01G0012110	ZLC01G0012110	--	GO:0000062,fatty-acyl-CoA binding; GO:0000166,nucleotide binding; GO:0001666,response to hypoxia; GO:0003674,molecular_function; GO:0005488,binding; GO:0005543,phospholipid binding; GO:0005575,cellular_component; GO:0005622,intracellular anatomical structure; GO:0005623,obsolete cell; GO:0005737,cytoplasm; GO:0005829,cytosol; GO:0005886,plasma membrane; GO:0006810,transport; GO:0006869,lipid tran…	DBI, ACBP; diazepam-binding inhibitor (GABA receptor modulator, acyl-CoA-binding protein); K08762;	PHT58445.1 Acyl-CoA-binding protein [Capsicum baccatum]
470	Chr01	28982041	28982336	295	28982155	14	11.8648	7.09493	9.18958	ZAT_2_vs_ZAT_input_peak_366	promoter	ZLC01G0012110	ZLC01G0012110	--	GO:0000062,fatty-acyl-CoA binding; GO:0000166,nucleotide binding; GO:0001666,response to hypoxia; GO:0003674,molecular_function; GO:0005488,binding; GO:0005543,phospholipid binding; GO:0005575,cellular_component; GO:0005622,intracellular anatomical structure; GO:0005623,obsolete cell; GO:0005737,cytoplasm; GO:0005829,cytosol; GO:0005886,plasma membrane; GO:0006810,transport; GO:0006869,lipid tran…	DBI, ACBP; diazepam-binding inhibitor (GABA receptor modulator, acyl-CoA-binding protein); K08762;	PHT58445.1 Acyl-CoA-binding protein [Capsicum baccatum]
625	Chr01	33111355	33111615	260	33111461	12	9.45943	6.04138	6.92567	ZAT_1_vs_ZAT_input_peak_478	promoter	ZLC01G0012730	ZLC01G0012730	--	--	--	XP_016553955.1 uncharacterized protein LOC107853481 isoform X2 [Capsicum annuum]
625	Chr01	33111351	33111551	200	33111490	14	11.8648	7.09493	9.18958	ZAT_2_vs_ZAT_input_peak_486	promoter	ZLC01G0012730	ZLC01G0012730	--	--	--	XP_016553955.1 uncharacterized protein LOC107853481 isoform X2 [Capsicum annuum]
631	Chr01	33449040	33449557	517	33449437	13	10.518	6.4883	7.9442	ZAT_1_vs_ZAT_input_peak_484	promoter	ZLC01G0012750	ZLC01G0012750	--	--	BEBT, AMAT; benzyl alcohol O-benzoyltransferase [EC:2.3.1.196 2.3.1.232]; K19861;	KAF3665057.1 Methanol O-anthraniloyltransferase [Capsicum annuum]
631	Chr01	33449189	33449469	280	33449331	10	7.50495	5.1893	5.07624	ZAT_2_vs_ZAT_input_peak_492	promoter	ZLC01G0012750	ZLC01G0012750	--	--	BEBT, AMAT; benzyl alcohol O-benzoyltransferase [EC:2.3.1.196 2.3.1.232]; K19861;	KAF3665057.1 Methanol O-anthraniloyltransferase [Capsicum annuum]
784	Chr01	37303432	37303675	243	37303598	11	8.40392	5.57666	5.93209	ZAT_1_vs_ZAT_input_peak_607	promoter	ZLC01G0013030	ZLC01G0013030	--	--	E2.3.1.133, HCT; shikimate O-hydroxycinnamoyltransferase [EC:2.3.1.133]; K13065; E2.3.1.133, HCT; shikimate O-hydroxycinnamoyltransferase [EC:2.3.1.133]; K13065; E2.3.1.133, HCT; shikimate O-hydroxycinnamoyltransferase [EC:2.3.1.133]; K13065; HHT1; omega-hydroxypalmitate O-feruloyl transferase [EC:2.3.1.188]; K15400;	KAF3625793.1 Copper/zinc superoxide dismutase 1, partial [Capsicum annuum]
784	Chr01	37303516	37303764	248	37303588	11	8.56208	5.67594	6.05398	ZAT_2_vs_ZAT_input_peak_611	promoter	ZLC01G0013030	ZLC01G0013030	--	--	E2.3.1.133, HCT; shikimate O-hydroxycinnamoyltransferase [EC:2.3.1.133]; K13065; E2.3.1.133, HCT; shikimate O-hydroxycinnamoyltransferase [EC:2.3.1.133]; K13065; E2.3.1.133, HCT; shikimate O-hydroxycinnamoyltransferase [EC:2.3.1.133]; K13065; HHT1; omega-hydroxypalmitate O-feruloyl transferase [EC:2.3.1.188]; K15400;	KAF3625793.1 Copper/zinc superoxide dismutase 1, partial [Capsicum annuum]
785	Chr01	37327968	37328183	215	37328038	10	7.38267	5.11194	4.96888	ZAT_1_vs_ZAT_input_peak_608	promoter	ZLC01G0013070	ZLC01G0013070	bHLH	GO:0000976,transcription cis-regulatory region binding; GO:0000981,DNA-binding transcription factor activity, RNA polymerase II-specific; GO:0001046,core promoter sequence-specific DNA binding; GO:0001067,transcription regulatory region nucleic acid binding; GO:0001228,DNA-binding transcription activator activity, RNA polymerase II-specific; GO:0003674,molecular_function; GO:0003676,nucleic acid …	--	KAF3637889.1 putative transcription factor bHLH53-like [Capsicum annuum]
785	Chr01	37328042	37328249	207	37328111	11	8.56208	5.67594	6.05398	ZAT_2_vs_ZAT_input_peak_612	promoter	ZLC01G0013070	ZLC01G0013070	bHLH	GO:0000976,transcription cis-regulatory region binding; GO:0000981,DNA-binding transcription factor activity, RNA polymerase II-specific; GO:0001046,core promoter sequence-specific DNA binding; GO:0001067,transcription regulatory region nucleic acid binding; GO:0001228,DNA-binding transcription activator activity, RNA polymerase II-specific; GO:0003674,molecular_function; GO:0003676,nucleic acid …	--	KAF3637889.1 putative transcription factor bHLH53-like [Capsicum annuum]
853	Chr01	41605530	41610279	229	41605530	10	6.40875	4.495	4.05965	ZAT_1_vs_ZAT_input_peak_665	promoter	ZLC01G0015200.1	ZLC01G0015200.1	--	GO:0000003,reproduction; GO:0003006,developmental process involved in reproduction; GO:0003674,molecular_function; GO:0003676,nucleic acid binding; GO:0003677,DNA binding; GO:0003700,DNA-binding transcription factor activity; GO:0005488,binding; GO:0005575,cellular_component; GO:0005622,intracellular anatomical structure; GO:0005623,obsolete cell; GO:0005634,nucleus; GO:0006355,regulation of DNA-…	--	XP_016574698.1 MADS-box protein SOC1
853	Chr01	41605530	41610279	260	41605542	12	8.08307	5.18476	5.60909	ZAT_2_vs_ZAT_input_peak_669	promoter	ZLC01G0015200.1	ZLC01G0015200.1	--	GO:0000003,reproduction; GO:0003006,developmental process involved in reproduction; GO:0003674,molecular_function; GO:0003676,nucleic acid binding; GO:0003677,DNA binding; GO:0003700,DNA-binding transcription factor activity; GO:0005488,binding; GO:0005575,cellular_component; GO:0005622,intracellular anatomical structure; GO:0005623,obsolete cell; GO:0005634,nucleus; GO:0006355,regulation of DNA-…	--	XP_016574698.1 MADS-box protein SOC1
1058	Chr01	43781723	43781999	276	43781884	18	13.5419	7.11662	10.8338	ZAT_1_vs_ZAT_input_peak_819	promoter	ZLC01G0013750	ZLC01G0013750	--	GO:0005575,cellular_component; GO:0005622,intracellular anatomical structure; GO:0005623,obsolete cell; GO:0005737,cytoplasm; GO:0009507,chloroplast; GO:0009534,chloroplast thylakoid; GO:0009536,plastid; GO:0009543,chloroplast thylakoid lumen; GO:0009579,thylakoid; GO:0031976,plastid thylakoid; GO:0031977,thylakoid lumen; GO:0031978,plastid thylakoid lumen; GO:0031984,organelle subcompartment; GO…	E1.10.3.1; polyphenol oxidase [EC:1.10.3.1]; K00422; E1.10.3.1; polyphenol oxidase [EC:1.10.3.1]; K00422;	PHT93295.1 Polyphenol oxidase A, chloroplastic [Capsicum annuum]
1058	Chr01	43781720	43782008	288	43781864	21	17.2002	8.44773	14.3248	ZAT_2_vs_ZAT_input_peak_817	promoter	ZLC01G0013750	ZLC01G0013750	--	GO:0005575,cellular_component; GO:0005622,intracellular anatomical structure; GO:0005623,obsolete cell; GO:0005737,cytoplasm; GO:0009507,chloroplast; GO:0009534,chloroplast thylakoid; GO:0009536,plastid; GO:0009543,chloroplast thylakoid lumen; GO:0009579,thylakoid; GO:0031976,plastid thylakoid; GO:0031977,thylakoid lumen; GO:0031978,plastid thylakoid lumen; GO:0031984,organelle subcompartment; GO…	E1.10.3.1; polyphenol oxidase [EC:1.10.3.1]; K00422; E1.10.3.1; polyphenol oxidase [EC:1.10.3.1]; K00422;	PHT93295.1 Polyphenol oxidase A, chloroplastic [Capsicum annuum]
1124	Chr01	46525977	46526604	627	46526463	18	15.3755	8.21238	12.595	ZAT_1_vs_ZAT_input_peak_867	promoter	ZLC01G0014130	ZLC01G0014130	--	--	RP-S6e, RPS6; small subunit ribosomal protein S6e; K02991; RP-S6e, RPS6; small subunit ribosomal protein S6e; K02991; RP-S6e, RPS6; small subunit ribosomal protein S6e; K02991; RP-S6e, RPS6; small subunit ribosomal protein S6e; K02991; RP-S6e, RPS6; small subunit ribosomal protein S6e; K02991; RP-S6e, RPS6; small subunit ribosomal protein S6e; K02991; RP-S6e, RPS6; small subunit ribosomal protein…	XP_016549553.1 40S ribosomal protein S6 [Capsicum annuum]
1124	Chr01	46526321	46526616	295	46526453	27	27.1054	12.3322	23.9231	ZAT_2_vs_ZAT_input_peak_866	promoter	ZLC01G0014130	ZLC01G0014130	--	--	RP-S6e, RPS6; small subunit ribosomal protein S6e; K02991; RP-S6e, RPS6; small subunit ribosomal protein S6e; K02991; RP-S6e, RPS6; small subunit ribosomal protein S6e; K02991; RP-S6e, RPS6; small subunit ribosomal protein S6e; K02991; RP-S6e, RPS6; small subunit ribosomal protein S6e; K02991; RP-S6e, RPS6; small subunit ribosomal protein S6e; K02991; RP-S6e, RPS6; small subunit ribosomal protein…	XP_016549553.1 40S ribosomal protein S6 [Capsicum annuum]
1125	Chr01	46526818	46527137	319	46526968	27	23.949	10.4877	20.8987	ZAT_1_vs_ZAT_input_peak_868	promoter	ZLC01G0014130	ZLC01G0014130	--	--	RP-S6e, RPS6; small subunit ribosomal protein S6e; K02991; RP-S6e, RPS6; small subunit ribosomal protein S6e; K02991; RP-S6e, RPS6; small subunit ribosomal protein S6e; K02991; RP-S6e, RPS6; small subunit ribosomal protein S6e; K02991; RP-S6e, RPS6; small subunit ribosomal protein S6e; K02991; RP-S6e, RPS6; small subunit ribosomal protein S6e; K02991; RP-S6e, RPS6; small subunit ribosomal protein…	XP_016549553.1 40S ribosomal protein S6 [Capsicum annuum]
1166	Chr01	47764826	47765049	223	47764947	11	6.62433	4.46374	4.2625	ZAT_1_vs_ZAT_input_peak_896	promoter	ZLC01G0014310	ZLC01G0014310	--	GO:0000226,microtubule cytoskeleton organization; GO:0001932,regulation of protein phosphorylation; GO:0001934,positive regulation of protein phosphorylation; GO:0003674,molecular_function; GO:0003824,catalytic activity; GO:0004672,protein kinase activity; GO:0004674,protein serine/threonine kinase activity; GO:0005575,cellular_component; GO:0005622,intracellular anatomical structure; GO:0005623,…	--	XP_016554772.1 mitogen-activated protein kinase kinase kinase 20 [Capsicum annuum]
1166	Chr01	47764730	47765077	347	47764822	9	5.03593	3.77609	2.7923	ZAT_2_vs_ZAT_input_peak_895	promoter	ZLC01G0014310	ZLC01G0014310	--	GO:0000226,microtubule cytoskeleton organization; GO:0001932,regulation of protein phosphorylation; GO:0001934,positive regulation of protein phosphorylation; GO:0003674,molecular_function; GO:0003824,catalytic activity; GO:0004672,protein kinase activity; GO:0004674,protein serine/threonine kinase activity; GO:0005575,cellular_component; GO:0005622,intracellular anatomical structure; GO:0005623,…	--	XP_016554772.1 mitogen-activated protein kinase kinase kinase 20 [Capsicum annuum]
1689	Chr01	67783483	67783791	308	67783639	21	18.8384	9.41844	15.95	ZAT_1_vs_ZAT_input_peak_1314	promoter	ZLC01G0018470	ZLC01G0018470	--	GO:0001871,obsolete pattern binding; GO:0003674,molecular_function; GO:0003824,catalytic activity; GO:0004553,hydrolase activity, hydrolyzing O-glycosyl compounds; GO:0005488,binding; GO:0005575,cellular_component; GO:0005623,obsolete cell; GO:0005886,plasma membrane; GO:0016020,membrane; GO:0016787,hydrolase activity; GO:0016798,hydrolase activity, acting on glycosyl bonds; GO:0030246,carbohydra…	GN4; glucan endo-1,3-beta-glucosidase 4 [EC:3.2.1.39]; K19892; UBE2E; ubiquitin-conjugating enzyme E2 E [EC:2.3.2.23]; K20217;	PHT59215.1 Glucan endo-1,3-beta-glucosidase 4 [Capsicum baccatum]
1689	Chr01	67783512	67783810	298	67783662	25	21.6516	9.81783	18.6315	ZAT_2_vs_ZAT_input_peak_1302	promoter	ZLC01G0018470	ZLC01G0018470	--	GO:0001871,obsolete pattern binding; GO:0003674,molecular_function; GO:0003824,catalytic activity; GO:0004553,hydrolase activity, hydrolyzing O-glycosyl compounds; GO:0005488,binding; GO:0005575,cellular_component; GO:0005623,obsolete cell; GO:0005886,plasma membrane; GO:0016020,membrane; GO:0016787,hydrolase activity; GO:0016798,hydrolase activity, acting on glycosyl bonds; GO:0030246,carbohydra…	GN4; glucan endo-1,3-beta-glucosidase 4 [EC:3.2.1.39]; K19892; UBE2E; ubiquitin-conjugating enzyme E2 E [EC:2.3.2.23]; K20217;	PHT59215.1 Glucan endo-1,3-beta-glucosidase 4 [Capsicum baccatum]
2598	Chr01	92985427	92985684	257	92985542	19	10.56	5.244	7.97086	ZAT_1_vs_ZAT_input_peak_2044	promoter	ZLC01G0020930	ZLC01G0020930	--	--	--	KAF3651544.1 hypothetical protein FXO38_16562 [Capsicum annuum]
2598	Chr01	92985400	92985694	294	92985552	22	13.459	6.13812	10.7238	ZAT_2_vs_ZAT_input_peak_2004	promoter	ZLC01G0020930	ZLC01G0020930	--	--	--	KAF3651544.1 hypothetical protein FXO38_16562 [Capsicum annuum]
2599	Chr01	92985954	92986277	323	92986091	16	12.96	7.27788	10.2733	ZAT_1_vs_ZAT_input_peak_2045	promoter	ZLC01G0020930	ZLC01G0020930	--	--	--	KAF3651544.1 hypothetical protein FXO38_16562 [Capsicum annuum]
2599	Chr01	92985966	92986272	306	92986105	10	7.26251	5.03583	4.84441	ZAT_2_vs_ZAT_input_peak_2005	promoter	ZLC01G0020930	ZLC01G0020930	--	--	--	KAF3651544.1 hypothetical protein FXO38_16562 [Capsicum annuum]
2876	Chr01	100689547	100689817	270	100689671	9	5.82679	4.28111	3.52784	ZAT_1_vs_ZAT_input_peak_2265	promoter	ZLC01G0021330	ZLC01G0021330	--	GO:0005575,cellular_component; GO:0016020,membrane;	FAB2, SSI2, desA1; acyl-[acyl-carrier-protein] desaturase [EC:1.14.19.2 1.14.19.11 1.14.19.26]; K03921; FAB2, SSI2, desA1; acyl-[acyl-carrier-protein] desaturase [EC:1.14.19.2 1.14.19.11 1.14.19.26]; K03921;	KAF3633539.1 Acyl-[acyl-carrier-protein] desaturase 1, chloroplastic [Capsicum annuum]
2876	Chr01	100689547	100689817	270	100689671	9	5.82679	4.28111	3.52784	ZAT_1_vs_ZAT_input_peak_2265	promoter	ZLC01G0021340	ZLC01G0021340	--	GO:0003674,molecular_function; GO:0003824,catalytic activity; GO:0005575,cellular_component; GO:0005622,intracellular anatomical structure; GO:0005623,obsolete cell; GO:0005737,cytoplasm; GO:0006082,organic acid metabolic process; GO:0006629,lipid metabolic process; GO:0006631,fatty acid metabolic process; GO:0008150,biological_process; GO:0008152,metabolic process; GO:0009507,chloroplast; GO:000…	FAB2, SSI2, desA1; acyl-[acyl-carrier-protein] desaturase [EC:1.14.19.2 1.14.19.11 1.14.19.26]; K03921; FAB2, SSI2, desA1; acyl-[acyl-carrier-protein] desaturase [EC:1.14.19.2 1.14.19.11 1.14.19.26]; K03921;	KAF3633540.1 Acyl-[acyl-carrier-protein] desaturase 1, chloroplastic [Capsicum annuum]
2876	Chr01	100689539	100689734	195	100689642	10	7.26251	5.03583	4.84441	ZAT_2_vs_ZAT_input_peak_2220	promoter	ZLC01G0021330	ZLC01G0021330	--	GO:0005575,cellular_component; GO:0016020,membrane;	FAB2, SSI2, desA1; acyl-[acyl-carrier-protein] desaturase [EC:1.14.19.2 1.14.19.11 1.14.19.26]; K03921; FAB2, SSI2, desA1; acyl-[acyl-carrier-protein] desaturase [EC:1.14.19.2 1.14.19.11 1.14.19.26]; K03921;	KAF3633539.1 Acyl-[acyl-carrier-protein] desaturase 1, chloroplastic [Capsicum annuum]
2876	Chr01	100689539	100689734	195	100689642	10	7.26251	5.03583	4.84441	ZAT_2_vs_ZAT_input_peak_2220	promoter	ZLC01G0021340	ZLC01G0021340	--	GO:0003674,molecular_function; GO:0003824,catalytic activity; GO:0005575,cellular_component; GO:0005622,intracellular anatomical structure; GO:0005623,obsolete cell; GO:0005737,cytoplasm; GO:0006082,organic acid metabolic process; GO:0006629,lipid metabolic process; GO:0006631,fatty acid metabolic process; GO:0008150,biological_process; GO:0008152,metabolic process; GO:0009507,chloroplast; GO:000…	FAB2, SSI2, desA1; acyl-[acyl-carrier-protein] desaturase [EC:1.14.19.2 1.14.19.11 1.14.19.26]; K03921; FAB2, SSI2, desA1; acyl-[acyl-carrier-protein] desaturase [EC:1.14.19.2 1.14.19.11 1.14.19.26]; K03921;	KAF3633540.1 Acyl-[acyl-carrier-protein] desaturase 1, chloroplastic [Capsicum annuum]
3304	Chr01	113172323	113172603	280	113172465	552	297.648	8.1359	291.825	ZAT_1_vs_ZAT_input_peak_2614	promoter	ZLC01G0022010	ZLC01G0022010	--	--	--	PHU00563.1 Acetyl-coenzyme A carboxylase carboxyl transferase subunit beta, chloroplastic [Capsicum chinense]
3304	Chr01	113172220	113172600	380	113172464	491	254.005	7.66562	248.152	ZAT_2_vs_ZAT_input_peak_2559	promoter	ZLC01G0022010	ZLC01G0022010	--	--	--	PHU00563.1 Acetyl-coenzyme A carboxylase carboxyl transferase subunit beta, chloroplastic [Capsicum chinense]
3832	Chr01	129155013	129155223	210	129155077	10	7.0417	4.89588	4.6609	ZAT_1_vs_ZAT_input_peak_3036	promoter	ZLC01G0022800	ZLC01G0022800	--	--	--	--
3832	Chr01	129154837	129155227	390	129155090	10	7.18493	4.98667	4.77069	ZAT_2_vs_ZAT_input_peak_2951	promoter	ZLC01G0022800	ZLC01G0022800	--	--	--	--
5057	Chr01	174302004	174302357	353	174302178	34	32.7656	13.0192	29.469	ZAT_1_vs_ZAT_input_peak_4030	promoter	ZLC01G0024670	ZLC01G0024670	--	GO:0001505,regulation of neurotransmitter levels; GO:0001676,long-chain fatty acid metabolic process; GO:0003674,molecular_function; GO:0003824,catalytic activity; GO:0005575,cellular_component; GO:0005623,obsolete cell; GO:0005886,plasma membrane; GO:0006082,organic acid metabolic process; GO:0006629,lipid metabolic process; GO:0006631,fatty acid metabolic process; GO:0006638,neutral lipid metab…	DAGL; sn1-specific diacylglycerol lipase [EC:3.1.1.-]; K13806; DAGL; sn1-specific diacylglycerol lipase [EC:3.1.1.-]; K13806; DAGL; sn1-specific diacylglycerol lipase [EC:3.1.1.-]; K13806;	XP_016581815.1 uncharacterized protein LOC107879251 [Capsicum annuum]
5057	Chr01	174301987	174302402	415	174302179	40	41.325	15.482	37.7702	ZAT_2_vs_ZAT_input_peak_3897	promoter	ZLC01G0024670	ZLC01G0024670	--	GO:0001505,regulation of neurotransmitter levels; GO:0001676,long-chain fatty acid metabolic process; GO:0003674,molecular_function; GO:0003824,catalytic activity; GO:0005575,cellular_component; GO:0005623,obsolete cell; GO:0005886,plasma membrane; GO:0006082,organic acid metabolic process; GO:0006629,lipid metabolic process; GO:0006631,fatty acid metabolic process; GO:0006638,neutral lipid metab…	DAGL; sn1-specific diacylglycerol lipase [EC:3.1.1.-]; K13806; DAGL; sn1-specific diacylglycerol lipase [EC:3.1.1.-]; K13806; DAGL; sn1-specific diacylglycerol lipase [EC:3.1.1.-]; K13806;	XP_016581815.1 uncharacterized protein LOC107879251 [Capsicum annuum]
5331	Chr01	180785841	180786053	212	180785924	17	10.8181	5.77833	8.22398	ZAT_1_vs_ZAT_input_peak_4257	promoter	ZLC01G0025130	ZLC01G0025130	--	--	COL1A; collagen type I alpha; K06236; COL1A; collagen type I alpha; K06236; COL1A; collagen type I alpha; K06236; COL1A; collagen type I alpha; K06236; COL1A; collagen type I alpha; K06236; COL1A; collagen type I alpha; K06236; COL1A; collagen type I alpha; K06236; COL1A; collagen type I alpha; K06236; COL1A; collagen type I alpha; K06236; COL1A; collagen type I alpha; K06236;	XP_016556522.1 uncharacterized protein LOC107856037 isoform X2 [Capsicum annuum]
5331	Chr01	180785838	180786068	230	180785946	21	15.5325	7.48804	12.7111	ZAT_2_vs_ZAT_input_peak_4108	promoter	ZLC01G0025130	ZLC01G0025130	--	--	COL1A; collagen type I alpha; K06236; COL1A; collagen type I alpha; K06236; COL1A; collagen type I alpha; K06236; COL1A; collagen type I alpha; K06236; COL1A; collagen type I alpha; K06236; COL1A; collagen type I alpha; K06236; COL1A; collagen type I alpha; K06236; COL1A; collagen type I alpha; K06236; COL1A; collagen type I alpha; K06236; COL1A; collagen type I alpha; K06236;	XP_016556522.1 uncharacterized protein LOC107856037 isoform X2 [Capsicum annuum]
5563	Chr01	188146573	188146848	275	188146673	13	6.9147	4.30623	4.53999	ZAT_1_vs_ZAT_input_peak_4432	promoter	ZLC01G0025660	ZLC01G0025660	--	GO:0000325,plant-type vacuole; GO:0003674,molecular_function; GO:0003824,catalytic activity; GO:0005215,transporter activity; GO:0005575,cellular_component; GO:0005622,intracellular anatomical structure; GO:0005623,obsolete cell; GO:0005737,cytoplasm; GO:0005773,vacuole; GO:0005774,vacuolar membrane; GO:0006810,transport; GO:0008150,biological_process; GO:0015399,primary active transmembrane tran…	ABCC1; ATP-binding cassette, subfamily C (CFTR/MRP), member 1 [EC:7.6.2.3]; K05665; ABCC1; ATP-binding cassette, subfamily C (CFTR/MRP), member 1 [EC:7.6.2.3]; K05665; ABCC1; ATP-binding cassette, subfamily C (CFTR/MRP), member 1 [EC:7.6.2.3]; K05665; ABCC1; ATP-binding cassette, subfamily C (CFTR/MRP), member 1 [EC:7.6.2.3]; K05665; ABCC1; ATP-binding cassette, subfamily C (CFTR/MRP), member 1 […	PHU30074.1 ABC transporter C family member 2 [Capsicum chinense]
5563	Chr01	188146570	188146810	240	188146644	14	9.53011	5.66413	6.97854	ZAT_2_vs_ZAT_input_peak_4279	promoter	ZLC01G0025660	ZLC01G0025660	--	GO:0000325,plant-type vacuole; GO:0003674,molecular_function; GO:0003824,catalytic activity; GO:0005215,transporter activity; GO:0005575,cellular_component; GO:0005622,intracellular anatomical structure; GO:0005623,obsolete cell; GO:0005737,cytoplasm; GO:0005773,vacuole; GO:0005774,vacuolar membrane; GO:0006810,transport; GO:0008150,biological_process; GO:0015399,primary active transmembrane tran…	ABCC1; ATP-binding cassette, subfamily C (CFTR/MRP), member 1 [EC:7.6.2.3]; K05665; ABCC1; ATP-binding cassette, subfamily C (CFTR/MRP), member 1 [EC:7.6.2.3]; K05665; ABCC1; ATP-binding cassette, subfamily C (CFTR/MRP), member 1 [EC:7.6.2.3]; K05665; ABCC1; ATP-binding cassette, subfamily C (CFTR/MRP), member 1 [EC:7.6.2.3]; K05665; ABCC1; ATP-binding cassette, subfamily C (CFTR/MRP), member 1 […	PHU30074.1 ABC transporter C family member 2 [Capsicum chinense]
5747	Chr01	194251514	194251714	200	194251661	13	10.0538	6.2004	7.50184	ZAT_1_vs_ZAT_input_peak_4576	promoter	ZLC01G0026810	ZLC01G0026810	--	GO:0005575,cellular_component; GO:0005622,intracellular anatomical structure; GO:0005623,obsolete cell; GO:0005634,nucleus; GO:0005654,nucleoplasm; GO:0016592,mediator complex; GO:0031974,membrane-enclosed lumen; GO:0031981,nuclear lumen; GO:0032991,protein-containing complex; GO:0043226,organelle; GO:0043227,membrane-bounded organelle; GO:0043229,intracellular organelle; GO:0043231,intracellular…	MED27; mediator of RNA polymerase II transcription subunit 27; K15170;	XP_016538156.1 mediator of RNA polymerase II transcription subunit 27 [Capsicum annuum]
5747	Chr01	194251481	194251723	242	194251592	11	8.06153	5.3615	5.589	ZAT_2_vs_ZAT_input_peak_4423	promoter	ZLC01G0026810	ZLC01G0026810	--	GO:0005575,cellular_component; GO:0005622,intracellular anatomical structure; GO:0005623,obsolete cell; GO:0005634,nucleus; GO:0005654,nucleoplasm; GO:0016592,mediator complex; GO:0031974,membrane-enclosed lumen; GO:0031981,nuclear lumen; GO:0032991,protein-containing complex; GO:0043226,organelle; GO:0043227,membrane-bounded organelle; GO:0043229,intracellular organelle; GO:0043231,intracellular…	MED27; mediator of RNA polymerase II transcription subunit 27; K15170;	XP_016538156.1 mediator of RNA polymerase II transcription subunit 27 [Capsicum annuum]
5803	Chr01	196124515	196125006	491	196124634	46	54.07	20.1212	50.2812	ZAT_1_vs_ZAT_input_peak_4623	promoter	ZLC01G0027310	ZLC01G0027310	--	--	--	KAF3648590.1 hypothetical protein FXO38_18112 [Capsicum annuum]
5803	Chr01	196124521	196124996	475	196124617	37	39.7614	15.8354	36.2494	ZAT_2_vs_ZAT_input_peak_4469	promoter	ZLC01G0027310	ZLC01G0027310	--	--	--	KAF3648590.1 hypothetical protein FXO38_18112 [Capsicum annuum]
5870	Chr01	197431242	197431510	268	197431387	9	6.39857	4.64722	4.05171	ZAT_1_vs_ZAT_input_peak_4680	promoter	ZLC01G0027450	ZLC01G0027450	--	--	--	XP_016555665.1 subtilisin-like protease SBT3 [Capsicum annuum]
5870	Chr01	197431323	197431524	201	197431403	10	7.52653	5.20295	5.07829	ZAT_2_vs_ZAT_input_peak_4523	promoter	ZLC01G0027450	ZLC01G0027450	--	--	--	XP_016555665.1 subtilisin-like protease SBT3 [Capsicum annuum]
5970	Chr01	200251734	200252085	351	200251860	38	33.5187	11.9959	30.2089	ZAT_1_vs_ZAT_input_peak_4755	promoter	ZLC01G0028070	ZLC01G0028070	--	GO:0003674,molecular_function; GO:0003824,catalytic activity; GO:0006629,lipid metabolic process; GO:0006644,phospholipid metabolic process; GO:0006720,isoprenoid metabolic process; GO:0006721,terpenoid metabolic process; GO:0006725,cellular aromatic compound metabolic process; GO:0006766,vitamin metabolic process; GO:0006775,fat-soluble vitamin metabolic process; GO:0006778,porphyrin-containing …	chlP, bchP; geranylgeranyl diphosphate/geranylgeranyl-bacteriochlorophyllide a reductase [EC:1.3.1.83 1.3.1.111]; K10960; chlP, bchP; geranylgeranyl diphosphate/geranylgeranyl-bacteriochlorophyllide a reductase [EC:1.3.1.83 1.3.1.111]; K10960;	KAF3669507.1 putative NADH dehydrogenase [ubiquinone]
5970	Chr01	200251674	200252086	412	200251889	29	30.7168	13.7341	27.4304	ZAT_2_vs_ZAT_input_peak_4601	promoter	ZLC01G0028070	ZLC01G0028070	--	GO:0003674,molecular_function; GO:0003824,catalytic activity; GO:0006629,lipid metabolic process; GO:0006644,phospholipid metabolic process; GO:0006720,isoprenoid metabolic process; GO:0006721,terpenoid metabolic process; GO:0006725,cellular aromatic compound metabolic process; GO:0006766,vitamin metabolic process; GO:0006775,fat-soluble vitamin metabolic process; GO:0006778,porphyrin-containing …	chlP, bchP; geranylgeranyl diphosphate/geranylgeranyl-bacteriochlorophyllide a reductase [EC:1.3.1.83 1.3.1.111]; K10960; chlP, bchP; geranylgeranyl diphosphate/geranylgeranyl-bacteriochlorophyllide a reductase [EC:1.3.1.83 1.3.1.111]; K10960;	KAF3669507.1 putative NADH dehydrogenase [ubiquinone]
5971	Chr01	200252657	200253000	343	200252808	21	16.7469	8.18352	13.9187	ZAT_1_vs_ZAT_input_peak_4756	promoter	ZLC01G0028070	ZLC01G0028070	--	GO:0003674,molecular_function; GO:0003824,catalytic activity; GO:0006629,lipid metabolic process; GO:0006644,phospholipid metabolic process; GO:0006720,isoprenoid metabolic process; GO:0006721,terpenoid metabolic process; GO:0006725,cellular aromatic compound metabolic process; GO:0006766,vitamin metabolic process; GO:0006775,fat-soluble vitamin metabolic process; GO:0006778,porphyrin-containing …	chlP, bchP; geranylgeranyl diphosphate/geranylgeranyl-bacteriochlorophyllide a reductase [EC:1.3.1.83 1.3.1.111]; K10960; chlP, bchP; geranylgeranyl diphosphate/geranylgeranyl-bacteriochlorophyllide a reductase [EC:1.3.1.83 1.3.1.111]; K10960;	KAF3669507.1 putative NADH dehydrogenase [ubiquinone]
5971	Chr01	200252657	200253000	343	200252808	21	16.7469	8.18352	13.9187	ZAT_1_vs_ZAT_input_peak_4756	promoter	ZLC01G0028080	ZLC01G0028080	--	GO:0003674,molecular_function; GO:0003824,catalytic activity; GO:0006629,lipid metabolic process; GO:0006644,phospholipid metabolic process; GO:0006720,isoprenoid metabolic process; GO:0006721,terpenoid metabolic process; GO:0006725,cellular aromatic compound metabolic process; GO:0006766,vitamin metabolic process; GO:0006775,fat-soluble vitamin metabolic process; GO:0006778,porphyrin-containing …	chlP, bchP; geranylgeranyl diphosphate/geranylgeranyl-bacteriochlorophyllide a reductase [EC:1.3.1.83 1.3.1.111]; K10960; chlP, bchP; geranylgeranyl diphosphate/geranylgeranyl-bacteriochlorophyllide a reductase [EC:1.3.1.83 1.3.1.111]; K10960;	KAF3668481.1 Geranylgeranyl diphosphate reductase, chloroplastic [Capsicum annuum]
5971	Chr01	200252656	200252873	217	200252809	14	9.53011	5.66413	6.97854	ZAT_2_vs_ZAT_input_peak_4602	promoter	ZLC01G0028070	ZLC01G0028070	--	GO:0003674,molecular_function; GO:0003824,catalytic activity; GO:0006629,lipid metabolic process; GO:0006644,phospholipid metabolic process; GO:0006720,isoprenoid metabolic process; GO:0006721,terpenoid metabolic process; GO:0006725,cellular aromatic compound metabolic process; GO:0006766,vitamin metabolic process; GO:0006775,fat-soluble vitamin metabolic process; GO:0006778,porphyrin-containing …	chlP, bchP; geranylgeranyl diphosphate/geranylgeranyl-bacteriochlorophyllide a reductase [EC:1.3.1.83 1.3.1.111]; K10960; chlP, bchP; geranylgeranyl diphosphate/geranylgeranyl-bacteriochlorophyllide a reductase [EC:1.3.1.83 1.3.1.111]; K10960;	KAF3669507.1 putative NADH dehydrogenase [ubiquinone]
5971	Chr01	200252656	200252873	217	200252809	14	9.53011	5.66413	6.97854	ZAT_2_vs_ZAT_input_peak_4602	promoter	ZLC01G0028080	ZLC01G0028080	--	GO:0003674,molecular_function; GO:0003824,catalytic activity; GO:0006629,lipid metabolic process; GO:0006644,phospholipid metabolic process; GO:0006720,isoprenoid metabolic process; GO:0006721,terpenoid metabolic process; GO:0006725,cellular aromatic compound metabolic process; GO:0006766,vitamin metabolic process; GO:0006775,fat-soluble vitamin metabolic process; GO:0006778,porphyrin-containing …	chlP, bchP; geranylgeranyl diphosphate/geranylgeranyl-bacteriochlorophyllide a reductase [EC:1.3.1.83 1.3.1.111]; K10960; chlP, bchP; geranylgeranyl diphosphate/geranylgeranyl-bacteriochlorophyllide a reductase [EC:1.3.1.83 1.3.1.111]; K10960;	KAF3668481.1 Geranylgeranyl diphosphate reductase, chloroplastic [Capsicum annuum]
6054	Chr01	202543145	202544135	990	202543357	14	11.6636	6.97083	9.02595	ZAT_1_vs_ZAT_input_peak_4821	promoter	ZLC01G0028500	ZLC01G0028500	--	--	--	KAF3675210.1 putative adenine/guanine permease AZG1-like [Capsicum annuum]
6054	Chr01	202543145	202544135	990	202543357	14	11.6636	6.97083	9.02595	ZAT_1_vs_ZAT_input_peak_4821	promoter	ZLC01G0028510	ZLC01G0028510	--	--	--	KAF3675211.1 hypothetical protein FXO38_04848 [Capsicum annuum]
6054	Chr01	202543091	202543496	405	202543329	12	9.63191	6.14894	7.06336	ZAT_2_vs_ZAT_input_peak_4673	promoter	ZLC01G0028500	ZLC01G0028500	--	--	--	KAF3675210.1 putative adenine/guanine permease AZG1-like [Capsicum annuum]
6054	Chr01	202543773	202544112	339	202544019	7	4.21034	3.49038	2.07175	ZAT_2_vs_ZAT_input_peak_4674	promoter	ZLC01G0028500	ZLC01G0028500	--	--	--	KAF3675210.1 putative adenine/guanine permease AZG1-like [Capsicum annuum]
6054	Chr01	202543773	202544112	339	202544019	7	4.21034	3.49038	2.07175	ZAT_2_vs_ZAT_input_peak_4674	promoter	ZLC01G0028510	ZLC01G0028510	--	--	--	KAF3675211.1 hypothetical protein FXO38_04848 [Capsicum annuum]
6117	Chr01	205171825	205172116	291	205171884	10	4.61388	3.38346	2.42147	ZAT_1_vs_ZAT_input_peak_4870	promoter	ZLC01G0028930	ZLC01G0028930	--	--	--	PHT94841.1 hypothetical protein T459_02723 [Capsicum annuum]
6117	Chr01	205171815	205172108	293	205171956	15	8.74408	5.00366	6.22222	ZAT_2_vs_ZAT_input_peak_4715	promoter	ZLC01G0028930	ZLC01G0028930	--	--	--	PHT94841.1 hypothetical protein T459_02723 [Capsicum annuum]
6180	Chr01	207077130	207077564	434	207077400	11	8.40392	5.57666	5.93209	ZAT_1_vs_ZAT_input_peak_4920	promoter	ZLC01G0029090	ZLC01G0029090	--	--	--	XP_016539687.1 uncharacterized protein LOC107840362 [Capsicum annuum]
6180	Chr01	207077130	207077564	434	207077400	11	8.40392	5.57666	5.93209	ZAT_1_vs_ZAT_input_peak_4920	promoter	ZLC01G0029080	ZLC01G0029080	--	--	--	KAF3667718.1 putative glucan endo-1,3-beta-glucosidase A-like [Capsicum annuum]
6180	Chr01	207077416	207077650	234	207077543	8	5.57032	4.25696	3.26486	ZAT_2_vs_ZAT_input_peak_4767	promoter	ZLC01G0029090	ZLC01G0029090	--	--	--	XP_016539687.1 uncharacterized protein LOC107840362 [Capsicum annuum]
6180	Chr01	207077416	207077650	234	207077543	8	5.57032	4.25696	3.26486	ZAT_2_vs_ZAT_input_peak_4767	promoter	ZLC01G0029080	ZLC01G0029080	--	--	--	KAF3667718.1 putative glucan endo-1,3-beta-glucosidase A-like [Capsicum annuum]
6736	Chr01	224279728	224280428	700	224279891	21	19.6236	9.88976	16.704	ZAT_1_vs_ZAT_input_peak_5364	promoter	ZLC01G0030840	ZLC01G0030840	--	--	--	PHT94895.1 hypothetical protein T459_02777 [Capsicum annuum]
6736	Chr01	224279768	224280010	242	224279892	22	21.2149	10.5295	18.2069	ZAT_2_vs_ZAT_input_peak_5187	promoter	ZLC01G0030840	ZLC01G0030840	--	--	--	PHT94895.1 hypothetical protein T459_02777 [Capsicum annuum]
6736	Chr01	224280267	224280474	207	224280338	10	7.50495	5.1893	5.07624	ZAT_2_vs_ZAT_input_peak_5188	promoter	ZLC01G0030840	ZLC01G0030840	--	--	--	PHT94895.1 hypothetical protein T459_02777 [Capsicum annuum]
7240	Chr01	238113275	238113494	219	238113410	13	9.32036	5.74705	6.81151	ZAT_1_vs_ZAT_input_peak_5766	promoter	ZLC01G0032320	ZLC01G0032320	--	GO:0000003,reproduction; GO:0000266,mitochondrial fission; GO:0001932,regulation of protein phosphorylation; GO:0001934,positive regulation of protein phosphorylation; GO:0003674,molecular_function; GO:0003824,catalytic activity; GO:0004672,protein kinase activity; GO:0004674,protein serine/threonine kinase activity; GO:0006468,protein phosphorylation; GO:0006793,phosphorus metabolic process; GO:…	PRKAG; 5'-AMP-activated protein kinase, regulatory gamma subunit; K07200; PRKAG; 5'-AMP-activated protein kinase, regulatory gamma subunit; K07200; PRKAG; 5'-AMP-activated protein kinase, regulatory gamma subunit; K07200; PRKAG; 5'-AMP-activated protein kinase, regulatory gamma subunit; K07200; PRKAG; 5'-AMP-activated protein kinase, regulatory gamma subunit; K07200; PRKAG; 5'-AMP-activated prote…	XP_016542134.1 sucrose nonfermenting 4-like protein [Capsicum annuum]
7240	Chr01	238113256	238113497	241	238113355	15	11.6539	6.72793	8.99697	ZAT_2_vs_ZAT_input_peak_5577	promoter	ZLC01G0032320	ZLC01G0032320	--	GO:0000003,reproduction; GO:0000266,mitochondrial fission; GO:0001932,regulation of protein phosphorylation; GO:0001934,positive regulation of protein phosphorylation; GO:0003674,molecular_function; GO:0003824,catalytic activity; GO:0004672,protein kinase activity; GO:0004674,protein serine/threonine kinase activity; GO:0006468,protein phosphorylation; GO:0006793,phosphorus metabolic process; GO:…	PRKAG; 5'-AMP-activated protein kinase, regulatory gamma subunit; K07200; PRKAG; 5'-AMP-activated protein kinase, regulatory gamma subunit; K07200; PRKAG; 5'-AMP-activated protein kinase, regulatory gamma subunit; K07200; PRKAG; 5'-AMP-activated protein kinase, regulatory gamma subunit; K07200; PRKAG; 5'-AMP-activated protein kinase, regulatory gamma subunit; K07200; PRKAG; 5'-AMP-activated prote…	XP_016542134.1 sucrose nonfermenting 4-like protein [Capsicum annuum]
7370	Chr01	242566070	242566559	489	242566411	39	39.5284	14.8791	36.0685	ZAT_1_vs_ZAT_input_peak_5867	promoter	ZLC01G0032660	ZLC01G0032660	--	--	--	PHT95084.1 hypothetical protein T459_02966 [Capsicum annuum]
7370	Chr01	242566057	242566556	499	242566351	35	39.1529	16.32	35.6491	ZAT_2_vs_ZAT_input_peak_5678	promoter	ZLC01G0032660	ZLC01G0032660	--	--	--	PHT95084.1 hypothetical protein T459_02966 [Capsicum annuum]
7696	Chr01	253787281	253788043	762	253787892	20	17.7646	9.07684	14.9035	ZAT_1_vs_ZAT_input_peak_6113	promoter	ZLC01G0034240	ZLC01G0034240	--	--	SEC23; protein transport protein SEC23; K14006;	PHT95230.1 hypothetical protein T459_03112 [Capsicum annuum]
7696	Chr01	253787276	253788041	765	253787884	20	18.051	9.24915	15.1449	ZAT_2_vs_ZAT_input_peak_5933	promoter	ZLC01G0034240	ZLC01G0034240	--	--	SEC23; protein transport protein SEC23; K14006;	PHT95230.1 hypothetical protein T459_03112 [Capsicum annuum]
7707	Chr01	254336365	254336714	349	254336562	24	24.1366	11.618	21.0741	ZAT_1_vs_ZAT_input_peak_6123	promoter	ZLC01G0034430	ZLC01G0034430	--	--	--	KAF3650563.1 putative uric acid degradation bifunctional protein TTL-like isoform X1 [Capsicum annuum]
7707	Chr01	254336363	254336708	345	254336559	22	21.7957	10.8789	18.7616	ZAT_2_vs_ZAT_input_peak_5941	promoter	ZLC01G0034430	ZLC01G0034430	--	--	--	KAF3650563.1 putative uric acid degradation bifunctional protein TTL-like isoform X1 [Capsicum annuum]
7758	Chr01	256846878	256847364	486	256847190	18	11.3157	5.84417	8.70695	ZAT_1_vs_ZAT_input_peak_6160	promoter	ZLC01G0035140	ZLC01G0035140	--	GO:0000003,reproduction; GO:0001932,regulation of protein phosphorylation; GO:0003006,developmental process involved in reproduction; GO:0003674,molecular_function; GO:0003824,catalytic activity; GO:0004672,protein kinase activity; GO:0004674,protein serine/threonine kinase activity; GO:0005488,binding; GO:0005515,protein binding; GO:0005575,cellular_component; GO:0005622,intracellular anatomical…	CSNK2B; casein kinase II subunit beta; K03115; CSNK2B; casein kinase II subunit beta; K03115; CSNK2B; casein kinase II subunit beta; K03115; CSNK2B; casein kinase II subunit beta; K03115; CSNK2B; casein kinase II subunit beta; K03115; CSNK2B; casein kinase II subunit beta; K03115; CSNK2B; casein kinase II subunit beta; K03115; CSNK2B; casein kinase II subunit beta; K03115; CSNK2B; casein kinase I…	KAF3680249.1 Casein kinase II subunit beta [Capsicum annuum]
7758	Chr01	256847134	256847347	213	256847222	15	7.41605	4.27	4.99181	ZAT_2_vs_ZAT_input_peak_5980	promoter	ZLC01G0035140	ZLC01G0035140	--	GO:0000003,reproduction; GO:0001932,regulation of protein phosphorylation; GO:0003006,developmental process involved in reproduction; GO:0003674,molecular_function; GO:0003824,catalytic activity; GO:0004672,protein kinase activity; GO:0004674,protein serine/threonine kinase activity; GO:0005488,binding; GO:0005515,protein binding; GO:0005575,cellular_component; GO:0005622,intracellular anatomical…	CSNK2B; casein kinase II subunit beta; K03115; CSNK2B; casein kinase II subunit beta; K03115; CSNK2B; casein kinase II subunit beta; K03115; CSNK2B; casein kinase II subunit beta; K03115; CSNK2B; casein kinase II subunit beta; K03115; CSNK2B; casein kinase II subunit beta; K03115; CSNK2B; casein kinase II subunit beta; K03115; CSNK2B; casein kinase II subunit beta; K03115; CSNK2B; casein kinase I…	KAF3680249.1 Casein kinase II subunit beta [Capsicum annuum]
7772	Chr01	257532125	257532348	223	257532237	8	5.4373	4.17105	3.1808	ZAT_1_vs_ZAT_input_peak_6172	promoter	ZLC01G0035520	ZLC01G0035520	--	--	TMBIM6, BI1, TEGT; Bax inhibitor 1; K21889;	KAF3637958.1 hypothetical protein FXO37_24625 [Capsicum annuum]
7772	Chr01	257532130	257532356	226	257532286	9	6.52814	4.72995	4.14962	ZAT_2_vs_ZAT_input_peak_5988	promoter	ZLC01G0035520	ZLC01G0035520	--	--	TMBIM6, BI1, TEGT; Bax inhibitor 1; K21889;	KAF3637958.1 hypothetical protein FXO37_24625 [Capsicum annuum]
7783	Chr01	258127368	258127647	279	258127532	18	15.9182	8.54115	13.1229	ZAT_1_vs_ZAT_input_peak_6180	promoter	ZLC01G0035820	ZLC01G0035820	--	GO:0001101,response to acid chemical; GO:0005575,cellular_component; GO:0005622,intracellular anatomical structure; GO:0005623,obsolete cell; GO:0005634,nucleus; GO:0006810,transport; GO:0006811,ion transport; GO:0006820,anion transport; GO:0008150,biological_process; GO:0009987,cellular process; GO:0010035,response to inorganic substance; GO:0010167,response to nitrate; GO:0015698,inorganic anio…	--	PHT60269.1 hypothetical protein CQW23_02632 [Capsicum baccatum]
7783	Chr01	258127386	258127654	268	258127520	18	13.6403	7.17457	10.8966	ZAT_2_vs_ZAT_input_peak_5995	promoter	ZLC01G0035820	ZLC01G0035820	--	GO:0001101,response to acid chemical; GO:0005575,cellular_component; GO:0005622,intracellular anatomical structure; GO:0005623,obsolete cell; GO:0005634,nucleus; GO:0006810,transport; GO:0006811,ion transport; GO:0006820,anion transport; GO:0008150,biological_process; GO:0009987,cellular process; GO:0010035,response to inorganic substance; GO:0010167,response to nitrate; GO:0015698,inorganic anio…	--	PHT60269.1 hypothetical protein CQW23_02632 [Capsicum baccatum]
7829	Chr01	261536633	261537109	476	261536860	127	208.225	59.4844	202.78	ZAT_1_vs_ZAT_input_peak_6213	promoter	ZLC01G0037190	ZLC01G0037190	MADS-M-type	GO:0000003,reproduction; GO:0003006,developmental process involved in reproduction; GO:0003674,molecular_function; GO:0003676,nucleic acid binding; GO:0003677,DNA binding; GO:0003700,DNA-binding transcription factor activity; GO:0005488,binding; GO:0005575,cellular_component; GO:0005622,intracellular anatomical structure; GO:0005623,obsolete cell; GO:0005634,nucleus; GO:0006355,regulation of DNA-…	MEF2A; MADS-box transcription enhancer factor 2A; K09260; MEF2A; MADS-box transcription enhancer factor 2A; K09260; MEF2A; MADS-box transcription enhancer factor 2A; K09260; MEF2A; MADS-box transcription enhancer factor 2A; K09260; MEF2A; MADS-box transcription enhancer factor 2A; K09260;	XP_016545891.1 agamous-like MADS-box protein AGL80 [Capsicum annuum]
7829	Chr01	261536631	261537096	465	261536863	94	144.032	44.9346	138.824	ZAT_2_vs_ZAT_input_peak_6030	promoter	ZLC01G0037190	ZLC01G0037190	MADS-M-type	GO:0000003,reproduction; GO:0003006,developmental process involved in reproduction; GO:0003674,molecular_function; GO:0003676,nucleic acid binding; GO:0003677,DNA binding; GO:0003700,DNA-binding transcription factor activity; GO:0005488,binding; GO:0005575,cellular_component; GO:0005622,intracellular anatomical structure; GO:0005623,obsolete cell; GO:0005634,nucleus; GO:0006355,regulation of DNA-…	MEF2A; MADS-box transcription enhancer factor 2A; K09260; MEF2A; MADS-box transcription enhancer factor 2A; K09260; MEF2A; MADS-box transcription enhancer factor 2A; K09260; MEF2A; MADS-box transcription enhancer factor 2A; K09260; MEF2A; MADS-box transcription enhancer factor 2A; K09260;	XP_016545891.1 agamous-like MADS-box protein AGL80 [Capsicum annuum]
7847	Chr01	263592737	263592936	199	263592814	9	6.39857	4.64722	4.05171	ZAT_1_vs_ZAT_input_peak_6226	promoter	ZLC01G0038170	ZLC01G0038170	--	GO:0003674,molecular_function; GO:0005488,binding; GO:0005515,protein binding; GO:0005575,cellular_component; GO:0005622,intracellular anatomical structure; GO:0005623,obsolete cell; GO:0005737,cytoplasm; GO:0005856,cytoskeleton; GO:0005868,cytoplasmic dynein complex; GO:0005875,microtubule associated complex; GO:0006810,transport; GO:0006928,obsolete movement of cell or subcellular component; GO…	DYNLL; dynein light chain LC8-type; K10418; DYNLL; dynein light chain LC8-type; K10418;	XP_016546681.1 dynein light chain 1, cytoplasmic isoform X2 [Capsicum annuum]
7847	Chr01	263592783	263593049	266	263592898	7	4.65717	3.78396	2.44056	ZAT_2_vs_ZAT_input_peak_6044	promoter	ZLC01G0038170	ZLC01G0038170	--	GO:0003674,molecular_function; GO:0005488,binding; GO:0005515,protein binding; GO:0005575,cellular_component; GO:0005622,intracellular anatomical structure; GO:0005623,obsolete cell; GO:0005737,cytoplasm; GO:0005856,cytoskeleton; GO:0005868,cytoplasmic dynein complex; GO:0005875,microtubule associated complex; GO:0006810,transport; GO:0006928,obsolete movement of cell or subcellular component; GO…	DYNLL; dynein light chain LC8-type; K10418; DYNLL; dynein light chain LC8-type; K10418;	XP_016546681.1 dynein light chain 1, cytoplasmic isoform X2 [Capsicum annuum]
8081	Chr01	272316256	272316471	215	272316328	18	11.3157	5.84417	8.70695	ZAT_1_vs_ZAT_input_peak_6409	promoter	ZLC01G0038400	ZLC01G0038400	--	--	--	XP_020080137.1 cycloartenol-C-24-methyltransferase 1-like isoform X2 [Ananas comosus]
8081	Chr01	272316261	272316480	219	272316393	15	8.57226	4.90644	6.05822	ZAT_2_vs_ZAT_input_peak_6228	promoter	ZLC01G0038400	ZLC01G0038400	--	--	--	XP_020080137.1 cycloartenol-C-24-methyltransferase 1-like isoform X2 [Ananas comosus]
8125	Chr01	273896364	273896648	284	273896458	16	13.3719	7.52905	10.6741	ZAT_1_vs_ZAT_input_peak_6446	promoter	ZLC01G0038560	ZLC01G0038560	--	GO:0003674,molecular_function; GO:0003824,catalytic activity; GO:0005575,cellular_component; GO:0005622,intracellular anatomical structure; GO:0005623,obsolete cell; GO:0005737,cytoplasm; GO:0005886,plasma membrane; GO:0006082,organic acid metabolic process; GO:0006790,sulfur compound metabolic process; GO:0006807,nitrogen compound metabolic process; GO:0006950,response to stress; GO:0006952,defe…	HOL; methyl halide transferase [EC:2.1.1.165]; K21552;	XP_016547193.1 probable thiol methyltransferase 2 isoform X2 [Capsicum annuum]
8125	Chr01	273896387	273896659	272	273896511	13	10.1907	6.28532	7.60464	ZAT_2_vs_ZAT_input_peak_6265	promoter	ZLC01G0038560	ZLC01G0038560	--	GO:0003674,molecular_function; GO:0003824,catalytic activity; GO:0005575,cellular_component; GO:0005622,intracellular anatomical structure; GO:0005623,obsolete cell; GO:0005737,cytoplasm; GO:0005886,plasma membrane; GO:0006082,organic acid metabolic process; GO:0006790,sulfur compound metabolic process; GO:0006807,nitrogen compound metabolic process; GO:0006950,response to stress; GO:0006952,defe…	HOL; methyl halide transferase [EC:2.1.1.165]; K21552;	XP_016547193.1 probable thiol methyltransferase 2 isoform X2 [Capsicum annuum]
8553	Chr01	286563017	286563226	209	286563114	9	6.37867	4.6345	4.05171	ZAT_1_vs_ZAT_input_peak_6780	promoter	ZLC01G0039340	ZLC01G0039340	--	--	--	PHT95678.1 hypothetical protein T459_03560 [Capsicum annuum]
8553	Chr01	286562981	286563232	251	286563098	13	10.7055	6.60457	8.09527	ZAT_2_vs_ZAT_input_peak_6592	promoter	ZLC01G0039340	ZLC01G0039340	--	--	--	PHT95678.1 hypothetical protein T459_03560 [Capsicum annuum]
8876	Chr01	294880818	294881224	406	294881000	12	7.51528	4.83572	5.09231	ZAT_1_vs_ZAT_input_peak_7048	promoter	ZLC01G0039940	ZLC01G0039940	--	GO:0003674,molecular_function; GO:0005215,transporter activity; GO:0005575,cellular_component; GO:0005622,intracellular anatomical structure; GO:0005623,obsolete cell; GO:0005737,cytoplasm; GO:0005773,vacuole; GO:0006810,transport; GO:0006811,ion transport; GO:0006812,cation transport; GO:0008150,biological_process; GO:0008324,cation transmembrane transporter activity; GO:0015075,ion transmembran…	--	PHU29057.1 Magnesium transporter MRS2-B [Capsicum chinense]
8876	Chr01	294880808	294881126	318	294881014	14	9.53011	5.66413	6.97854	ZAT_2_vs_ZAT_input_peak_6848	promoter	ZLC01G0039940	ZLC01G0039940	--	GO:0003674,molecular_function; GO:0005215,transporter activity; GO:0005575,cellular_component; GO:0005622,intracellular anatomical structure; GO:0005623,obsolete cell; GO:0005737,cytoplasm; GO:0005773,vacuole; GO:0006810,transport; GO:0006811,ion transport; GO:0006812,cation transport; GO:0008150,biological_process; GO:0008324,cation transmembrane transporter activity; GO:0015075,ion transmembran…	--	PHU29057.1 Magnesium transporter MRS2-B [Capsicum chinense]
8983	Chr01	297817401	297817733	332	297817578	23	21.5809	10.4237	18.5961	ZAT_1_vs_ZAT_input_peak_7140	promoter	ZLC01G0040260	ZLC01G0040260	--	--	--	XP_016557706.1 uncharacterized protein LOC107857305 [Capsicum annuum]
8983	Chr01	297817460	297817726	266	297817585	22	20.63	10.1783	17.6341	ZAT_2_vs_ZAT_input_peak_6933	promoter	ZLC01G0040260	ZLC01G0040260	--	--	--	XP_016557706.1 uncharacterized protein LOC107857305 [Capsicum annuum]
8992	Chr01	298316864	298317120	256	298317013	17	14.0913	7.70599	11.3604	ZAT_1_vs_ZAT_input_peak_7146	promoter	ZLC01G0040340	ZLC01G0040340	--	GO:0002181,cytoplasmic translation; GO:0003674,molecular_function; GO:0003735,structural constituent of ribosome; GO:0005198,structural molecule activity; GO:0005575,cellular_component; GO:0005622,intracellular anatomical structure; GO:0005623,obsolete cell; GO:0005634,nucleus; GO:0005737,cytoplasm; GO:0005829,cytosol; GO:0005840,ribosome; GO:0006412,translation; GO:0006518,peptide metabolic proc…	RP-LP2, RPLP2; large subunit ribosomal protein LP2; K02943;	KAF3645775.1 Serine/threonine-protein phosphatase PP-X isozyme 2 [Capsicum annuum]
8992	Chr01	298316904	298317132	228	298317022	16	13.1884	7.41706	10.4629	ZAT_2_vs_ZAT_input_peak_6940	promoter	ZLC01G0040340	ZLC01G0040340	--	GO:0002181,cytoplasmic translation; GO:0003674,molecular_function; GO:0003735,structural constituent of ribosome; GO:0005198,structural molecule activity; GO:0005575,cellular_component; GO:0005622,intracellular anatomical structure; GO:0005623,obsolete cell; GO:0005634,nucleus; GO:0005737,cytoplasm; GO:0005829,cytosol; GO:0005840,ribosome; GO:0006412,translation; GO:0006518,peptide metabolic proc…	RP-LP2, RPLP2; large subunit ribosomal protein LP2; K02943;	KAF3645775.1 Serine/threonine-protein phosphatase PP-X isozyme 2 [Capsicum annuum]
9108	Chr01	301128603	301128852	249	301128741	17	15.1745	8.36499	12.4037	ZAT_1_vs_ZAT_input_peak_7247	promoter	ZLC01G0040570	ZLC01G0040570	--	--	--	KAF3636761.1 hypothetical protein FXO38_24008 [Capsicum annuum]
9108	Chr01	301128456	301128892	436	301128790	19	17.9072	9.45991	15.0021	ZAT_2_vs_ZAT_input_peak_7027	promoter	ZLC01G0040570	ZLC01G0040570	--	--	--	KAF3636761.1 hypothetical protein FXO38_24008 [Capsicum annuum]
9261	Chr01	304822482	304823335	853	304822674	36	35.4363	13.7632	32.0702	ZAT_1_vs_ZAT_input_peak_7370	promoter	ZLC01G0040890	ZLC01G0040890	--	--	--	XP_016548986.1 uncharacterized protein LOC107848728 [Capsicum annuum]
9261	Chr01	304822507	304823366	859	304822644	32	30.4713	12.4611	27.1881	ZAT_2_vs_ZAT_input_peak_7147	promoter	ZLC01G0040890	ZLC01G0040890	--	--	--	XP_016548986.1 uncharacterized protein LOC107848728 [Capsicum annuum]
9419	Chr01	308918724	308918927	203	308918854	9	6.39857	4.64722	4.05171	ZAT_1_vs_ZAT_input_peak_7502	promoter	ZLC01G0041300	ZLC01G0041300	--	--	--	TMW99887.1 hypothetical protein EJD97_001740 [Solanum chilense]
9419	Chr01	308918656	308918982	326	308918749	9	6.29037	4.57803	3.94157	ZAT_2_vs_ZAT_input_peak_7268	promoter	ZLC01G0041300	ZLC01G0041300	--	--	--	TMW99887.1 hypothetical protein EJD97_001740 [Solanum chilense]
9620	Chr01	314881148	314881495	347	314881382	13	8.43781	5.2077	5.95782	ZAT_1_vs_ZAT_input_peak_7671	promoter	ZLC01G0042060	ZLC01G0042060	--	--	AAE; acetylajmaline esterase [EC:3.1.1.80]; K21026;	KAF3634579.1 putative poly(ADP-ribose) glycohydrolase 1-like [Capsicum annuum]
9620	Chr01	314881278	314881520	242	314881395	17	14.7731	8.12038	11.9849	ZAT_2_vs_ZAT_input_peak_7427	promoter	ZLC01G0042060	ZLC01G0042060	--	--	AAE; acetylajmaline esterase [EC:3.1.1.80]; K21026;	KAF3634579.1 putative poly(ADP-ribose) glycohydrolase 1-like [Capsicum annuum]
9844	Chr01	329141305	329141626	321	329141339	14	5.55443	3.42727	3.27458	ZAT_1_vs_ZAT_input_peak_7844	promoter	ZLC01G0044960	ZLC01G0044960	--	GO:0000166,nucleotide binding; GO:0003674,molecular_function; GO:0003676,nucleic acid binding; GO:0003677,DNA binding; GO:0003824,catalytic activity; GO:0005488,binding; GO:0006325,chromatin organization; GO:0006355,regulation of DNA-templated transcription; GO:0006479,protein methylation; GO:0006807,nitrogen compound metabolic process; GO:0006996,organelle organization; GO:0008150,biological_pro…	EHMT; [histone H3]-lysine9 N-trimethyltransferase EHMT [EC:2.1.1.355]; K11420; EHMT; [histone H3]-lysine9 N-trimethyltransferase EHMT [EC:2.1.1.355]; K11420;	PHT96136.1 hypothetical protein T459_04018 [Capsicum annuum]
9844	Chr01	329141227	329141664	437	329141338	20	10.191	4.88771	7.60464	ZAT_2_vs_ZAT_input_peak_7593	promoter	ZLC01G0044960	ZLC01G0044960	--	GO:0000166,nucleotide binding; GO:0003674,molecular_function; GO:0003676,nucleic acid binding; GO:0003677,DNA binding; GO:0003824,catalytic activity; GO:0005488,binding; GO:0006325,chromatin organization; GO:0006355,regulation of DNA-templated transcription; GO:0006479,protein methylation; GO:0006807,nitrogen compound metabolic process; GO:0006996,organelle organization; GO:0008150,biological_pro…	EHMT; [histone H3]-lysine9 N-trimethyltransferase EHMT [EC:2.1.1.355]; K11420; EHMT; [histone H3]-lysine9 N-trimethyltransferase EHMT [EC:2.1.1.355]; K11420;	PHT96136.1 hypothetical protein T459_04018 [Capsicum annuum]
9867	Chr01	334345446	334345931	485	334345700	38	37.5927	14.1935	34.1799	ZAT_1_vs_ZAT_input_peak_7865	promoter	ZLC01G0046800	ZLC01G0046800	WRKY	GO:0000302,response to reactive oxygen species; GO:0001101,response to acid chemical; GO:0002376,immune system process; GO:0003674,molecular_function; GO:0003676,nucleic acid binding; GO:0003677,DNA binding; GO:0003700,DNA-binding transcription factor activity; GO:0005488,binding; GO:0005575,cellular_component; GO:0005622,intracellular anatomical structure; GO:0005623,obsolete cell; GO:0005634,nu…	--	KAF3652178.1 hypothetical protein FXO38_16252 [Capsicum annuum]
9867	Chr01	334345445	334345972	527	334345675	45	47.8492	17.0298	44.1408	ZAT_2_vs_ZAT_input_peak_7610	promoter	ZLC01G0046800	ZLC01G0046800	WRKY	GO:0000302,response to reactive oxygen species; GO:0001101,response to acid chemical; GO:0002376,immune system process; GO:0003674,molecular_function; GO:0003676,nucleic acid binding; GO:0003677,DNA binding; GO:0003700,DNA-binding transcription factor activity; GO:0005488,binding; GO:0005575,cellular_component; GO:0005622,intracellular anatomical structure; GO:0005623,obsolete cell; GO:0005634,nu…	--	KAF3652178.1 hypothetical protein FXO38_16252 [Capsicum annuum]
9968	Chr02	2954663	2954973	310	2954840	22	13.2466	6.0306	10.5505	ZAT_1_vs_ZAT_input_peak_7948	promoter	ZLC02G0000300	ZLC02G0000300	--	--	--	XP_016557932.1 uncharacterized protein LOC107857610 isoform X3 [Capsicum annuum]
9968	Chr02	2954627	2955004	377	2954806	19	14.7262	7.55217	11.9386	ZAT_2_vs_ZAT_input_peak_7683	promoter	ZLC02G0000300	ZLC02G0000300	--	--	--	XP_016557932.1 uncharacterized protein LOC107857610 isoform X3 [Capsicum annuum]
10218	Chr02	11891885	11892387	502	11892158	45	53.8639	20.4737	50.0793	ZAT_1_vs_ZAT_input_peak_8145	promoter	ZLC02G0000910	ZLC02G0000910	--	GO:0000322,storage vacuole; GO:0000325,plant-type vacuole; GO:0000326,protein storage vacuole; GO:0003674,molecular_function; GO:0003824,catalytic activity; GO:0004175,endopeptidase activity; GO:0004197,cysteine-type endopeptidase activity; GO:0005575,cellular_component; GO:0005622,intracellular anatomical structure; GO:0005623,obsolete cell; GO:0005737,cytoplasm; GO:0005773,vacuole; GO:0006508,p…	LGMN; legumain [EC:3.4.22.34]; K01369; LGMN; legumain [EC:3.4.22.34]; K01369;	XP_016557950.1 vacuolar-processing enzyme beta-isozyme [Capsicum annuum]
10218	Chr02	11891849	11892380	531	11892146	30	31.9016	14.0534	28.5815	ZAT_2_vs_ZAT_input_peak_7873	promoter	ZLC02G0000910	ZLC02G0000910	--	GO:0000322,storage vacuole; GO:0000325,plant-type vacuole; GO:0000326,protein storage vacuole; GO:0003674,molecular_function; GO:0003824,catalytic activity; GO:0004175,endopeptidase activity; GO:0004197,cysteine-type endopeptidase activity; GO:0005575,cellular_component; GO:0005622,intracellular anatomical structure; GO:0005623,obsolete cell; GO:0005737,cytoplasm; GO:0005773,vacuole; GO:0006508,p…	LGMN; legumain [EC:3.4.22.34]; K01369; LGMN; legumain [EC:3.4.22.34]; K01369;	XP_016557950.1 vacuolar-processing enzyme beta-isozyme [Capsicum annuum]
10254	Chr02	13405772	13405982	210	13405915	10	6.9286	4.82417	4.55326	ZAT_1_vs_ZAT_input_peak_8169	promoter	ZLC02G0001010	ZLC02G0001010	--	--	--	XP_016557967.1 uncharacterized protein LOC107857626 [Capsicum annuum]
10254	Chr02	13405816	13406141	325	13405928	9	6.11836	4.46792	3.78327	ZAT_2_vs_ZAT_input_peak_7901	promoter	ZLC02G0001010	ZLC02G0001010	--	--	--	XP_016557967.1 uncharacterized protein LOC107857626 [Capsicum annuum]
10638	Chr02	27000487	27001159	672	27001049	15	10.3694	5.95165	7.80267	ZAT_1_vs_ZAT_input_peak_8477	promoter	ZLC02G0001620	ZLC02G0001620	--	GO:0003674,molecular_function; GO:0003824,catalytic activity; GO:0004553,hydrolase activity, hydrolyzing O-glycosyl compounds; GO:0004565,beta-galactosidase activity; GO:0005575,cellular_component; GO:0005618,cell wall; GO:0005622,intracellular anatomical structure; GO:0005623,obsolete cell; GO:0005737,cytoplasm; GO:0005773,vacuole; GO:0009505,plant-type cell wall; GO:0015925,galactosidase activi…	--	PHT89333.1 hypothetical protein T459_04446 [Capsicum annuum]
10638	Chr02	27000950	27001176	226	27001051	17	12.5766	6.79696	9.87805	ZAT_2_vs_ZAT_input_peak_8206	promoter	ZLC02G0001620	ZLC02G0001620	--	GO:0003674,molecular_function; GO:0003824,catalytic activity; GO:0004553,hydrolase activity, hydrolyzing O-glycosyl compounds; GO:0004565,beta-galactosidase activity; GO:0005575,cellular_component; GO:0005618,cell wall; GO:0005622,intracellular anatomical structure; GO:0005623,obsolete cell; GO:0005737,cytoplasm; GO:0005773,vacuole; GO:0009505,plant-type cell wall; GO:0015925,galactosidase activi…	--	PHT89333.1 hypothetical protein T459_04446 [Capsicum annuum]
10729	Chr02	30894759	30895800	1041	30895577	82	109.271	32.4411	104.526	ZAT_1_vs_ZAT_input_peak_8547	promoter	ZLC02G0001750	ZLC02G0001750	--	--	--	KAF3612873.1 putative peptidyl-tRNA hydrolase 2, mitochondrial-like [Capsicum annuum]
11659	Chr02	59468359	59468572	213	59468478	9	4.94718	3.71978	2.72987	ZAT_1_vs_ZAT_input_peak_9286	promoter	ZLC02G0003020	ZLC02G0003020	--	--	--	PHU30304.1 hypothetical protein BC332_02397 [Capsicum chinense]
11659	Chr02	59468349	59468550	201	59468456	9	5.03593	3.77609	2.7923	ZAT_2_vs_ZAT_input_peak_9007	promoter	ZLC02G0003020	ZLC02G0003020	--	--	--	PHU30304.1 hypothetical protein BC332_02397 [Capsicum chinense]
11691	Chr02	60596188	60596385	197	60596276	15	7.2761	4.1952	4.88549	ZAT_1_vs_ZAT_input_peak_9310	promoter	ZLC02G0003140	ZLC02G0003140	HB-other	--	--	XP_016558663.1 homeobox-leucine zipper protein ATHB-40 isoform X1 [Capsicum annuum]
11691	Chr02	60596245	60596442	197	60596301	13	8.32914	5.14198	5.84531	ZAT_2_vs_ZAT_input_peak_9034	promoter	ZLC02G0003140	ZLC02G0003140	HB-other	--	--	XP_016558663.1 homeobox-leucine zipper protein ATHB-40 isoform X1 [Capsicum annuum]
11725	Chr02	61176457	61176661	204	61176585	10	6.74724	4.70922	4.37909	ZAT_1_vs_ZAT_input_peak_9340	promoter	ZLC02G0003210	ZLC02G0003210	C2C2-GATA	GO:0000003,reproduction; GO:0000976,transcription cis-regulatory region binding; GO:0000977,RNA polymerase II transcription regulatory region sequence-specific DNA binding; GO:0000981,DNA-binding transcription factor activity, RNA polymerase II-specific; GO:0001067,transcription regulatory region nucleic acid binding; GO:0001228,DNA-binding transcription activator activity, RNA polymerase II-spec…	--	KAF3674438.1 putative sugar transporter ERD6-like 6-like [Capsicum annuum]
11725	Chr02	61176495	61176724	229	61176606	16	11.536	6.41935	8.88399	ZAT_2_vs_ZAT_input_peak_9060	promoter	ZLC02G0003210	ZLC02G0003210	C2C2-GATA	GO:0000003,reproduction; GO:0000976,transcription cis-regulatory region binding; GO:0000977,RNA polymerase II transcription regulatory region sequence-specific DNA binding; GO:0000981,DNA-binding transcription factor activity, RNA polymerase II-specific; GO:0001067,transcription regulatory region nucleic acid binding; GO:0001228,DNA-binding transcription activator activity, RNA polymerase II-spec…	--	KAF3674438.1 putative sugar transporter ERD6-like 6-like [Capsicum annuum]
11756	Chr02	62704218	62704567	349	62704465	8	5.15159	3.98597	2.92485	ZAT_1_vs_ZAT_input_peak_9367	promoter	ZLC02G0003260	ZLC02G0003260	--	--	--	--
12336	Chr02	79626610	79626853	243	79626720	9	4.75091	3.59567	2.55205	ZAT_1_vs_ZAT_input_peak_9839	promoter	ZLC02G0004420	ZLC02G0004420	--	--	--	KAF3625717.1 putative F-box/LRR-repeat protein 4-like isoform X7 [Capsicum annuum]
12336	Chr02	79626597	79627998	1401	79627427	84	100.326	26.5819	95.6171	ZAT_2_vs_ZAT_input_peak_9533	promoter	ZLC02G0004420	ZLC02G0004420	--	--	--	KAF3625717.1 putative F-box/LRR-repeat protein 4-like isoform X7 [Capsicum annuum]
12727	Chr02	90477724	90478064	340	90477834	24	13.3849	5.71212	10.6864	ZAT_1_vs_ZAT_input_peak_10155	promoter	ZLC02G0005300	ZLC02G0005300	--	--	--	--
12727	Chr02	90477669	90478029	360	90477863	26	15.4271	6.2842	12.6138	ZAT_2_vs_ZAT_input_peak_9816	promoter	ZLC02G0005300	ZLC02G0005300	--	--	--	--
12782	Chr02	91855347	91857009	1662	91856172	46	39.4911	12.3234	36.0369	ZAT_1_vs_ZAT_input_peak_10201	promoter	ZLC02G0005450	ZLC02G0005450	--	--	--	KAF3613505.1 hypothetical protein FXO38_36208 [Capsicum annuum]
12782	Chr02	91855372	91856999	1627	91856039	37	29.2028	10.1412	25.9557	ZAT_2_vs_ZAT_input_peak_9866	promoter	ZLC02G0005450	ZLC02G0005450	--	--	--	KAF3613505.1 hypothetical protein FXO38_36208 [Capsicum annuum]
13392	Chr02	106960522	106960815	293	106960658	43	9.84977	2.91982	7.30391	ZAT_1_vs_ZAT_input_peak_10696	promoter	ZLC02G0007020	ZLC02G0007020	--	--	--	KAF3679956.1 hypothetical protein FXO37_03576 [Capsicum annuum]
13392	Chr02	106960574	106960825	251	106960756	38	6.87488	2.46302	4.4764	ZAT_2_vs_ZAT_input_peak_10344	promoter	ZLC02G0007020	ZLC02G0007020	--	--	--	KAF3679956.1 hypothetical protein FXO37_03576 [Capsicum annuum]
13661	Chr02	114372916	114373257	341	114373102	38	37.2863	14.0231	33.8798	ZAT_1_vs_ZAT_input_peak_10921	promoter	ZLC02G0007930	ZLC02G0007930	--	--	--	PHU25515.1 Serine/threonine-protein kinase tricorner [Capsicum chinense]
13661	Chr02	114372896	114373269	373	114373083	45	48.8506	17.5907	45.1123	ZAT_2_vs_ZAT_input_peak_10548	promoter	ZLC02G0007930	ZLC02G0007930	--	--	--	PHU25515.1 Serine/threonine-protein kinase tricorner [Capsicum chinense]
13764	Chr02	118476015	118476762	747	118476165	41	49.0579	19.5183	45.3786	ZAT_1_vs_ZAT_input_peak_10998	promoter	ZLC02G0008680	ZLC02G0008680	--	GO:0003674,molecular_function; GO:0003824,catalytic activity; GO:0004721,phosphoprotein phosphatase activity; GO:0005575,cellular_component; GO:0005622,intracellular anatomical structure; GO:0005623,obsolete cell; GO:0005634,nucleus; GO:0005886,plasma membrane; GO:0006470,protein dephosphorylation; GO:0006793,phosphorus metabolic process; GO:0006796,phosphate-containing compound metabolic process…	--	KAF3668956.1 putative DNA repair protein recA -like protein 3, mitochondrial-like [Capsicum annuum]
13764	Chr02	118476020	118476792	772	118476180	39	46.5053	18.9198	42.8208	ZAT_2_vs_ZAT_input_peak_10624	promoter	ZLC02G0008680	ZLC02G0008680	--	GO:0003674,molecular_function; GO:0003824,catalytic activity; GO:0004721,phosphoprotein phosphatase activity; GO:0005575,cellular_component; GO:0005622,intracellular anatomical structure; GO:0005623,obsolete cell; GO:0005634,nucleus; GO:0005886,plasma membrane; GO:0006470,protein dephosphorylation; GO:0006793,phosphorus metabolic process; GO:0006796,phosphate-containing compound metabolic process…	--	KAF3668956.1 putative DNA repair protein recA -like protein 3, mitochondrial-like [Capsicum annuum]
14153	Chr02	129947943	129948307	364	129948147	20	18.8962	9.75916	15.9971	ZAT_1_vs_ZAT_input_peak_11313	promoter	ZLC02G0010770	ZLC02G0010770	--	--	--	KAF3676881.1 hypothetical protein FXO37_05087 [Capsicum annuum]
14153	Chr02	129948036	129948305	269	129948161	15	13.0239	7.56793	10.3012	ZAT_2_vs_ZAT_input_peak_10926	promoter	ZLC02G0010770	ZLC02G0010770	--	--	--	KAF3676881.1 hypothetical protein FXO37_05087 [Capsicum annuum]
14460	Chr02	143914739	143915033	294	143914863	9	6.12623	4.47296	3.81292	ZAT_1_vs_ZAT_input_peak_11558	promoter	ZLC02G0015450	ZLC02G0015450	--	GO:0003674,molecular_function; GO:0003824,catalytic activity; GO:0004672,protein kinase activity; GO:0004674,protein serine/threonine kinase activity; GO:0004675,transmembrane receptor protein serine/threonine kinase activity; GO:0004888,transmembrane signaling receptor activity; GO:0005575,cellular_component; GO:0005623,obsolete cell; GO:0005886,plasma membrane; GO:0006468,protein phosphorylatio…	--	XP_016559694.1 protein MALE DISCOVERER 2 isoform X1 [Capsicum annuum]
14460	Chr02	143914830	143915037	207	143914864	9	6.25527	4.55558	3.91059	ZAT_2_vs_ZAT_input_peak_11156	promoter	ZLC02G0015450	ZLC02G0015450	--	GO:0003674,molecular_function; GO:0003824,catalytic activity; GO:0004672,protein kinase activity; GO:0004674,protein serine/threonine kinase activity; GO:0004675,transmembrane receptor protein serine/threonine kinase activity; GO:0004888,transmembrane signaling receptor activity; GO:0005575,cellular_component; GO:0005623,obsolete cell; GO:0005886,plasma membrane; GO:0006468,protein phosphorylatio…	--	XP_016559694.1 protein MALE DISCOVERER 2 isoform X1 [Capsicum annuum]
14515	Chr02	148137304	148137653	349	148137435	11	8.07116	5.36755	5.62752	ZAT_1_vs_ZAT_input_peak_11597	promoter	ZLC02G0017520	ZLC02G0017520	--	GO:0000151,ubiquitin ligase complex; GO:0000152,nuclear ubiquitin ligase complex; GO:0001709,cell fate determination; GO:0005575,cellular_component; GO:0005622,intracellular anatomical structure; GO:0005623,obsolete cell; GO:0005634,nucleus; GO:0006355,regulation of DNA-templated transcription; GO:0008150,biological_process; GO:0009888,tissue development; GO:0009889,regulation of biosynthetic pro…	--	XP_016559828.1 putative E3 ubiquitin-protein ligase RING1a [Capsicum annuum]
14515	Chr02	148137206	148137645	439	148137373	14	11.4409	6.83336	8.80103	ZAT_2_vs_ZAT_input_peak_11199	promoter	ZLC02G0017520	ZLC02G0017520	--	GO:0000151,ubiquitin ligase complex; GO:0000152,nuclear ubiquitin ligase complex; GO:0001709,cell fate determination; GO:0005575,cellular_component; GO:0005622,intracellular anatomical structure; GO:0005623,obsolete cell; GO:0005634,nucleus; GO:0006355,regulation of DNA-templated transcription; GO:0008150,biological_process; GO:0009888,tissue development; GO:0009889,regulation of biosynthetic pro…	--	XP_016559828.1 putative E3 ubiquitin-protein ligase RING1a [Capsicum annuum]
14524	Chr02	148850900	148851444	544	148851002	9	6.16119	4.49534	3.84461	ZAT_1_vs_ZAT_input_peak_11601	promoter	ZLC02G0017970	ZLC02G0017970	--	--	--	XP_016559861.1 probable hexosyltransferase MUCI70 isoform X2 [Capsicum annuum]
14524	Chr02	148850900	148851147	247	148851046	10	7.26251	5.03583	4.84441	ZAT_2_vs_ZAT_input_peak_11206	promoter	ZLC02G0017970	ZLC02G0017970	--	--	--	XP_016559861.1 probable hexosyltransferase MUCI70 isoform X2 [Capsicum annuum]
14580	Chr02	154968793	154969239	446	154968924	18	11.3157	5.84417	8.70695	ZAT_1_vs_ZAT_input_peak_11638	promoter	ZLC02G0021240	ZLC02G0021240	--	--	NMD3; nonsense-mediated mRNA decay protein 3; K07562; NMD3; nonsense-mediated mRNA decay protein 3; K07562;	KAF3625140.1 putative transcription repressor KAN1-like [Capsicum annuum]
14580	Chr02	154968785	154969089	304	154968920	31	25.402	10.0073	22.2638	ZAT_2_vs_ZAT_input_peak_11238	promoter	ZLC02G0021240	ZLC02G0021240	--	--	NMD3; nonsense-mediated mRNA decay protein 3; K07562; NMD3; nonsense-mediated mRNA decay protein 3; K07562;	KAF3625140.1 putative transcription repressor KAN1-like [Capsicum annuum]
14622	Chr02	158966040	158966333	293	158966215	11	8.40392	5.57666	5.93209	ZAT_1_vs_ZAT_input_peak_11668	promoter	ZLC02G0024000	ZLC02G0024000	--	GO:0005575,cellular_component; GO:0005576,extracellular region; GO:0005615,extracellular space; GO:0044421,obsolete extracellular region part;	CHIB; basic endochitinase B [EC:3.2.1.14]; K20547; CHIB; basic endochitinase B [EC:3.2.1.14]; K20547;	PHT91059.1 Acidic endochitinase pcht28 [Capsicum annuum]
14622	Chr02	158966087	158966330	243	158966177	12	9.63191	6.14894	7.06336	ZAT_2_vs_ZAT_input_peak_11266	promoter	ZLC02G0024000	ZLC02G0024000	--	GO:0005575,cellular_component; GO:0005576,extracellular region; GO:0005615,extracellular space; GO:0044421,obsolete extracellular region part;	CHIB; basic endochitinase B [EC:3.2.1.14]; K20547; CHIB; basic endochitinase B [EC:3.2.1.14]; K20547;	PHT91059.1 Acidic endochitinase pcht28 [Capsicum annuum]
14628	Chr02	159678610	159679140	530	159678999	9	6.09163	4.4508	3.78573	ZAT_1_vs_ZAT_input_peak_11673	promoter	ZLC02G0024590	ZLC02G0024590	--	--	IST1; vacuolar protein sorting-associated protein IST1; K19476;	XP_016560463.1 uncharacterized protein LOC107859845 [Capsicum annuum]
14628	Chr02	159678725	159679117	392	159679043	8	5.29664	4.08001	3.03859	ZAT_2_vs_ZAT_input_peak_11270	promoter	ZLC02G0024590	ZLC02G0024590	--	--	IST1; vacuolar protein sorting-associated protein IST1; K19476;	XP_016560463.1 uncharacterized protein LOC107859845 [Capsicum annuum]
14641	Chr02	160844027	160844281	254	160844063	8	5.4042	4.14964	3.15886	ZAT_1_vs_ZAT_input_peak_11681	promoter	ZLC02G0025300	ZLC02G0025300	--	GO:0000243,commitment complex; GO:0000245,spliceosomal complex assembly; GO:0000375,RNA splicing, via transesterification reactions; GO:0000377,RNA splicing, via transesterification reactions with bulged adenosine as nucleophile; GO:0000387,spliceosomal snRNP assembly; GO:0000398,mRNA splicing, via spliceosome; GO:0003674,molecular_function; GO:0003676,nucleic acid binding; GO:0003723,RNA binding…	SNRPD3, SMD3; small nuclear ribonucleoprotein D3; K11088; SNRPD3, SMD3; small nuclear ribonucleoprotein D3; K11088; SNRPD3, SMD3; small nuclear ribonucleoprotein D3; K11088;	XP_016560528.1 small nuclear ribonucleoprotein SmD3b isoform X1 [Capsicum annuum]
14641	Chr02	160844093	160844516	423	160844260	8	5.57032	4.25696	3.26486	ZAT_2_vs_ZAT_input_peak_11282	promoter	ZLC02G0025300	ZLC02G0025300	--	GO:0000243,commitment complex; GO:0000245,spliceosomal complex assembly; GO:0000375,RNA splicing, via transesterification reactions; GO:0000377,RNA splicing, via transesterification reactions with bulged adenosine as nucleophile; GO:0000387,spliceosomal snRNP assembly; GO:0000398,mRNA splicing, via spliceosome; GO:0003674,molecular_function; GO:0003676,nucleic acid binding; GO:0003723,RNA binding…	SNRPD3, SMD3; small nuclear ribonucleoprotein D3; K11088; SNRPD3, SMD3; small nuclear ribonucleoprotein D3; K11088; SNRPD3, SMD3; small nuclear ribonucleoprotein D3; K11088;	XP_016560528.1 small nuclear ribonucleoprotein SmD3b isoform X1 [Capsicum annuum]
14655	Chr02	162310021	162310425	404	162310354	9	6.16119	4.49534	3.84461	ZAT_1_vs_ZAT_input_peak_11688	promoter	ZLC02G0026280	ZLC02G0026280	C2C2-GATA	GO:0000003,reproduction; GO:0000976,transcription cis-regulatory region binding; GO:0000977,RNA polymerase II transcription regulatory region sequence-specific DNA binding; GO:0000981,DNA-binding transcription factor activity, RNA polymerase II-specific; GO:0001067,transcription regulatory region nucleic acid binding; GO:0001228,DNA-binding transcription activator activity, RNA polymerase II-spec…	--	KAF3622697.1 hypothetical protein FXO37_32233 [Capsicum annuum]
14655	Chr02	162309935	162310436	501	162310080	10	7.52653	5.20295	5.07829	ZAT_2_vs_ZAT_input_peak_11293	promoter	ZLC02G0026280	ZLC02G0026280	C2C2-GATA	GO:0000003,reproduction; GO:0000976,transcription cis-regulatory region binding; GO:0000977,RNA polymerase II transcription regulatory region sequence-specific DNA binding; GO:0000981,DNA-binding transcription factor activity, RNA polymerase II-specific; GO:0001067,transcription regulatory region nucleic acid binding; GO:0001228,DNA-binding transcription activator activity, RNA polymerase II-spec…	--	KAF3622697.1 hypothetical protein FXO37_32233 [Capsicum annuum]
14745	Chr02	169276659	169276859	200	169276707	11	8.1139	5.39441	5.66703	ZAT_1_vs_ZAT_input_peak_11754	promoter	ZLC02G0030480	ZLC02G0030480	--	--	--	OIT35041.1 hypothetical protein A4A49_06096 [Nicotiana attenuata]
14745	Chr02	169276650	169276892	242	169276721	11	6.73365	4.5313	4.33908	ZAT_2_vs_ZAT_input_peak_11348	promoter	ZLC02G0030480	ZLC02G0030480	--	--	--	OIT35041.1 hypothetical protein A4A49_06096 [Nicotiana attenuata]
14773	Chr02	171235024	171235269	245	171235043	7	4.55607	3.71777	2.3692	ZAT_1_vs_ZAT_input_peak_11774	promoter	ZLC02G0031780	ZLC02G0031780	--	--	--	XP_009757738.1 PREDICTED: uncharacterized protein LOC104210521 isoform X3 [Nicotiana sylvestris]
14773	Chr02	171235050	171235321	271	171235181	12	9.63191	6.14894	7.06336	ZAT_2_vs_ZAT_input_peak_11365	promoter	ZLC02G0031780	ZLC02G0031780	--	--	--	XP_009757738.1 PREDICTED: uncharacterized protein LOC104210521 isoform X3 [Nicotiana sylvestris]
14861	Chr03	1226621	1226939	318	1226755	18	16.3933	8.82971	13.5747	ZAT_1_vs_ZAT_input_peak_11827	promoter	ZLC03G0000880	ZLC03G0000880	--	--	--	PHT47254.1 Subtilisin-like protease SBT1.6 [Capsicum baccatum]
14861	Chr03	1226645	1226923	278	1226788	20	13.4361	6.56731	10.7028	ZAT_2_vs_ZAT_input_peak_11432	promoter	ZLC03G0000880	ZLC03G0000880	--	--	--	PHT47254.1 Subtilisin-like protease SBT1.6 [Capsicum baccatum]
14870	Chr03	2055074	2055610	536	2055200	14	11.6636	6.97083	9.02595	ZAT_1_vs_ZAT_input_peak_11832	promoter	ZLC03G0001440	ZLC03G0001440	--	--	--	XP_016562505.1 solute carrier family 25 member 44 [Capsicum annuum]
14870	Chr03	2055001	2055578	577	2055103	16	14.209	8.04092	11.4414	ZAT_2_vs_ZAT_input_peak_11439	promoter	ZLC03G0001440	ZLC03G0001440	--	--	--	XP_016562505.1 solute carrier family 25 member 44 [Capsicum annuum]
14888	Chr03	3970956	3971753	797	3971363	8	5.4042	4.14964	3.15886	ZAT_1_vs_ZAT_input_peak_11844	promoter	ZLC03G0002660	ZLC03G0002660	--	GO:0000323,lytic vacuole; GO:0002376,immune system process; GO:0002474,antigen processing and presentation of peptide antigen via MHC class I; GO:0002478,antigen processing and presentation of exogenous peptide antigen; GO:0002495,antigen processing and presentation of peptide antigen via MHC class II; GO:0002504,antigen processing and presentation of peptide or polysaccharide antigen via MHC cla…	SEC13; protein transport protein SEC13; K14004; SEC13; protein transport protein SEC13; K14004; SEC13; protein transport protein SEC13; K14004; SEC13; protein transport protein SEC13; K14004;	XP_016562657.1 protein transport protein SEC13 homolog B [Capsicum annuum]
14888	Chr03	3970981	3971722	741	3971364	12	9.55633	6.10182	7.00391	ZAT_2_vs_ZAT_input_peak_11454	promoter	ZLC03G0002660	ZLC03G0002660	--	GO:0000323,lytic vacuole; GO:0002376,immune system process; GO:0002474,antigen processing and presentation of peptide antigen via MHC class I; GO:0002478,antigen processing and presentation of exogenous peptide antigen; GO:0002495,antigen processing and presentation of peptide antigen via MHC class II; GO:0002504,antigen processing and presentation of peptide or polysaccharide antigen via MHC cla…	SEC13; protein transport protein SEC13; K14004; SEC13; protein transport protein SEC13; K14004; SEC13; protein transport protein SEC13; K14004; SEC13; protein transport protein SEC13; K14004;	XP_016562657.1 protein transport protein SEC13 homolog B [Capsicum annuum]
15034	Chr03	17907150	17907395	245	17907272	10	5.81278	4.12015	3.51697	ZAT_1_vs_ZAT_input_peak_11946	promoter	ZLC03G0010900	ZLC03G0010900	--	--	--	KAF3622100.1 hypothetical protein FXO38_31484 [Capsicum annuum]
15034	Chr03	17907123	17907368	245	17907213	10	5.9506	4.20647	3.62315	ZAT_2_vs_ZAT_input_peak_11554	promoter	ZLC03G0010900	ZLC03G0010900	--	--	--	KAF3622100.1 hypothetical protein FXO38_31484 [Capsicum annuum]
15044	Chr03	18911829	18912166	337	18911972	13	9.90791	6.11003	7.35956	ZAT_1_vs_ZAT_input_peak_11954	promoter	ZLC03G0011530	ZLC03G0011530	--	--	--	KAF3652014.1 LRR receptor-like serine/threonine-protein kinase FEI 2 [Capsicum annuum]
15044	Chr03	18911829	18912082	253	18911969	14	11.1756	6.66979	8.54086	ZAT_2_vs_ZAT_input_peak_11560	promoter	ZLC03G0011530	ZLC03G0011530	--	--	--	KAF3652014.1 LRR receptor-like serine/threonine-protein kinase FEI 2 [Capsicum annuum]
15058	Chr03	21091481	21091866	385	21091722	14	10.7727	6.42166	8.17891	ZAT_1_vs_ZAT_input_peak_11962	promoter	ZLC03G0012700	ZLC03G0012700	--	--	--	PHT33858.1 putative apyrase 6 [Capsicum baccatum]
15058	Chr03	21091437	21091857	420	21091688	18	15.5032	8.28965	12.6823	ZAT_2_vs_ZAT_input_peak_11569	promoter	ZLC03G0012700	ZLC03G0012700	--	--	--	PHT33858.1 putative apyrase 6 [Capsicum baccatum]
15059	Chr03	21092131	21092512	381	21092301	39	44.9116	17.9814	41.3277	ZAT_1_vs_ZAT_input_peak_11963	promoter	ZLC03G0012700	ZLC03G0012700	--	--	--	PHT33858.1 putative apyrase 6 [Capsicum baccatum]
15059	Chr03	21092145	21092526	381	21092300	35	39.4255	16.4809	35.9181	ZAT_2_vs_ZAT_input_peak_11570	promoter	ZLC03G0012700	ZLC03G0012700	--	--	--	PHT33858.1 putative apyrase 6 [Capsicum baccatum]
15183	Chr03	30535938	30536357	419	30536109	20	17.6205	8.99033	14.7707	ZAT_1_vs_ZAT_input_peak_12048	promoter	ZLC03G0016320	ZLC03G0016320	--	GO:0000003,reproduction; GO:0003006,developmental process involved in reproduction; GO:0005575,cellular_component; GO:0005622,intracellular anatomical structure; GO:0005623,obsolete cell; GO:0005634,nucleus; GO:0007275,multicellular organism development; GO:0008150,biological_process; GO:0009790,embryo development; GO:0009791,post-embryonic development; GO:0009793,embryo development ending in see…	--	XP_016563973.1 TITAN-like protein isoform X1 [Capsicum annuum]
15183	Chr03	30535964	30536227	263	30536021	8	5.06022	3.92668	2.81295	ZAT_2_vs_ZAT_input_peak_11671	promoter	ZLC03G0016320	ZLC03G0016320	--	GO:0000003,reproduction; GO:0003006,developmental process involved in reproduction; GO:0005575,cellular_component; GO:0005622,intracellular anatomical structure; GO:0005623,obsolete cell; GO:0005634,nucleus; GO:0007275,multicellular organism development; GO:0008150,biological_process; GO:0009790,embryo development; GO:0009791,post-embryonic development; GO:0009793,embryo development ending in see…	--	XP_016563973.1 TITAN-like protein isoform X1 [Capsicum annuum]
15429	Chr03	42192428	42192660	232	42192535	11	8.40392	5.57666	5.93209	ZAT_1_vs_ZAT_input_peak_12249	promoter	ZLC03G0020560	ZLC03G0020560	--	GO:0003674,molecular_function; GO:0003824,catalytic activity; GO:0005575,cellular_component; GO:0005622,intracellular anatomical structure; GO:0005623,obsolete cell; GO:0005737,cytoplasm; GO:0006082,organic acid metabolic process; GO:0006520,cellular amino acid metabolic process; GO:0006536,glutamate metabolic process; GO:0006537,glutamate biosynthetic process; GO:0006541,glutamine metabolic proc…	GLT1; glutamate synthase (NADH) [EC:1.4.1.14]; K00264; GLT1; glutamate synthase (NADH) [EC:1.4.1.14]; K00264;	PHT53377.1 Glutamate synthase 1 [NADH]
15429	Chr03	42192415	42192660	245	42192529	8	5.57032	4.25696	3.26486	ZAT_2_vs_ZAT_input_peak_11857	promoter	ZLC03G0020560	ZLC03G0020560	--	GO:0003674,molecular_function; GO:0003824,catalytic activity; GO:0005575,cellular_component; GO:0005622,intracellular anatomical structure; GO:0005623,obsolete cell; GO:0005737,cytoplasm; GO:0006082,organic acid metabolic process; GO:0006520,cellular amino acid metabolic process; GO:0006536,glutamate metabolic process; GO:0006537,glutamate biosynthetic process; GO:0006541,glutamine metabolic proc…	GLT1; glutamate synthase (NADH) [EC:1.4.1.14]; K00264; GLT1; glutamate synthase (NADH) [EC:1.4.1.14]; K00264;	PHT53377.1 Glutamate synthase 1 [NADH]
15993	Chr03	59028154	59028352	198	59028301	11	8.40392	5.57666	5.93209	ZAT_1_vs_ZAT_input_peak_12692	promoter	ZLC03G0022870	ZLC03G0022870	--	--	--	KAF3663366.1 putative dipeptidyl-peptidase 5-like [Capsicum annuum]
15993	Chr03	59028153	59028482	329	59028205	7	3.49933	3.02087	1.46984	ZAT_2_vs_ZAT_input_peak_12287	promoter	ZLC03G0022870	ZLC03G0022870	--	--	--	KAF3663366.1 putative dipeptidyl-peptidase 5-like [Capsicum annuum]
16230	Chr03	66534301	66534575	274	66534416	28	21.6709	8.92004	18.6826	ZAT_1_vs_ZAT_input_peak_12882	promoter	ZLC03G0023700	ZLC03G0023700	--	--	--	--
16230	Chr03	66533863	66534577	714	66534433	28	25.3442	10.9507	22.2101	ZAT_2_vs_ZAT_input_peak_12459	promoter	ZLC03G0023700	ZLC03G0023700	--	--	--	--
16360	Chr03	70176893	70177208	315	70177056	30	27.5736	11.5313	24.4184	ZAT_1_vs_ZAT_input_peak_12982	promoter	ZLC03G0023970	ZLC03G0023970	--	GO:0000323,lytic vacuole; GO:0003674,molecular_function; GO:0005488,binding; GO:0005496,steroid binding; GO:0005575,cellular_component; GO:0005576,extracellular region; GO:0005622,intracellular anatomical structure; GO:0005623,obsolete cell; GO:0005634,nucleus; GO:0005635,nuclear envelope; GO:0005737,cytoplasm; GO:0005764,lysosome; GO:0005773,vacuole; GO:0005783,endoplasmic reticulum; GO:0005886,…	NPC1; Niemann-Pick C1 protein; K12385; NPC1; Niemann-Pick C1 protein; K12385;	KAF3628716.1 putative serine/threonine-protein kinase Cx32, chloroplastic-like [Capsicum annuum]
16360	Chr03	70176901	70177223	322	70177080	30	31.9016	14.0534	28.5815	ZAT_2_vs_ZAT_input_peak_12561	promoter	ZLC03G0023970	ZLC03G0023970	--	GO:0000323,lytic vacuole; GO:0003674,molecular_function; GO:0005488,binding; GO:0005496,steroid binding; GO:0005575,cellular_component; GO:0005576,extracellular region; GO:0005622,intracellular anatomical structure; GO:0005623,obsolete cell; GO:0005634,nucleus; GO:0005635,nuclear envelope; GO:0005737,cytoplasm; GO:0005764,lysosome; GO:0005773,vacuole; GO:0005783,endoplasmic reticulum; GO:0005886,…	NPC1; Niemann-Pick C1 protein; K12385; NPC1; Niemann-Pick C1 protein; K12385;	KAF3628716.1 putative serine/threonine-protein kinase Cx32, chloroplastic-like [Capsicum annuum]
16444	Chr03	73679145	73680774	1629	73680103	45	55.4062	21.3772	51.5901	ZAT_1_vs_ZAT_input_peak_13049	promoter	ZLC03G0024190	ZLC03G0024190	--	--	--	KAF3629723.1 hypothetical protein FXO37_28793 [Capsicum annuum]
16444	Chr03	73679213	73680913	1700	73680012	55	72.6976	26.4877	68.4543	ZAT_2_vs_ZAT_input_peak_12627	promoter	ZLC03G0024190	ZLC03G0024190	--	--	--	KAF3629723.1 hypothetical protein FXO37_28793 [Capsicum annuum]
16494	Chr03	75247713	75248280	567	75247880	28	29.6496	13.4769	26.4373	ZAT_1_vs_ZAT_input_peak_13080	promoter	ZLC03G0024360	ZLC03G0024360	--	GO:0003674,molecular_function; GO:0003756,protein disulfide isomerase activity; GO:0003824,catalytic activity; GO:0005575,cellular_component; GO:0005622,intracellular anatomical structure; GO:0005623,obsolete cell; GO:0005737,cytoplasm; GO:0005783,endoplasmic reticulum; GO:0005789,endoplasmic reticulum membrane; GO:0006457,protein folding; GO:0006807,nitrogen compound metabolic process; GO:000815…	ERO1L; ERO1-like protein alpha [EC:1.8.4.-]; K10950; ERO1L; ERO1-like protein alpha [EC:1.8.4.-]; K10950; ERO1LB; ERO1-like protein beta [EC:1.8.4.-]; K10976;	KAF3626094.1 Endoplasmic reticulum oxidoreductin-1, partial [Capsicum annuum]
16494	Chr03	75247727	75248501	774	75247856	26	26.5487	12.3607	23.3825	ZAT_2_vs_ZAT_input_peak_12665	promoter	ZLC03G0024360	ZLC03G0024360	--	GO:0003674,molecular_function; GO:0003756,protein disulfide isomerase activity; GO:0003824,catalytic activity; GO:0005575,cellular_component; GO:0005622,intracellular anatomical structure; GO:0005623,obsolete cell; GO:0005737,cytoplasm; GO:0005783,endoplasmic reticulum; GO:0005789,endoplasmic reticulum membrane; GO:0006457,protein folding; GO:0006807,nitrogen compound metabolic process; GO:000815…	ERO1L; ERO1-like protein alpha [EC:1.8.4.-]; K10950; ERO1L; ERO1-like protein alpha [EC:1.8.4.-]; K10950; ERO1LB; ERO1-like protein beta [EC:1.8.4.-]; K10976;	KAF3626094.1 Endoplasmic reticulum oxidoreductin-1, partial [Capsicum annuum]
16669	Chr03	79789616	79789820	204	79789661	10	5.76736	4.09176	3.4751	ZAT_1_vs_ZAT_input_peak_13222	promoter	ZLC03G0024680	ZLC03G0024680	--	GO:0003674,molecular_function; GO:0003824,catalytic activity; GO:0004721,phosphoprotein phosphatase activity; GO:0006470,protein dephosphorylation; GO:0006793,phosphorus metabolic process; GO:0006796,phosphate-containing compound metabolic process; GO:0006807,nitrogen compound metabolic process; GO:0008150,biological_process; GO:0008152,metabolic process; GO:0009987,cellular process; GO:0016311,d…	--	PHT48578.1 hypothetical protein CQW23_12786 [Capsicum baccatum]
16669	Chr03	79789457	79789784	327	79789564	10	5.86638	4.1537	3.54336	ZAT_2_vs_ZAT_input_peak_12804	promoter	ZLC03G0024680	ZLC03G0024680	--	GO:0003674,molecular_function; GO:0003824,catalytic activity; GO:0004721,phosphoprotein phosphatase activity; GO:0006470,protein dephosphorylation; GO:0006793,phosphorus metabolic process; GO:0006796,phosphate-containing compound metabolic process; GO:0006807,nitrogen compound metabolic process; GO:0008150,biological_process; GO:0008152,metabolic process; GO:0009987,cellular process; GO:0016311,d…	--	PHT48578.1 hypothetical protein CQW23_12786 [Capsicum baccatum]
16849	Chr03	85904428	85904630	202	85904528	17	12.4051	6.69561	9.74439	ZAT_1_vs_ZAT_input_peak_13367	promoter	ZLC03G0025260	ZLC03G0025260	--	GO:0005575,cellular_component; GO:0005622,intracellular anatomical structure; GO:0005623,obsolete cell; GO:0005737,cytoplasm; GO:0005783,endoplasmic reticulum; GO:0005886,plasma membrane; GO:0005911,cell-cell junction; GO:0006457,protein folding; GO:0006950,response to stress; GO:0006986,response to unfolded protein; GO:0008150,biological_process; GO:0009266,response to temperature stimulus; GO:0…	--	XP_016564837.1 BAG family molecular chaperone regulator 7 [Capsicum annuum]
16849	Chr03	85904392	85904607	215	85904534	11	6.73365	4.5313	4.33908	ZAT_2_vs_ZAT_input_peak_12936	promoter	ZLC03G0025260	ZLC03G0025260	--	GO:0005575,cellular_component; GO:0005622,intracellular anatomical structure; GO:0005623,obsolete cell; GO:0005737,cytoplasm; GO:0005783,endoplasmic reticulum; GO:0005886,plasma membrane; GO:0005911,cell-cell junction; GO:0006457,protein folding; GO:0006950,response to stress; GO:0006986,response to unfolded protein; GO:0008150,biological_process; GO:0009266,response to temperature stimulus; GO:0…	--	XP_016564837.1 BAG family molecular chaperone regulator 7 [Capsicum annuum]
17013	Chr03	89753587	89753949	362	89753816	18	16.2055	8.71561	13.4054	ZAT_1_vs_ZAT_input_peak_13504	promoter	ZLC03G0025530	ZLC03G0025530	--	GO:0000793,condensed chromosome; GO:0000796,condensin complex; GO:0003674,molecular_function; GO:0005215,transporter activity; GO:0005575,cellular_component; GO:0005622,intracellular anatomical structure; GO:0005623,obsolete cell; GO:0005634,nucleus; GO:0005694,chromosome; GO:0032991,protein-containing complex; GO:0043226,organelle; GO:0043227,membrane-bounded organelle; GO:0043228,non-membrane-b…	SMC2; structural maintenance of chromosome 2; K06674;	XP_016564942.1 structural maintenance of chromosomes protein 2-1 isoform X1 [Capsicum annuum]
17013	Chr03	89753574	89753952	378	89753797	25	25.4888	12.0815	22.3499	ZAT_2_vs_ZAT_input_peak_13069	promoter	ZLC03G0025530	ZLC03G0025530	--	GO:0000793,condensed chromosome; GO:0000796,condensin complex; GO:0003674,molecular_function; GO:0005215,transporter activity; GO:0005575,cellular_component; GO:0005622,intracellular anatomical structure; GO:0005623,obsolete cell; GO:0005634,nucleus; GO:0005694,chromosome; GO:0032991,protein-containing complex; GO:0043226,organelle; GO:0043227,membrane-bounded organelle; GO:0043228,non-membrane-b…	SMC2; structural maintenance of chromosome 2; K06674;	XP_016564942.1 structural maintenance of chromosomes protein 2-1 isoform X1 [Capsicum annuum]
17237	Chr03	96471990	96472215	225	96472112	11	8.40392	5.57666	5.93209	ZAT_1_vs_ZAT_input_peak_13682	promoter	ZLC03G0026120	ZLC03G0026120	MYB	GO:0000981,DNA-binding transcription factor activity, RNA polymerase II-specific; GO:0000988,obsolete transcription factor activity, protein binding; GO:0000989,obsolete transcription factor activity, transcription factor binding; GO:0001067,transcription regulatory region nucleic acid binding; GO:0001076,obsolete transcription factor activity, RNA polymerase II transcription factor binding; GO:0…	--	XP_016553116.1 transcription factor MYB15 [Capsicum annuum]
17237	Chr03	96471974	96472274	300	96472077	13	10.7335	6.62193	8.10906	ZAT_2_vs_ZAT_input_peak_13230	promoter	ZLC03G0026120	ZLC03G0026120	MYB	GO:0000981,DNA-binding transcription factor activity, RNA polymerase II-specific; GO:0000988,obsolete transcription factor activity, protein binding; GO:0000989,obsolete transcription factor activity, transcription factor binding; GO:0001067,transcription regulatory region nucleic acid binding; GO:0001076,obsolete transcription factor activity, RNA polymerase II transcription factor binding; GO:0…	--	XP_016553116.1 transcription factor MYB15 [Capsicum annuum]
17636	Chr03	110973325	110973590	265	110973446	12	8.82593	5.64616	6.33363	ZAT_1_vs_ZAT_input_peak_13994	promoter	ZLC03G0026770	ZLC03G0026770	--	GO:0001932,regulation of protein phosphorylation; GO:0001934,positive regulation of protein phosphorylation; GO:0005575,cellular_component; GO:0005622,intracellular anatomical structure; GO:0005623,obsolete cell; GO:0005737,cytoplasm; GO:0005773,vacuole; GO:0005776,autophagosome; GO:0006935,chemotaxis; GO:0006950,response to stress; GO:0007154,cell communication; GO:0007165,signal transduction; G…	MLST8, GBL; target of rapamycin complex subunit LST8; K08266; MLST8, GBL; target of rapamycin complex subunit LST8; K08266; MLST8, GBL; target of rapamycin complex subunit LST8; K08266; MLST8, GBL; target of rapamycin complex subunit LST8; K08266; MLST8, GBL; target of rapamycin complex subunit LST8; K08266; MLST8, GBL; target of rapamycin complex subunit LST8; K08266;	XP_016565034.1 target of rapamycin complex subunit LST8 isoform X4 [Capsicum annuum]
19421	Chr03	169422195	169422508	313	169422249	9	6.39857	4.64722	4.05171	ZAT_1_vs_ZAT_input_peak_15407	promoter	ZLC03G0028730	ZLC03G0028730	--	--	--	PHU22561.1 hypothetical protein BC332_07668 [Capsicum chinense]
19421	Chr03	169422207	169422579	372	169422305	11	8.56208	5.67594	6.05398	ZAT_2_vs_ZAT_input_peak_14918	promoter	ZLC03G0028730	ZLC03G0028730	--	--	--	PHU22561.1 hypothetical protein BC332_07668 [Capsicum chinense]
19847	Chr03	184329270	184329545	275	184329352	17	10.3865	5.53658	7.81611	ZAT_1_vs_ZAT_input_peak_15747	promoter	ZLC03G0029200	ZLC03G0029200	--	GO:0005575,cellular_component; GO:0005622,intracellular anatomical structure; GO:0005623,obsolete cell; GO:0005634,nucleus; GO:0005737,cytoplasm; GO:0008150,biological_process; GO:0009314,response to radiation; GO:0009411,response to UV; GO:0009416,response to light stimulus; GO:0009628,response to abiotic stimulus; GO:0010224,response to UV-B; GO:0043226,organelle; GO:0043227,membrane-bounded or…	ERCC3, XPB; DNA excision repair protein ERCC-3 [EC:3.6.4.12]; K10843; ERCC3, XPB; DNA excision repair protein ERCC-3 [EC:3.6.4.12]; K10843;	KAF3654175.1 hypothetical protein FXO38_15264 [Capsicum annuum]
19847	Chr03	184329279	184329546	267	184329428	14	7.87798	4.69093	5.40944	ZAT_2_vs_ZAT_input_peak_15229	promoter	ZLC03G0029200	ZLC03G0029200	--	GO:0005575,cellular_component; GO:0005622,intracellular anatomical structure; GO:0005623,obsolete cell; GO:0005634,nucleus; GO:0005737,cytoplasm; GO:0008150,biological_process; GO:0009314,response to radiation; GO:0009411,response to UV; GO:0009416,response to light stimulus; GO:0009628,response to abiotic stimulus; GO:0010224,response to UV-B; GO:0043226,organelle; GO:0043227,membrane-bounded or…	ERCC3, XPB; DNA excision repair protein ERCC-3 [EC:3.6.4.12]; K10843; ERCC3, XPB; DNA excision repair protein ERCC-3 [EC:3.6.4.12]; K10843;	KAF3654175.1 hypothetical protein FXO38_15264 [Capsicum annuum]
19848	Chr03	184329881	184330126	245	184330022	12	9.14302	5.84395	6.63976	ZAT_1_vs_ZAT_input_peak_15748	promoter	ZLC03G0029200	ZLC03G0029200	--	GO:0005575,cellular_component; GO:0005622,intracellular anatomical structure; GO:0005623,obsolete cell; GO:0005634,nucleus; GO:0005737,cytoplasm; GO:0008150,biological_process; GO:0009314,response to radiation; GO:0009411,response to UV; GO:0009416,response to light stimulus; GO:0009628,response to abiotic stimulus; GO:0010224,response to UV-B; GO:0043226,organelle; GO:0043227,membrane-bounded or…	ERCC3, XPB; DNA excision repair protein ERCC-3 [EC:3.6.4.12]; K10843; ERCC3, XPB; DNA excision repair protein ERCC-3 [EC:3.6.4.12]; K10843;	KAF3654175.1 hypothetical protein FXO38_15264 [Capsicum annuum]
19848	Chr03	184329879	184330151	272	184329981	21	19.9257	10.0717	16.9593	ZAT_2_vs_ZAT_input_peak_15230	promoter	ZLC03G0029200	ZLC03G0029200	--	GO:0005575,cellular_component; GO:0005622,intracellular anatomical structure; GO:0005623,obsolete cell; GO:0005634,nucleus; GO:0005737,cytoplasm; GO:0008150,biological_process; GO:0009314,response to radiation; GO:0009411,response to UV; GO:0009416,response to light stimulus; GO:0009628,response to abiotic stimulus; GO:0010224,response to UV-B; GO:0043226,organelle; GO:0043227,membrane-bounded or…	ERCC3, XPB; DNA excision repair protein ERCC-3 [EC:3.6.4.12]; K10843; ERCC3, XPB; DNA excision repair protein ERCC-3 [EC:3.6.4.12]; K10843;	KAF3654175.1 hypothetical protein FXO38_15264 [Capsicum annuum]
20143	Chr03	193897746	193898059	313	193897929	14	11.6636	6.97083	9.02595	ZAT_1_vs_ZAT_input_peak_15991	promoter	ZLC03G0029590	ZLC03G0029590	--	GO:0005575,cellular_component; GO:0005622,intracellular anatomical structure; GO:0005623,obsolete cell; GO:0005737,cytoplasm; GO:0009507,chloroplast; GO:0009534,chloroplast thylakoid; GO:0009535,chloroplast thylakoid membrane; GO:0009536,plastid; GO:0009579,thylakoid; GO:0016020,membrane; GO:0031976,plastid thylakoid; GO:0031984,organelle subcompartment; GO:0034357,photosynthetic membrane; GO:004…	--	XP_016565315.1 rhodanese-like domain-containing protein 9, chloroplastic [Capsicum annuum]
20143	Chr03	193897832	193898052	220	193898007	8	5.57032	4.25696	3.26486	ZAT_2_vs_ZAT_input_peak_15456	promoter	ZLC03G0029590	ZLC03G0029590	--	GO:0005575,cellular_component; GO:0005622,intracellular anatomical structure; GO:0005623,obsolete cell; GO:0005737,cytoplasm; GO:0009507,chloroplast; GO:0009534,chloroplast thylakoid; GO:0009535,chloroplast thylakoid membrane; GO:0009536,plastid; GO:0009579,thylakoid; GO:0016020,membrane; GO:0031976,plastid thylakoid; GO:0031984,organelle subcompartment; GO:0034357,photosynthetic membrane; GO:004…	--	XP_016565315.1 rhodanese-like domain-containing protein 9, chloroplastic [Capsicum annuum]
20311	Chr03	199790376	199790584	208	199790487	11	8.20066	5.44895	5.75118	ZAT_1_vs_ZAT_input_peak_16130	promoter	ZLC03G0029770	ZLC03G0029770	--	--	--	XP_009787193.1 PREDICTED: uncharacterized protein C17orf89 homolog isoform X1 [Nicotiana sylvestris]
20311	Chr03	199790358	199790571	213	199790441	10	7.30188	5.06078	4.88302	ZAT_2_vs_ZAT_input_peak_15595	promoter	ZLC03G0029770	ZLC03G0029770	--	--	--	XP_009787193.1 PREDICTED: uncharacterized protein C17orf89 homolog isoform X1 [Nicotiana sylvestris]
20612	Chr03	210322126	210322443	317	210322274	22	21.4795	10.6886	18.4961	ZAT_1_vs_ZAT_input_peak_16387	promoter	ZLC03G0030210	ZLC03G0030210	--	--	--	KAF3622645.1 hypothetical protein FXO37_32248 [Capsicum annuum]
20612	Chr03	210322089	210322447	358	210322288	16	14.209	8.04092	11.4414	ZAT_2_vs_ZAT_input_peak_15841	promoter	ZLC03G0030210	ZLC03G0030210	--	--	--	KAF3622645.1 hypothetical protein FXO37_32248 [Capsicum annuum]
20625	Chr03	210776684	210776944	260	210776786	32	26.2576	10.1504	23.1436	ZAT_1_vs_ZAT_input_peak_16394	promoter	ZLC03G0030240	ZLC03G0030240	--	--	--	KAF3620277.1 putative ADP-ribosylation factor GTPase-activating protein AGD14-like [Capsicum annuum]
20625	Chr03	210776664	210776984	320	210776833	30	24.4934	9.8308	21.3773	ZAT_2_vs_ZAT_input_peak_15852	promoter	ZLC03G0030240	ZLC03G0030240	--	--	--	KAF3620277.1 putative ADP-ribosylation factor GTPase-activating protein AGD14-like [Capsicum annuum]
20683	Chr03	212842726	212842946	220	212842822	15	11.9069	6.88257	9.26521	ZAT_1_vs_ZAT_input_peak_16441	promoter	ZLC03G0030350	ZLC03G0030350	--	--	--	KAF3667290.1 hypothetical protein FXO38_08686 [Capsicum annuum]
20683	Chr03	212842660	212842877	217	212842829	7	4.23533	3.50685	2.09513	ZAT_2_vs_ZAT_input_peak_15897	promoter	ZLC03G0030350	ZLC03G0030350	--	--	--	KAF3667290.1 hypothetical protein FXO38_08686 [Capsicum annuum]
20839	Chr03	217963605	217964102	497	217963695	8	5.45501	4.1825	3.1808	ZAT_1_vs_ZAT_input_peak_16567	promoter	ZLC03G0030770	ZLC03G0030770	--	GO:0000003,reproduction; GO:0000226,microtubule cytoskeleton organization; GO:0003006,developmental process involved in reproduction; GO:0003674,molecular_function; GO:0005096,GTPase activator activity; GO:0005488,binding; GO:0005515,protein binding; GO:0005575,cellular_component; GO:0005622,intracellular anatomical structure; GO:0005623,obsolete cell; GO:0005737,cytoplasm; GO:0005829,cytosol; GO…	--	KAF3665003.1 hypothetical protein FXO38_09833 [Capsicum annuum]
20839	Chr03	217963415	217964157	742	217963648	13	10.7335	6.62193	8.10906	ZAT_2_vs_ZAT_input_peak_16023	promoter	ZLC03G0030770	ZLC03G0030770	--	GO:0000003,reproduction; GO:0000226,microtubule cytoskeleton organization; GO:0003006,developmental process involved in reproduction; GO:0003674,molecular_function; GO:0005096,GTPase activator activity; GO:0005488,binding; GO:0005515,protein binding; GO:0005575,cellular_component; GO:0005622,intracellular anatomical structure; GO:0005623,obsolete cell; GO:0005737,cytoplasm; GO:0005829,cytosol; GO…	--	KAF3665003.1 hypothetical protein FXO38_09833 [Capsicum annuum]
20967	Chr03	221520237	221520636	399	221520522	17	12.9775	7.03541	10.2896	ZAT_1_vs_ZAT_input_peak_16671	promoter	ZLC03G0030970	ZLC03G0030970	--	GO:0003674,molecular_function; GO:0005215,transporter activity; GO:0005338,nucleotide-sugar transmembrane transporter activity; GO:0005457,GDP-fucose transmembrane transporter activity; GO:0005575,cellular_component; GO:0005622,intracellular anatomical structure; GO:0005623,obsolete cell; GO:0005737,cytoplasm; GO:0005794,Golgi apparatus; GO:0006810,transport; GO:0008150,biological_process; GO:001…	--	XP_016565449.1 GDP-fucose transporter 1 [Capsicum annuum]
20967	Chr03	221520255	221520598	343	221520507	11	7.1434	4.78593	4.73079	ZAT_2_vs_ZAT_input_peak_16130	promoter	ZLC03G0030970	ZLC03G0030970	--	GO:0003674,molecular_function; GO:0005215,transporter activity; GO:0005338,nucleotide-sugar transmembrane transporter activity; GO:0005457,GDP-fucose transmembrane transporter activity; GO:0005575,cellular_component; GO:0005622,intracellular anatomical structure; GO:0005623,obsolete cell; GO:0005737,cytoplasm; GO:0005794,Golgi apparatus; GO:0006810,transport; GO:0008150,biological_process; GO:001…	--	XP_016565449.1 GDP-fucose transporter 1 [Capsicum annuum]
21884	Chr03	247122061	247122439	378	247122369	8	4.94673	3.853	2.72987	ZAT_1_vs_ZAT_input_peak_17425	promoter	ZLC03G0032910	ZLC03G0032910	--	--	--	XP_016565609.1 BSD domain-containing protein 1 [Capsicum annuum]
21884	Chr03	247122104	247122670	566	247122633	9	5.03593	3.77609	2.7923	ZAT_2_vs_ZAT_input_peak_16849	promoter	ZLC03G0032910	ZLC03G0032910	--	--	--	XP_016565609.1 BSD domain-containing protein 1 [Capsicum annuum]
22228	Chr03	256950503	256951196	693	256950674	36	41.3543	17.1947	37.8443	ZAT_1_vs_ZAT_input_peak_17716	promoter	ZLC03G0034510	ZLC03G0034510	--	GO:0003674,molecular_function; GO:0003676,nucleic acid binding; GO:0003723,RNA binding; GO:0003729,mRNA binding; GO:0003735,structural constituent of ribosome; GO:0005198,structural molecule activity; GO:0005488,binding; GO:0005575,cellular_component; GO:0005622,intracellular anatomical structure; GO:0005623,obsolete cell; GO:0005737,cytoplasm; GO:0005773,vacuole; GO:0005774,vacuolar membrane; GO…	RP-L18e, RPL18; large subunit ribosomal protein L18e; K02883;	XP_016565788.1 60S ribosomal protein L18-2 [Capsicum annuum]
22228	Chr03	256950463	256951241	778	256950626	25	25.8503	12.2979	22.6944	ZAT_2_vs_ZAT_input_peak_17106	promoter	ZLC03G0034510	ZLC03G0034510	--	GO:0003674,molecular_function; GO:0003676,nucleic acid binding; GO:0003723,RNA binding; GO:0003729,mRNA binding; GO:0003735,structural constituent of ribosome; GO:0005198,structural molecule activity; GO:0005488,binding; GO:0005575,cellular_component; GO:0005622,intracellular anatomical structure; GO:0005623,obsolete cell; GO:0005737,cytoplasm; GO:0005773,vacuole; GO:0005774,vacuolar membrane; GO…	RP-L18e, RPL18; large subunit ribosomal protein L18e; K02883;	XP_016565788.1 60S ribosomal protein L18-2 [Capsicum annuum]
22335	Chr03	262315082	262315480	398	262315184	8	5.45501	4.1825	3.1808	ZAT_1_vs_ZAT_input_peak_17798	promoter	ZLC03G0035940	ZLC03G0035940	--	--	--	PHT38808.1 hypothetical protein CQW23_22381 [Capsicum baccatum]
22335	Chr03	262315017	262315369	352	262315139	8	5.51978	4.22434	3.2441	ZAT_2_vs_ZAT_input_peak_17189	promoter	ZLC03G0035940	ZLC03G0035940	--	--	--	PHT38808.1 hypothetical protein CQW23_22381 [Capsicum baccatum]
22395	Chr03	264968587	264968915	328	264968742	11	8.40392	5.57666	5.93209	ZAT_1_vs_ZAT_input_peak_17842	promoter	ZLC03G0036800	ZLC03G0036800	--	--	--	KAF3646911.1 hypothetical protein FXO38_18929 [Capsicum annuum]
22395	Chr03	264968636	264968836	200	264968744	10	7.52653	5.20295	5.07829	ZAT_2_vs_ZAT_input_peak_17231	promoter	ZLC03G0036800	ZLC03G0036800	--	--	--	KAF3646911.1 hypothetical protein FXO38_18929 [Capsicum annuum]
22417	Chr03	266736137	266736798	661	266736492	32	34.4267	14.7608	31.0922	ZAT_1_vs_ZAT_input_peak_17862	promoter	ZLC03G0037330	ZLC03G0037330	--	GO:0002252,immune effector process; GO:0002376,immune system process; GO:0003674,molecular_function; GO:0005488,binding; GO:0005515,protein binding; GO:0005575,cellular_component; GO:0005622,intracellular anatomical structure; GO:0005623,obsolete cell; GO:0005737,cytoplasm; GO:0006810,transport; GO:0006950,response to stress; GO:0006952,defense response; GO:0008150,biological_process; GO:0009605,…	--	KAF3685302.1 hypothetical protein FXO37_00752 [Capsicum annuum]
22417	Chr03	266736120	266736846	726	266736500	38	43.7965	17.7667	40.1814	ZAT_2_vs_ZAT_input_peak_17246	promoter	ZLC03G0037330	ZLC03G0037330	--	GO:0002252,immune effector process; GO:0002376,immune system process; GO:0003674,molecular_function; GO:0005488,binding; GO:0005515,protein binding; GO:0005575,cellular_component; GO:0005622,intracellular anatomical structure; GO:0005623,obsolete cell; GO:0005737,cytoplasm; GO:0006810,transport; GO:0006950,response to stress; GO:0006952,defense response; GO:0008150,biological_process; GO:0009605,…	--	KAF3685302.1 hypothetical protein FXO37_00752 [Capsicum annuum]
22507	Chr03	270476369	270476617	248	270476505	10	7.38267	5.11194	4.96888	ZAT_1_vs_ZAT_input_peak_17937	promoter	ZLC03G0038160	ZLC03G0038160	--	--	--	XP_016555454.1 1-aminocyclopropane-1-carboxylate oxidase homolog [Capsicum annuum]
22507	Chr03	270476409	270476612	203	270476523	10	7.52653	5.20295	5.07829	ZAT_2_vs_ZAT_input_peak_17316	promoter	ZLC03G0038160	ZLC03G0038160	--	--	--	XP_016555454.1 1-aminocyclopropane-1-carboxylate oxidase homolog [Capsicum annuum]
22626	Chr03	276884165	276884378	213	276884171	6	3.70671	3.25305	1.62398	ZAT_1_vs_ZAT_input_peak_18025	promoter	ZLC03G0040280	ZLC03G0040280	--	--	--	KAF3684291.1 putative glucan endo-1,3-beta-glucosidase-like protein 3-like [Capsicum annuum]
22626	Chr03	276884217	276884482	265	276884460	7	3.49933	3.02087	1.46984	ZAT_2_vs_ZAT_input_peak_17403	promoter	ZLC03G0040280	ZLC03G0040280	--	--	--	KAF3684291.1 putative glucan endo-1,3-beta-glucosidase-like protein 3-like [Capsicum annuum]
22782	Chr03	290882403	290882816	413	290882612	12	9.45943	6.04138	6.92567	ZAT_1_vs_ZAT_input_peak_18143	promoter	ZLC03G0045260	ZLC03G0045260	--	--	--	XP_016566335.1 30S ribosomal protein S1 homolog B isoform X1 [Capsicum annuum]
22782	Chr03	290882328	290882953	625	290882676	13	10.7335	6.62193	8.10906	ZAT_2_vs_ZAT_input_peak_17506	promoter	ZLC03G0045260	ZLC03G0045260	--	--	--	XP_016566335.1 30S ribosomal protein S1 homolog B isoform X1 [Capsicum annuum]
22790	Chr03	292434252	292434598	346	292434477	10	7.38267	5.11194	4.96888	ZAT_1_vs_ZAT_input_peak_18150	promoter	ZLC03G0046300	ZLC03G0046300	--	GO:0000003,reproduction; GO:0001558,regulation of cell growth; GO:0003006,developmental process involved in reproduction; GO:0003674,molecular_function; GO:0003824,catalytic activity; GO:0004620,phospholipase activity; GO:0004806,triglyceride lipase activity; GO:0005575,cellular_component; GO:0005622,intracellular anatomical structure; GO:0005623,obsolete cell; GO:0005737,cytoplasm; GO:0005739,mi…	--	XP_016567368.1 galactolipase DONGLE, chloroplastic [Capsicum annuum]
22790	Chr03	292434339	292434609	270	292434480	14	11.8648	7.09493	9.18958	ZAT_2_vs_ZAT_input_peak_17512	promoter	ZLC03G0046300	ZLC03G0046300	--	GO:0000003,reproduction; GO:0001558,regulation of cell growth; GO:0003006,developmental process involved in reproduction; GO:0003674,molecular_function; GO:0003824,catalytic activity; GO:0004620,phospholipase activity; GO:0004806,triglyceride lipase activity; GO:0005575,cellular_component; GO:0005622,intracellular anatomical structure; GO:0005623,obsolete cell; GO:0005737,cytoplasm; GO:0005739,mi…	--	XP_016567368.1 galactolipase DONGLE, chloroplastic [Capsicum annuum]
22833	Chr04	2199897	2200134	237	2200042	11	6.62433	4.46374	4.2625	ZAT_1_vs_ZAT_input_peak_18179	promoter	ZLC04G0001630	ZLC04G0001630	--	GO:0002831,regulation of response to biotic stimulus; GO:0002832,negative regulation of response to biotic stimulus; GO:0003674,molecular_function; GO:0003824,catalytic activity; GO:0004175,endopeptidase activity; GO:0004252,serine-type endopeptidase activity; GO:0005575,cellular_component; GO:0005576,extracellular region; GO:0005618,cell wall; GO:0005623,obsolete cell; GO:0006508,proteolysis; GO…	--	XP_016568347.1 CO(2)-response secreted protease [Capsicum annuum]
22833	Chr04	2199934	2200258	324	2200041	12	7.63492	4.90891	5.17774	ZAT_2_vs_ZAT_input_peak_17546	promoter	ZLC04G0001630	ZLC04G0001630	--	GO:0002831,regulation of response to biotic stimulus; GO:0002832,negative regulation of response to biotic stimulus; GO:0003674,molecular_function; GO:0003824,catalytic activity; GO:0004175,endopeptidase activity; GO:0004252,serine-type endopeptidase activity; GO:0005575,cellular_component; GO:0005576,extracellular region; GO:0005618,cell wall; GO:0005623,obsolete cell; GO:0006508,proteolysis; GO…	--	XP_016568347.1 CO(2)-response secreted protease [Capsicum annuum]
22855	Chr04	4762668	4763000	332	4762895	14	9.38979	5.57967	6.8728	ZAT_1_vs_ZAT_input_peak_18190	promoter	ZLC04G0002780	ZLC04G0002780	--	--	--	KAF3664241.1 hypothetical protein FXO38_10219 [Capsicum annuum]
22855	Chr04	4762604	4763060	456	4762877	15	10.5201	6.04174	7.91802	ZAT_2_vs_ZAT_input_peak_17564	promoter	ZLC04G0002780	ZLC04G0002780	--	--	--	KAF3664241.1 hypothetical protein FXO38_10219 [Capsicum annuum]
22957	Chr04	12782354	12782591	237	12782417	14	11.6636	6.97083	9.02595	ZAT_1_vs_ZAT_input_peak_18267	promoter	ZLC04G0007270	ZLC04G0007270	--	--	--	XP_016571491.1 protein SOB FIVE-LIKE 5 [Capsicum annuum]
22957	Chr04	12782240	12782464	224	12782265	8	5.57032	4.25696	3.26486	ZAT_2_vs_ZAT_input_peak_17638	promoter	ZLC04G0007270	ZLC04G0007270	--	--	--	XP_016571491.1 protein SOB FIVE-LIKE 5 [Capsicum annuum]
23162	Chr04	22173702	22174004	302	22173865	28	27.86	12.4152	24.6989	ZAT_1_vs_ZAT_input_peak_18435	promoter	ZLC04G0010150	ZLC04G0010150	--	--	PABPC; polyadenylate-binding protein; K13126; PABPC; polyadenylate-binding protein; K13126; PABPC; polyadenylate-binding protein; K13126;	XP_016569149.1 31 kDa ribonucleoprotein, chloroplastic [Capsicum annuum]
23162	Chr04	22173721	22173951	230	22173812	14	11.4954	6.86704	8.84996	ZAT_2_vs_ZAT_input_peak_17791	promoter	ZLC04G0010150	ZLC04G0010150	--	--	PABPC; polyadenylate-binding protein; K13126; PABPC; polyadenylate-binding protein; K13126; PABPC; polyadenylate-binding protein; K13126;	XP_016569149.1 31 kDa ribonucleoprotein, chloroplastic [Capsicum annuum]
23202	Chr04	23124091	23124879	788	23124671	21	20.045	10.1436	17.1193	ZAT_1_vs_ZAT_input_peak_18472	promoter	ZLC04G0010240	ZLC04G0010240	--	GO:0005575,cellular_component; GO:0005622,intracellular anatomical structure; GO:0005623,obsolete cell; GO:0005634,nucleus; GO:0005654,nucleoplasm; GO:0008150,biological_process; GO:0016592,mediator complex; GO:0031974,membrane-enclosed lumen; GO:0031981,nuclear lumen; GO:0032991,protein-containing complex; GO:0043226,organelle; GO:0043227,membrane-bounded organelle; GO:0043229,intracellular orga…	--	PHT50711.1 Mediator of RNA polymerase II transcription subunit 28 [Capsicum baccatum]
23202	Chr04	23124084	23124909	825	23124684	27	28.4662	13.1424	25.2468	ZAT_2_vs_ZAT_input_peak_17817	promoter	ZLC04G0010240	ZLC04G0010240	--	GO:0005575,cellular_component; GO:0005622,intracellular anatomical structure; GO:0005623,obsolete cell; GO:0005634,nucleus; GO:0005654,nucleoplasm; GO:0008150,biological_process; GO:0016592,mediator complex; GO:0031974,membrane-enclosed lumen; GO:0031981,nuclear lumen; GO:0032991,protein-containing complex; GO:0043226,organelle; GO:0043227,membrane-bounded organelle; GO:0043229,intracellular orga…	--	PHT50711.1 Mediator of RNA polymerase II transcription subunit 28 [Capsicum baccatum]
23718	Chr04	40794825	40795508	683	40794970	22	20.63	10.1783	17.6341	ZAT_2_vs_ZAT_input_peak_18210	promoter	ZLC04G0013280	ZLC04G0013280	--	--	--	XP_016556088.1 uncharacterized protein LOC107855588 [Capsicum annuum]
24016	Chr04	50692817	50693062	245	50692936	11	8.40392	5.57666	5.93209	ZAT_1_vs_ZAT_input_peak_19128	promoter	ZLC04G0014370	ZLC04G0014370	--	--	--	KAF3642114.1 hypothetical protein FXO38_21285 [Capsicum annuum]
24016	Chr04	50692815	50693019	204	50692938	9	6.52814	4.72995	4.14962	ZAT_2_vs_ZAT_input_peak_18450	promoter	ZLC04G0014370	ZLC04G0014370	--	--	--	KAF3642114.1 hypothetical protein FXO38_21285 [Capsicum annuum]
24312	Chr04	58395343	58395988	645	58395657	33	36.8687	15.8005	33.4677	ZAT_1_vs_ZAT_input_peak_19368	promoter	ZLC04G0015150	ZLC04G0015150	--	--	--	KAF3647733.1 hypothetical protein FXO38_18533 [Capsicum annuum]
24312	Chr04	58395358	58396033	675	58395818	38	44.9499	18.4468	41.3027	ZAT_2_vs_ZAT_input_peak_18668	promoter	ZLC04G0015150	ZLC04G0015150	--	--	--	KAF3647733.1 hypothetical protein FXO38_18533 [Capsicum annuum]
24348	Chr04	59595896	59596166	270	59596023	28	25.0584	10.7874	21.9775	ZAT_1_vs_ZAT_input_peak_19393	promoter	ZLC04G0015270	ZLC04G0015270	--	--	--	--
24348	Chr04	59595876	59596159	283	59596000	18	11.492	5.94185	8.84862	ZAT_2_vs_ZAT_input_peak_18696	promoter	ZLC04G0015270	ZLC04G0015270	--	--	--	--
24374	Chr04	60059248	60059485	237	60059347	19	17.1326	8.99069	14.2945	ZAT_1_vs_ZAT_input_peak_19415	promoter	ZLC04G0015360	ZLC04G0015360	--	--	--	KAF3637936.1 putative maltose excess protein 1-like, chloroplastic-like isoform X1 [Capsicum annuum]
24374	Chr04	60059194	60059504	310	60059344	32	35.0129	15.1075	31.6167	ZAT_2_vs_ZAT_input_peak_18716	promoter	ZLC04G0015360	ZLC04G0015360	--	--	--	KAF3637936.1 putative maltose excess protein 1-like, chloroplastic-like isoform X1 [Capsicum annuum]
24828	Chr04	72234646	72235103	457	72234743	11	8.40392	5.57666	5.93209	ZAT_1_vs_ZAT_input_peak_19789	promoter	ZLC04G0016290	ZLC04G0016290	--	--	RP-L15e, RPL15; large subunit ribosomal protein L15e; K02877;	XP_016569650.1 60S ribosomal protein L15 [Capsicum annuum]
24828	Chr04	72234601	72234900	299	72234786	10	7.52653	5.20295	5.07829	ZAT_2_vs_ZAT_input_peak_19062	promoter	ZLC04G0016290	ZLC04G0016290	--	--	RP-L15e, RPL15; large subunit ribosomal protein L15e; K02877;	XP_016569650.1 60S ribosomal protein L15 [Capsicum annuum]
24829	Chr04	72259014	72259803	789	72259229	45	55.4062	21.3772	51.5901	ZAT_1_vs_ZAT_input_peak_19790	promoter	ZLC04G0016320	ZLC04G0016320	--	--	--	PHT83791.1 hypothetical protein T459_12234 [Capsicum annuum]
24829	Chr04	72259014	72259803	789	72259229	45	55.4062	21.3772	51.5901	ZAT_1_vs_ZAT_input_peak_19790	promoter	ZLC04G0016330	ZLC04G0016330	--	GO:0003674,molecular_function; GO:0003824,catalytic activity; GO:0004553,hydrolase activity, hydrolyzing O-glycosyl compounds; GO:0004564,beta-fructofuranosidase activity; GO:0005575,cellular_component; GO:0005618,cell wall; GO:0005622,intracellular anatomical structure; GO:0005623,obsolete cell; GO:0005737,cytoplasm; GO:0005773,vacuole; GO:0005886,plasma membrane; GO:0006950,response to stress; …	INV, sacA; beta-fructofuranosidase [EC:3.2.1.26]; K01193; INV, sacA; beta-fructofuranosidase [EC:3.2.1.26]; K01193; 6-FEH; fructan beta-(2,6)-fructosidase [EC:3.2.1.154]; K20849;	KAF3633731.1 putative methylesterase 12, chloroplastic-like [Capsicum annuum]
24829	Chr04	72258987	72259668	681	72259239	47	51.3778	18.1252	47.5799	ZAT_2_vs_ZAT_input_peak_19063	promoter	ZLC04G0016320	ZLC04G0016320	--	--	--	PHT83791.1 hypothetical protein T459_12234 [Capsicum annuum]
24829	Chr04	72258987	72259668	681	72259239	47	51.3778	18.1252	47.5799	ZAT_2_vs_ZAT_input_peak_19063	promoter	ZLC04G0016330	ZLC04G0016330	--	GO:0003674,molecular_function; GO:0003824,catalytic activity; GO:0004553,hydrolase activity, hydrolyzing O-glycosyl compounds; GO:0004564,beta-fructofuranosidase activity; GO:0005575,cellular_component; GO:0005618,cell wall; GO:0005622,intracellular anatomical structure; GO:0005623,obsolete cell; GO:0005737,cytoplasm; GO:0005773,vacuole; GO:0005886,plasma membrane; GO:0006950,response to stress; …	INV, sacA; beta-fructofuranosidase [EC:3.2.1.26]; K01193; INV, sacA; beta-fructofuranosidase [EC:3.2.1.26]; K01193; 6-FEH; fructan beta-(2,6)-fructosidase [EC:3.2.1.154]; K20849;	KAF3633731.1 putative methylesterase 12, chloroplastic-like [Capsicum annuum]
26065	Chr04	112700976	112701535	559	112701108	11	8.40392	5.57666	5.93209	ZAT_1_vs_ZAT_input_peak_20793	promoter	ZLC04G0018320	ZLC04G0018320	--	--	--	PHU19863.1 hypothetical protein BC332_11014 [Capsicum chinense]
26065	Chr04	112700688	112701278	590	112701104	12	9.63191	6.14894	7.06336	ZAT_2_vs_ZAT_input_peak_20013	promoter	ZLC04G0018320	ZLC04G0018320	--	--	--	PHU19863.1 hypothetical protein BC332_11014 [Capsicum chinense]
26319	Chr04	120416262	120417043	781	120416869	55	62.8344	20.8308	58.8705	ZAT_1_vs_ZAT_input_peak_20994	promoter	ZLC04G0018610	ZLC04G0018610	--	GO:0006139,nucleobase-containing compound metabolic process; GO:0006259,DNA metabolic process; GO:0006281,DNA repair; GO:0006325,chromatin organization; GO:0006337,nucleosome disassembly; GO:0006338,chromatin remodeling; GO:0006355,regulation of DNA-templated transcription; GO:0006357,regulation of transcription by RNA polymerase II; GO:0006725,cellular aromatic compound metabolic process; GO:000…	SMARCB1, SNF5, INI1; SWI/SNF-related matrix-associated actin-dependent regulator of chromatin subfamily B member 1; K11648; SMARCB1, SNF5, INI1; SWI/SNF-related matrix-associated actin-dependent regulator of chromatin subfamily B member 1; K11648;	XP_016569902.1 chromatin structure-remodeling complex protein BSH isoform X2 [Capsicum annuum]
26319	Chr04	120416253	120417106	853	120416878	61	72.7469	23.4117	68.4982	ZAT_2_vs_ZAT_input_peak_20208	promoter	ZLC04G0018610	ZLC04G0018610	--	GO:0006139,nucleobase-containing compound metabolic process; GO:0006259,DNA metabolic process; GO:0006281,DNA repair; GO:0006325,chromatin organization; GO:0006337,nucleosome disassembly; GO:0006338,chromatin remodeling; GO:0006355,regulation of DNA-templated transcription; GO:0006357,regulation of transcription by RNA polymerase II; GO:0006725,cellular aromatic compound metabolic process; GO:000…	SMARCB1, SNF5, INI1; SWI/SNF-related matrix-associated actin-dependent regulator of chromatin subfamily B member 1; K11648; SMARCB1, SNF5, INI1; SWI/SNF-related matrix-associated actin-dependent regulator of chromatin subfamily B member 1; K11648;	XP_016569902.1 chromatin structure-remodeling complex protein BSH isoform X2 [Capsicum annuum]
27525	Chr04	159913906	159914187	281	159913969	6	3.5013	3.11556	1.49447	ZAT_1_vs_ZAT_input_peak_21956	promoter	ZLC04G0019670	ZLC04G0019670	--	GO:0000228,nuclear chromosome; GO:0000775,chromosome, centromeric region; GO:0000776,kinetochore; GO:0000779,condensed chromosome, centromeric region; GO:0000793,condensed chromosome; GO:0000794,condensed nuclear chromosome; GO:0003674,molecular_function; GO:0003824,catalytic activity; GO:0004672,protein kinase activity; GO:0004712,protein serine/threonine/tyrosine kinase activity; GO:0005575,cel…	TTK, MPS1; serine/threonine-protein kinase TTK/MPS1 [EC:2.7.12.1]; K08866; TTK, MPS1; serine/threonine-protein kinase TTK/MPS1 [EC:2.7.12.1]; K08866;	XP_016569990.1 serine/threonine-protein kinase MPS1 isoform X1 [Capsicum annuum]
27525	Chr04	159913653	159914066	413	159913966	12	9.22217	5.89334	6.68763	ZAT_2_vs_ZAT_input_peak_21125	promoter	ZLC04G0019670	ZLC04G0019670	--	GO:0000228,nuclear chromosome; GO:0000775,chromosome, centromeric region; GO:0000776,kinetochore; GO:0000779,condensed chromosome, centromeric region; GO:0000793,condensed chromosome; GO:0000794,condensed nuclear chromosome; GO:0003674,molecular_function; GO:0003824,catalytic activity; GO:0004672,protein kinase activity; GO:0004712,protein serine/threonine/tyrosine kinase activity; GO:0005575,cel…	TTK, MPS1; serine/threonine-protein kinase TTK/MPS1 [EC:2.7.12.1]; K08866; TTK, MPS1; serine/threonine-protein kinase TTK/MPS1 [EC:2.7.12.1]; K08866;	XP_016569990.1 serine/threonine-protein kinase MPS1 isoform X1 [Capsicum annuum]
27918	Chr04	174907871	174908349	478	174908225	11	8.40392	5.57666	5.93209	ZAT_1_vs_ZAT_input_peak_22277	promoter	ZLC04G0020280	ZLC04G0020280	--	GO:0003674,molecular_function; GO:0003824,catalytic activity; GO:0004672,protein kinase activity; GO:0005488,binding; GO:0005515,protein binding; GO:0006468,protein phosphorylation; GO:0006793,phosphorus metabolic process; GO:0006796,phosphate-containing compound metabolic process; GO:0006807,nitrogen compound metabolic process; GO:0008150,biological_process; GO:0008152,metabolic process; GO:0009…	--	XP_016570107.1 serine/threonine-protein kinase-like protein CCR4 [Capsicum annuum]
27918	Chr04	174907997	174908342	345	174908026	8	5.57032	4.25696	3.26486	ZAT_2_vs_ZAT_input_peak_21422	promoter	ZLC04G0020280	ZLC04G0020280	--	GO:0003674,molecular_function; GO:0003824,catalytic activity; GO:0004672,protein kinase activity; GO:0005488,binding; GO:0005515,protein binding; GO:0006468,protein phosphorylation; GO:0006793,phosphorus metabolic process; GO:0006796,phosphate-containing compound metabolic process; GO:0006807,nitrogen compound metabolic process; GO:0008150,biological_process; GO:0008152,metabolic process; GO:0009…	--	XP_016570107.1 serine/threonine-protein kinase-like protein CCR4 [Capsicum annuum]
28168	Chr04	181870220	181870462	242	181870326	9	6.39857	4.64722	4.05171	ZAT_1_vs_ZAT_input_peak_22482	promoter	ZLC04G0020530	ZLC04G0020530	--	--	--	--
28168	Chr04	181870204	181870471	267	181870354	18	16.652	8.98691	13.7899	ZAT_2_vs_ZAT_input_peak_21615	promoter	ZLC04G0020530	ZLC04G0020530	--	--	--	--
28474	Chr04	192221450	192221883	433	192221695	24	23.5024	11.2384	20.4662	ZAT_1_vs_ZAT_input_peak_22731	promoter	ZLC04G0020910	ZLC04G0020910	--	--	--	KAF3658464.1 putative pentatricopeptide repeat-containing protein, mitochondrial-like isoform X1 [Capsicum annuum]
28474	Chr04	192221573	192221948	375	192221745	16	11.536	6.41935	8.88399	ZAT_2_vs_ZAT_input_peak_21837	promoter	ZLC04G0020910	ZLC04G0020910	--	--	--	KAF3658464.1 putative pentatricopeptide repeat-containing protein, mitochondrial-like isoform X1 [Capsicum annuum]
28475	Chr04	192222263	192222686	423	192222509	41	42.3103	15.6231	38.7835	ZAT_1_vs_ZAT_input_peak_22732	promoter	ZLC04G0020910	ZLC04G0020910	--	--	--	KAF3658464.1 putative pentatricopeptide repeat-containing protein, mitochondrial-like isoform X1 [Capsicum annuum]
28475	Chr04	192222337	192222684	347	192222517	41	42.7316	15.8596	39.1414	ZAT_2_vs_ZAT_input_peak_21838	promoter	ZLC04G0020910	ZLC04G0020910	--	--	--	KAF3658464.1 putative pentatricopeptide repeat-containing protein, mitochondrial-like isoform X1 [Capsicum annuum]
29194	Chr04	211938919	211939225	306	211939070	21	10.8221	5.02667	8.22735	ZAT_1_vs_ZAT_input_peak_23322	promoter	ZLC04G0022010	ZLC04G0022010	--	GO:0005575,cellular_component; GO:0005576,extracellular region; GO:0005618,cell wall; GO:0005623,obsolete cell; GO:0030312,external encapsulating structure; GO:0044464,obsolete cell part; GO:0071944,cell periphery;	E3.2.1.15; polygalacturonase [EC:3.2.1.15]; K01184;	XP_016571699.1 polygalacturonase [Capsicum annuum]
29194	Chr04	211938918	211939346	428	211938975	14	3.69585	2.52324	1.64739	ZAT_2_vs_ZAT_input_peak_22404	promoter	ZLC04G0022010	ZLC04G0022010	--	GO:0005575,cellular_component; GO:0005576,extracellular region; GO:0005618,cell wall; GO:0005623,obsolete cell; GO:0030312,external encapsulating structure; GO:0044464,obsolete cell part; GO:0071944,cell periphery;	E3.2.1.15; polygalacturonase [EC:3.2.1.15]; K01184;	XP_016571699.1 polygalacturonase [Capsicum annuum]
29241	Chr04	212883541	212883867	326	212883760	10	7.38267	5.11194	4.96888	ZAT_1_vs_ZAT_input_peak_23360	promoter	ZLC04G0022100	ZLC04G0022100	--	--	--	KAH0753275.1 hypothetical protein KY285_006423 [Solanum tuberosum]
29241	Chr04	212883530	212883793	263	212883621	11	8.56208	5.67594	6.05398	ZAT_2_vs_ZAT_input_peak_22433	promoter	ZLC04G0022100	ZLC04G0022100	--	--	--	KAH0753275.1 hypothetical protein KY285_006423 [Solanum tuberosum]
29370	Chr04	215947897	215948661	764	215948171	11	8.33418	5.53285	5.88032	ZAT_1_vs_ZAT_input_peak_23459	promoter	ZLC04G0022300	ZLC04G0022300	--	--	--	KAF3624705.1 hypothetical protein FXO38_30115 [Capsicum annuum]
29856	Chr04	229046001	229046543	542	229046093	16	12.96	7.27788	10.2733	ZAT_1_vs_ZAT_input_peak_23856	promoter	ZLC04G0023810	ZLC04G0023810	--	--	--	KAF3679320.1 putative transmembrane emp24 domain-containing protein p24beta2-like isoform X1 [Capsicum annuum]
29963	Chr04	234027482	234027821	339	234027682	33	36.8687	15.8005	33.4677	ZAT_1_vs_ZAT_input_peak_23943	promoter	ZLC04G0024750	ZLC04G0024750	--	GO:0005575,cellular_component; GO:0005618,cell wall; GO:0005623,obsolete cell; GO:0016020,membrane; GO:0030312,external encapsulating structure; GO:0044464,obsolete cell part; GO:0071944,cell periphery;	--	XP_016570424.1 expansin-A13 [Capsicum annuum]
29963	Chr04	234027511	234027760	249	234027676	19	17.9072	9.45991	15.0021	ZAT_2_vs_ZAT_input_peak_22988	promoter	ZLC04G0024750	ZLC04G0024750	--	GO:0005575,cellular_component; GO:0005618,cell wall; GO:0005623,obsolete cell; GO:0016020,membrane; GO:0030312,external encapsulating structure; GO:0044464,obsolete cell part; GO:0071944,cell periphery;	--	XP_016570424.1 expansin-A13 [Capsicum annuum]
29980	Chr04	236449844	236450138	294	236449947	16	13.9791	7.90027	11.2516	ZAT_1_vs_ZAT_input_peak_23956	promoter	ZLC04G0025150	ZLC04G0025150	--	--	--	PHT82884.1 hypothetical protein T459_11327 [Capsicum annuum]
29980	Chr04	236449876	236450200	324	236450019	10	7.52653	5.20295	5.07829	ZAT_2_vs_ZAT_input_peak_22997	promoter	ZLC04G0025150	ZLC04G0025150	--	--	--	PHT82884.1 hypothetical protein T459_11327 [Capsicum annuum]
29999	Chr04	237922124	237922420	296	237922343	9	6.39857	4.64722	4.05171	ZAT_1_vs_ZAT_input_peak_23973	promoter	ZLC04G0025700	ZLC04G0025700	--	GO:0000166,nucleotide binding; GO:0000287,magnesium ion binding; GO:0000325,plant-type vacuole; GO:0001101,response to acid chemical; GO:0001558,regulation of cell growth; GO:0001727,lipid kinase activity; GO:0001932,regulation of protein phosphorylation; GO:0001934,positive regulation of protein phosphorylation; GO:0001959,regulation of cytokine-mediated signaling pathway; GO:0003376,sphingosine…	SPHK; sphingosine kinase [EC:2.7.1.91]; K04718; SPHK; sphingosine kinase [EC:2.7.1.91]; K04718; SPHK; sphingosine kinase [EC:2.7.1.91]; K04718; SPHK; sphingosine kinase [EC:2.7.1.91]; K04718; SPHK; sphingosine kinase [EC:2.7.1.91]; K04718; SPHK; sphingosine kinase [EC:2.7.1.91]; K04718; SPHK; sphingosine kinase [EC:2.7.1.91]; K04718; SPHK; sphingosine kinase [EC:2.7.1.91]; K04718;	XP_016570479.1 sphingosine kinase 2 isoform X2 [Capsicum annuum]
29999	Chr04	237922168	237922419	251	237922292	8	5.57032	4.25696	3.26486	ZAT_2_vs_ZAT_input_peak_23013	promoter	ZLC04G0025700	ZLC04G0025700	--	GO:0000166,nucleotide binding; GO:0000287,magnesium ion binding; GO:0000325,plant-type vacuole; GO:0001101,response to acid chemical; GO:0001558,regulation of cell growth; GO:0001727,lipid kinase activity; GO:0001932,regulation of protein phosphorylation; GO:0001934,positive regulation of protein phosphorylation; GO:0001959,regulation of cytokine-mediated signaling pathway; GO:0003376,sphingosine…	SPHK; sphingosine kinase [EC:2.7.1.91]; K04718; SPHK; sphingosine kinase [EC:2.7.1.91]; K04718; SPHK; sphingosine kinase [EC:2.7.1.91]; K04718; SPHK; sphingosine kinase [EC:2.7.1.91]; K04718; SPHK; sphingosine kinase [EC:2.7.1.91]; K04718; SPHK; sphingosine kinase [EC:2.7.1.91]; K04718; SPHK; sphingosine kinase [EC:2.7.1.91]; K04718; SPHK; sphingosine kinase [EC:2.7.1.91]; K04718;	XP_016570479.1 sphingosine kinase 2 isoform X2 [Capsicum annuum]
30121	Chr04	249122675	249122920	245	249122817	13	8.1498	5.03393	5.70163	ZAT_1_vs_ZAT_input_peak_24064	promoter	ZLC04G0027600	ZLC04G0027600	--	--	--	XP_009592969.2 uncharacterized protein LOC104089704 [Nicotiana tomentosiformis]
30121	Chr04	249122644	249123031	387	249122818	25	21.1839	9.5494	18.1775	ZAT_2_vs_ZAT_input_peak_23108	promoter	ZLC04G0027600	ZLC04G0027600	--	--	--	XP_009592969.2 uncharacterized protein LOC104089704 [Nicotiana tomentosiformis]
30150	Chr05	1518470	1518982	512	1518615	18	13.4585	7.06759	10.7532	ZAT_1_vs_ZAT_input_peak_24084	promoter	ZLC05G0000980	ZLC05G0000980	--	GO:0003674,molecular_function; GO:0003824,catalytic activity; GO:0005575,cellular_component; GO:0005622,intracellular anatomical structure; GO:0005623,obsolete cell; GO:0005737,cytoplasm; GO:0005773,vacuole; GO:0006725,cellular aromatic compound metabolic process; GO:0006807,nitrogen compound metabolic process; GO:0008150,biological_process; GO:0008152,metabolic process; GO:0009056,catabolic proc…	CKX; cytokinin dehydrogenase [EC:1.5.99.12]; K00279;	KAF3613238.1 Cytokinin dehydrogenase 1 [Capsicum annuum]
30150	Chr05	1518402	1518828	426	1518741	11	6.73365	4.5313	4.33908	ZAT_2_vs_ZAT_input_peak_23130	promoter	ZLC05G0000980	ZLC05G0000980	--	GO:0003674,molecular_function; GO:0003824,catalytic activity; GO:0005575,cellular_component; GO:0005622,intracellular anatomical structure; GO:0005623,obsolete cell; GO:0005737,cytoplasm; GO:0005773,vacuole; GO:0006725,cellular aromatic compound metabolic process; GO:0006807,nitrogen compound metabolic process; GO:0008150,biological_process; GO:0008152,metabolic process; GO:0009056,catabolic proc…	CKX; cytokinin dehydrogenase [EC:1.5.99.12]; K00279;	KAF3613238.1 Cytokinin dehydrogenase 1 [Capsicum annuum]
30178	Chr05	5119969	5120351	382	5120179	8	4.16709	3.3478	2.04494	ZAT_1_vs_ZAT_input_peak_24101	promoter	ZLC05G0002710	ZLC05G0002710	--	--	--	KAF3613525.1 putative dnaJ -like protein subfamily C member 17-like [Capsicum annuum]
30178	Chr05	5119994	5120271	277	5120176	9	5.03593	3.77609	2.7923	ZAT_2_vs_ZAT_input_peak_23149	promoter	ZLC05G0002710	ZLC05G0002710	--	--	--	KAF3613525.1 putative dnaJ -like protein subfamily C member 17-like [Capsicum annuum]
30244	Chr05	9622169	9622510	341	9622339	30	21.1687	8.1282	18.2053	ZAT_1_vs_ZAT_input_peak_24157	promoter	ZLC05G0004290	ZLC05G0004290	--	--	--	KAF3637424.1 Monothiol glutaredoxin-S2 [Capsicum annuum]
30244	Chr05	9622165	9622510	345	9622343	32	26.5795	10.3201	23.4105	ZAT_2_vs_ZAT_input_peak_23202	promoter	ZLC05G0004290	ZLC05G0004290	--	--	--	KAF3637424.1 Monothiol glutaredoxin-S2 [Capsicum annuum]
30857	Chr05	34660236	34660461	225	34660320	17	14.1522	7.74289	11.4199	ZAT_1_vs_ZAT_input_peak_24629	promoter	ZLC05G0009380	ZLC05G0009380	--	GO:0002376,immune system process; GO:0005575,cellular_component; GO:0005622,intracellular anatomical structure; GO:0005623,obsolete cell; GO:0005737,cytoplasm; GO:0005886,plasma membrane; GO:0006950,response to stress; GO:0006952,defense response; GO:0006955,immune response; GO:0007154,cell communication; GO:0007165,signal transduction; GO:0008150,biological_process; GO:0008219,cell death; GO:000…	RPM1, RPS3; disease resistance protein RPM1; K13457; RPS2; disease resistance protein RPS2; K13459; RPS5; disease resistance protein RPS5; K13460; SUMM2; NB-LRR protein SUMM2; K20599;	PHT81201.1 hypothetical protein T459_14216 [Capsicum annuum]
30857	Chr05	34660245	34660482	237	34660368	20	17.9066	9.16225	15.0021	ZAT_2_vs_ZAT_input_peak_23696	promoter	ZLC05G0009380	ZLC05G0009380	--	GO:0002376,immune system process; GO:0005575,cellular_component; GO:0005622,intracellular anatomical structure; GO:0005623,obsolete cell; GO:0005737,cytoplasm; GO:0005886,plasma membrane; GO:0006950,response to stress; GO:0006952,defense response; GO:0006955,immune response; GO:0007154,cell communication; GO:0007165,signal transduction; GO:0008150,biological_process; GO:0008219,cell death; GO:000…	RPM1, RPS3; disease resistance protein RPM1; K13457; RPS2; disease resistance protein RPS2; K13459; RPS5; disease resistance protein RPS5; K13460; SUMM2; NB-LRR protein SUMM2; K20599;	PHT81201.1 hypothetical protein T459_14216 [Capsicum annuum]
31349	Chr05	48407431	48407657	226	48407542	9	6.39857	4.64722	4.05171	ZAT_1_vs_ZAT_input_peak_25025	promoter	ZLC05G0010960	ZLC05G0010960	--	--	--	PHT68558.1 hypothetical protein T459_28045 [Capsicum annuum]
31349	Chr05	48407472	48407669	197	48407536	9	6.52814	4.72995	4.14962	ZAT_2_vs_ZAT_input_peak_24075	promoter	ZLC05G0010960	ZLC05G0010960	--	--	--	PHT68558.1 hypothetical protein T459_28045 [Capsicum annuum]
31940	Chr05	62289724	62290147	423	62289957	48	60.2663	22.7714	56.3484	ZAT_1_vs_ZAT_input_peak_25501	promoter	ZLC05G0011580	ZLC05G0011580	--	GO:0003674,molecular_function; GO:0005215,transporter activity; GO:0005216,ion channel activity; GO:0005244,voltage-gated ion channel activity; GO:0005249,voltage-gated potassium channel activity; GO:0005261,cation channel activity; GO:0005267,potassium channel activity; GO:0005575,cellular_component; GO:0005623,obsolete cell; GO:0005886,plasma membrane; GO:0005887,integral component of plasma me…	CNGC; cyclic nucleotide gated channel, plant; K05391;	KAF3647798.1 putative cyclic nucleotide-gated ion channel 1-like isoform X2 [Capsicum annuum]
31940	Chr05	62289699	62290136	437	62289932	43	52.8315	20.8118	49.0046	ZAT_2_vs_ZAT_input_peak_24526	promoter	ZLC05G0011580	ZLC05G0011580	--	GO:0003674,molecular_function; GO:0005215,transporter activity; GO:0005216,ion channel activity; GO:0005244,voltage-gated ion channel activity; GO:0005249,voltage-gated potassium channel activity; GO:0005261,cation channel activity; GO:0005267,potassium channel activity; GO:0005575,cellular_component; GO:0005623,obsolete cell; GO:0005886,plasma membrane; GO:0005887,integral component of plasma me…	CNGC; cyclic nucleotide gated channel, plant; K05391;	KAF3647798.1 putative cyclic nucleotide-gated ion channel 1-like isoform X2 [Capsicum annuum]
33000	Chr05	94859681	94861737	2056	94860864	46	49.4399	17.483	45.7514	ZAT_1_vs_ZAT_input_peak_26348	promoter	ZLC05G0012550	ZLC05G0012550	--	--	--	KAF3649376.1 hypothetical protein FXO37_19001 [Capsicum annuum]
33000	Chr05	94859791	94861545	1754	94860198	43	52.8315	20.8118	49.0046	ZAT_2_vs_ZAT_input_peak_25342	promoter	ZLC05G0012550	ZLC05G0012550	--	--	--	KAF3649376.1 hypothetical protein FXO37_19001 [Capsicum annuum]
33492	Chr05	111322492	111322707	215	111322566	21	14.2312	6.76693	11.4933	ZAT_1_vs_ZAT_input_peak_26740	promoter	ZLC05G0012950	ZLC05G0012950	--	--	--	KAF3683816.1 putative cysteine-rich receptor-like protein kinase 6-like [Capsicum annuum]
33492	Chr05	111322500	111322706	206	111322567	12	6.23002	4.06547	3.88779	ZAT_2_vs_ZAT_input_peak_25718	promoter	ZLC05G0012950	ZLC05G0012950	--	--	--	KAF3683816.1 putative cysteine-rich receptor-like protein kinase 6-like [Capsicum annuum]
33862	Chr05	121564345	121565127	782	121564484	38	40.9151	16.0831	37.4213	ZAT_1_vs_ZAT_input_peak_27044	promoter	ZLC05G0013420	ZLC05G0013420	--	--	--	KAF3623784.1 hypothetical protein FXO38_30589 [Capsicum annuum]
33862	Chr05	121564317	121565137	820	121564484	42	47.3761	18.0813	43.6738	ZAT_2_vs_ZAT_input_peak_26005	promoter	ZLC05G0013420	ZLC05G0013420	--	--	--	KAF3623784.1 hypothetical protein FXO38_30589 [Capsicum annuum]
34014	Chr05	125797711	125798039	328	125797911	12	9.45943	6.04138	6.92567	ZAT_1_vs_ZAT_input_peak_27166	promoter	ZLC05G0013560	ZLC05G0013560	--	--	--	XP_016572841.1 uncharacterized protein LOC107870739 [Capsicum annuum]
34014	Chr05	125797726	125798121	395	125797931	15	13.0239	7.56793	10.3012	ZAT_2_vs_ZAT_input_peak_26125	promoter	ZLC05G0013560	ZLC05G0013560	--	--	--	XP_016572841.1 uncharacterized protein LOC107870739 [Capsicum annuum]
34346	Chr05	138202735	138203169	434	138202859	13	10.5467	6.5061	7.95913	ZAT_1_vs_ZAT_input_peak_27428	promoter	ZLC05G0013920	ZLC05G0013920	--	--	--	XP_016572863.1 switch-associated protein 70 isoform X1 [Capsicum annuum]
34346	Chr05	138202770	138203211	441	138202856	14	11.8648	7.09493	9.18958	ZAT_2_vs_ZAT_input_peak_26378	promoter	ZLC05G0013920	ZLC05G0013920	--	--	--	XP_016572863.1 switch-associated protein 70 isoform X1 [Capsicum annuum]
35383	Chr05	170991978	170992215	237	170992089	9	4.94718	3.71978	2.72987	ZAT_1_vs_ZAT_input_peak_28267	promoter	ZLC05G0015050	ZLC05G0015050	--	GO:0005575,cellular_component; GO:0005622,intracellular anatomical structure; GO:0005623,obsolete cell; GO:0005737,cytoplasm; GO:0005777,peroxisome; GO:0042579,microbody; GO:0043226,organelle; GO:0043227,membrane-bounded organelle; GO:0043229,intracellular organelle; GO:0043231,intracellular membrane-bounded organelle; GO:0044424,obsolete intracellular part; GO:0044444,obsolete cytoplasmic part; …	--	KAF3645123.1 putative acyl-activating enzyme 17, peroxisomal [Capsicum annuum]
35383	Chr05	170992014	170992261	247	170992192	9	6.52814	4.72995	4.14962	ZAT_2_vs_ZAT_input_peak_27209	promoter	ZLC05G0015050	ZLC05G0015050	--	GO:0005575,cellular_component; GO:0005622,intracellular anatomical structure; GO:0005623,obsolete cell; GO:0005737,cytoplasm; GO:0005777,peroxisome; GO:0042579,microbody; GO:0043226,organelle; GO:0043227,membrane-bounded organelle; GO:0043229,intracellular organelle; GO:0043231,intracellular membrane-bounded organelle; GO:0044424,obsolete intracellular part; GO:0044444,obsolete cytoplasmic part; …	--	KAF3645123.1 putative acyl-activating enzyme 17, peroxisomal [Capsicum annuum]
35583	Chr05	175448325	175448640	315	175448451	28	24.8768	10.684	21.8032	ZAT_1_vs_ZAT_input_peak_28424	promoter	ZLC05G0015280	ZLC05G0015280	--	--	--	KAF3662886.1 putative membrane-anchored ubiquitin-fold protein 3-like [Capsicum annuum]
35583	Chr05	175448322	175448624	302	175448481	20	15.7828	7.90043	12.9592	ZAT_2_vs_ZAT_input_peak_27367	promoter	ZLC05G0015280	ZLC05G0015280	--	--	--	KAF3662886.1 putative membrane-anchored ubiquitin-fold protein 3-like [Capsicum annuum]
36012	Chr05	186166831	186167159	328	186166978	23	16.272	7.3821	13.4684	ZAT_1_vs_ZAT_input_peak_28781	promoter	ZLC05G0015860	ZLC05G0015860	--	--	--	PHT81786.1 hypothetical protein T459_14801 [Capsicum annuum]
36012	Chr05	186166876	186167206	330	186167021	25	24.8048	11.6727	21.6838	ZAT_2_vs_ZAT_input_peak_27724	promoter	ZLC05G0015860	ZLC05G0015860	--	--	--	PHT81786.1 hypothetical protein T459_14801 [Capsicum annuum]
36315	Chr05	194424882	194425135	253	194424938	13	10.5467	6.5061	7.95913	ZAT_1_vs_ZAT_input_peak_29034	promoter	ZLC05G0016360	ZLC05G0016360	--	GO:0003674,molecular_function; GO:0003676,nucleic acid binding; GO:0003723,RNA binding; GO:0003824,catalytic activity; GO:0004000,adenosine deaminase activity; GO:0005488,binding; GO:0006139,nucleobase-containing compound metabolic process; GO:0006396,RNA processing; GO:0006399,tRNA metabolic process; GO:0006725,cellular aromatic compound metabolic process; GO:0006807,nitrogen compound metabolic …	ADAR, ADAR1; double-stranded RNA-specific adenosine deaminase [EC:3.5.4.37]; K12968; ADAR, ADAR1; double-stranded RNA-specific adenosine deaminase [EC:3.5.4.37]; K12968; ADAR, ADAR1; double-stranded RNA-specific adenosine deaminase [EC:3.5.4.37]; K12968;	XP_033509989.1 uncharacterized protein LOC117274746 isoform X1 [Nicotiana tomentosiformis]
36315	Chr05	194424879	194425122	243	194425035	16	14.209	8.04092	11.4414	ZAT_2_vs_ZAT_input_peak_27964	promoter	ZLC05G0016360	ZLC05G0016360	--	GO:0003674,molecular_function; GO:0003676,nucleic acid binding; GO:0003723,RNA binding; GO:0003824,catalytic activity; GO:0004000,adenosine deaminase activity; GO:0005488,binding; GO:0006139,nucleobase-containing compound metabolic process; GO:0006396,RNA processing; GO:0006399,tRNA metabolic process; GO:0006725,cellular aromatic compound metabolic process; GO:0006807,nitrogen compound metabolic …	ADAR, ADAR1; double-stranded RNA-specific adenosine deaminase [EC:3.5.4.37]; K12968; ADAR, ADAR1; double-stranded RNA-specific adenosine deaminase [EC:3.5.4.37]; K12968; ADAR, ADAR1; double-stranded RNA-specific adenosine deaminase [EC:3.5.4.37]; K12968;	XP_033509989.1 uncharacterized protein LOC117274746 isoform X1 [Nicotiana tomentosiformis]
36437	Chr05	196911658	196911938	280	196911802	9	6.39857	4.64722	4.05171	ZAT_1_vs_ZAT_input_peak_29134	promoter	ZLC05G0016510	ZLC05G0016510	--	--	--	KAF3663605.1 putative F-box/kelch-repeat protein-like isoform X1 [Capsicum annuum]
36437	Chr05	196911178	196911826	648	196911681	9	6.52814	4.72995	4.14962	ZAT_2_vs_ZAT_input_peak_28068	promoter	ZLC05G0016510	ZLC05G0016510	--	--	--	KAF3663605.1 putative F-box/kelch-repeat protein-like isoform X1 [Capsicum annuum]
36837	Chr05	207436620	207436917	297	207436796	25	25.4909	12.0828	22.3901	ZAT_1_vs_ZAT_input_peak_29453	promoter	ZLC05G0017270	ZLC05G0017270	--	--	--	PHT82027.1 hypothetical protein T459_15042 [Capsicum annuum]
36837	Chr05	207436614	207436998	384	207436792	28	30.0522	13.7169	26.7819	ZAT_2_vs_ZAT_input_peak_28393	promoter	ZLC05G0017270	ZLC05G0017270	--	--	--	PHT82027.1 hypothetical protein T459_15042 [Capsicum annuum]
37072	Chr05	213010729	213011691	962	213010864	18	16.3933	8.82971	13.5747	ZAT_1_vs_ZAT_input_peak_29640	promoter	ZLC05G0017830	ZLC05G0017830	--	--	--	KAF3660836.1 hypothetical protein FXO37_13201 [Capsicum annuum]
37072	Chr05	213010685	213011125	440	213010894	28	30.0522	13.7169	26.7819	ZAT_2_vs_ZAT_input_peak_28581	promoter	ZLC05G0017830	ZLC05G0017830	--	--	--	KAF3660836.1 hypothetical protein FXO37_13201 [Capsicum annuum]
37072	Chr05	213011396	213011645	249	213011489	11	8.56208	5.67594	6.05398	ZAT_2_vs_ZAT_input_peak_28582	promoter	ZLC05G0017830	ZLC05G0017830	--	--	--	KAF3660836.1 hypothetical protein FXO37_13201 [Capsicum annuum]
37559	Chr05	225500955	225501366	411	225501107	21	17.0845	8.38007	14.2484	ZAT_1_vs_ZAT_input_peak_30032	promoter	ZLC05G0018560	ZLC05G0018560	--	GO:0000266,mitochondrial fission; GO:0003674,molecular_function; GO:0003824,catalytic activity; GO:0003924,GTPase activity; GO:0005488,binding; GO:0005515,protein binding; GO:0005575,cellular_component; GO:0005622,intracellular anatomical structure; GO:0005623,obsolete cell; GO:0005737,cytoplasm; GO:0006996,organelle organization; GO:0007005,mitochondrion organization; GO:0008017,microtubule bind…	MX; interferon-induced GTP-binding protein Mx; K14754; MX; interferon-induced GTP-binding protein Mx; K14754; MX; interferon-induced GTP-binding protein Mx; K14754; MX; interferon-induced GTP-binding protein Mx; K14754; DNM1L; dynamin 1-like protein [EC:3.6.5.5]; K17065; DNM1L; dynamin 1-like protein [EC:3.6.5.5]; K17065; DNM1L; dynamin 1-like protein [EC:3.6.5.5]; K17065; DNM1L; dynamin 1-like p…	XP_016574333.1 putative dynamin-related protein 4A [Capsicum annuum]
37559	Chr05	225500935	225501267	332	225501112	18	14	7.38739	11.2475	ZAT_2_vs_ZAT_input_peak_28956	promoter	ZLC05G0018560	ZLC05G0018560	--	GO:0000266,mitochondrial fission; GO:0003674,molecular_function; GO:0003824,catalytic activity; GO:0003924,GTPase activity; GO:0005488,binding; GO:0005515,protein binding; GO:0005575,cellular_component; GO:0005622,intracellular anatomical structure; GO:0005623,obsolete cell; GO:0005737,cytoplasm; GO:0006996,organelle organization; GO:0007005,mitochondrion organization; GO:0008017,microtubule bind…	MX; interferon-induced GTP-binding protein Mx; K14754; MX; interferon-induced GTP-binding protein Mx; K14754; MX; interferon-induced GTP-binding protein Mx; K14754; MX; interferon-induced GTP-binding protein Mx; K14754; DNM1L; dynamin 1-like protein [EC:3.6.5.5]; K17065; DNM1L; dynamin 1-like protein [EC:3.6.5.5]; K17065; DNM1L; dynamin 1-like protein [EC:3.6.5.5]; K17065; DNM1L; dynamin 1-like p…	XP_016574333.1 putative dynamin-related protein 4A [Capsicum annuum]
37626	Chr05	226818934	226819226	292	226819119	13	9.71972	5.99355	7.17508	ZAT_1_vs_ZAT_input_peak_30089	promoter	ZLC05G0018720	ZLC05G0018720	--	--	--	XP_016573372.1 60S ribosomal protein L35a-3 [Capsicum annuum]
37626	Chr05	226818957	226819225	268	226819119	11	7.86115	5.23557	5.39667	ZAT_2_vs_ZAT_input_peak_29012	promoter	ZLC05G0018720	ZLC05G0018720	--	--	--	XP_016573372.1 60S ribosomal protein L35a-3 [Capsicum annuum]
37776	Chr05	231962269	231962481	212	231962393	14	9.38979	5.57967	6.8728	ZAT_1_vs_ZAT_input_peak_30209	promoter	ZLC05G0019630	ZLC05G0019630	--	--	--	XP_004233701.1 bidirectional sugar transporter SWEET6a [Solanum lycopersicum]
37776	Chr05	231962276	231962481	205	231962393	9	5.03593	3.77609	2.7923	ZAT_2_vs_ZAT_input_peak_29123	promoter	ZLC05G0019630	ZLC05G0019630	--	--	--	XP_004233701.1 bidirectional sugar transporter SWEET6a [Solanum lycopersicum]
38021	Chr05	241119994	241120236	242	241120118	14	9.85859	5.86285	7.31145	ZAT_1_vs_ZAT_input_peak_30413	promoter	ZLC05G0021700	ZLC05G0021700	--	GO:0000003,reproduction; GO:0003006,developmental process involved in reproduction; GO:0003674,molecular_function; GO:0003824,catalytic activity; GO:0005975,carbohydrate metabolic process; GO:0005976,polysaccharide metabolic process; GO:0006073,cellular glucan metabolic process; GO:0007275,multicellular organism development; GO:0008150,biological_process; GO:0008152,metabolic process; GO:0009314,…	E2.4.1.207; xyloglucan:xyloglucosyl transferase [EC:2.4.1.207]; K08235;	XP_016574408.1 xyloglucan endotransglucosylase/hydrolase protein 2-like [Capsicum annuum]
38021	Chr05	241119944	241120195	251	241120087	12	7.73662	4.97129	5.27685	ZAT_2_vs_ZAT_input_peak_29323	promoter	ZLC05G0021700	ZLC05G0021700	--	GO:0000003,reproduction; GO:0003006,developmental process involved in reproduction; GO:0003674,molecular_function; GO:0003824,catalytic activity; GO:0005975,carbohydrate metabolic process; GO:0005976,polysaccharide metabolic process; GO:0006073,cellular glucan metabolic process; GO:0007275,multicellular organism development; GO:0008150,biological_process; GO:0008152,metabolic process; GO:0009314,…	E2.4.1.207; xyloglucan:xyloglucosyl transferase [EC:2.4.1.207]; K08235;	XP_016574408.1 xyloglucan endotransglucosylase/hydrolase protein 2-like [Capsicum annuum]
38074	Chr05	246805780	246806016	236	246805871	14	9.11509	5.41518	6.61401	ZAT_1_vs_ZAT_input_peak_30450	promoter	ZLC05G0023060	ZLC05G0023060	--	GO:0005575,cellular_component; GO:0005622,intracellular anatomical structure; GO:0005623,obsolete cell; GO:0005737,cytoplasm; GO:0005783,endoplasmic reticulum; GO:0005886,plasma membrane; GO:0012505,endomembrane system; GO:0016020,membrane; GO:0043226,organelle; GO:0043227,membrane-bounded organelle; GO:0043229,intracellular organelle; GO:0043231,intracellular membrane-bounded organelle; GO:00444…	--	KAF3644040.1 putative ankyrin repeat-containing protein-like isoform 2 [Capsicum annuum]
38074	Chr05	246805777	246806021	244	246805880	17	12.3063	6.63737	9.62239	ZAT_2_vs_ZAT_input_peak_29363	promoter	ZLC05G0023060	ZLC05G0023060	--	GO:0005575,cellular_component; GO:0005622,intracellular anatomical structure; GO:0005623,obsolete cell; GO:0005737,cytoplasm; GO:0005783,endoplasmic reticulum; GO:0005886,plasma membrane; GO:0012505,endomembrane system; GO:0016020,membrane; GO:0043226,organelle; GO:0043227,membrane-bounded organelle; GO:0043229,intracellular organelle; GO:0043231,intracellular membrane-bounded organelle; GO:00444…	--	KAF3644040.1 putative ankyrin repeat-containing protein-like isoform 2 [Capsicum annuum]
38138	Chr05	252612419	252612655	236	252612533	47	24.1458	6.1909	21.0832	ZAT_1_vs_ZAT_input_peak_30503	promoter	ZLC05G0026470	ZLC05G0026470	--	--	--	PHT82611.1 hypothetical protein T459_15626 [Capsicum annuum]
38138	Chr05	252612418	252612659	241	252612554	43	22.61	6.24684	19.5596	ZAT_2_vs_ZAT_input_peak_29410	promoter	ZLC05G0026470	ZLC05G0026470	--	--	--	PHT82611.1 hypothetical protein T459_15626 [Capsicum annuum]
38151	Chr06	999296	999646	350	999487	19	17.6342	9.29443	14.7739	ZAT_1_vs_ZAT_input_peak_30512	promoter	ZLC06G0000810	ZLC06G0000810	--	--	--	XP_016577368.1 uncharacterized protein LOC107875251 [Capsicum annuum]
38151	Chr06	999353	999633	280	999477	17	15.4188	8.51392	12.6061	ZAT_2_vs_ZAT_input_peak_29422	promoter	ZLC06G0000810	ZLC06G0000810	--	--	--	XP_016577368.1 uncharacterized protein LOC107875251 [Capsicum annuum]
38153	Chr06	1126722	1126919	197	1126800	14	10.7727	6.42166	8.17891	ZAT_1_vs_ZAT_input_peak_30514	promoter	ZLC06G0000950	ZLC06G0000950	--	--	--	KAF3646489.1 putative inactive patatin-like protein 9 [Capsicum annuum]
38153	Chr06	1126746	1126949	203	1126800	11	7.86115	5.23557	5.39667	ZAT_2_vs_ZAT_input_peak_29424	promoter	ZLC06G0000950	ZLC06G0000950	--	--	--	KAF3646489.1 putative inactive patatin-like protein 9 [Capsicum annuum]
38222	Chr06	8251216	8251546	330	8251425	22	17.8826	8.5555	15.0154	ZAT_1_vs_ZAT_input_peak_30563	promoter	ZLC06G0005790	ZLC06G0005790	--	--	--	KAF3677624.1 hypothetical protein FXO38_03724 [Capsicum annuum]
38222	Chr06	8251292	8251566	274	8251433	20	13.4361	6.56731	10.7028	ZAT_2_vs_ZAT_input_peak_29469	promoter	ZLC06G0005790	ZLC06G0005790	--	--	--	KAF3677624.1 hypothetical protein FXO38_03724 [Capsicum annuum]
38275	Chr06	12033871	12034130	259	12033949	13	9.2779	5.72091	6.77029	ZAT_1_vs_ZAT_input_peak_30606	promoter	ZLC06G0007870	ZLC06G0007870	--	GO:0000932,P-body; GO:0005575,cellular_component; GO:0005622,intracellular anatomical structure; GO:0005623,obsolete cell; GO:0005737,cytoplasm; GO:0005829,cytosol; GO:0005844,polysome; GO:0006139,nucleobase-containing compound metabolic process; GO:0006401,RNA catabolic process; GO:0006402,mRNA catabolic process; GO:0006725,cellular aromatic compound metabolic process; GO:0006807,nitrogen compou…	--	PHU15729.1 La-related protein 1 [Capsicum chinense]
38275	Chr06	12033894	12034168	274	12034051	23	22.5225	10.9873	19.4749	ZAT_2_vs_ZAT_input_peak_29502	promoter	ZLC06G0007870	ZLC06G0007870	--	GO:0000932,P-body; GO:0005575,cellular_component; GO:0005622,intracellular anatomical structure; GO:0005623,obsolete cell; GO:0005737,cytoplasm; GO:0005829,cytosol; GO:0005844,polysome; GO:0006139,nucleobase-containing compound metabolic process; GO:0006401,RNA catabolic process; GO:0006402,mRNA catabolic process; GO:0006725,cellular aromatic compound metabolic process; GO:0006807,nitrogen compou…	--	PHU15729.1 La-related protein 1 [Capsicum chinense]
38293	Chr06	13042714	13043025	311	13042844	12	8.61196	5.51289	6.12504	ZAT_1_vs_ZAT_input_peak_30619	promoter	ZLC06G0008580	ZLC06G0008580	--	GO:0003674,molecular_function; GO:0003824,catalytic activity; GO:0005575,cellular_component; GO:0005622,intracellular anatomical structure; GO:0005623,obsolete cell; GO:0008194,UDP-glycosyltransferase activity; GO:0016740,transferase activity; GO:0016757,glycosyltransferase activity; GO:0016758,hexosyltransferase activity; GO:0035251,UDP-glucosyltransferase activity; GO:0043226,organelle; GO:0043…	UGT73C; UDP-glucosyltransferase 73C [EC:2.4.1.-]; K13496;	KAF3625774.1 hypothetical protein FXO37_30679 [Capsicum annuum]
38293	Chr06	13042696	13043105	409	13042822	12	8.78247	5.61908	6.26017	ZAT_2_vs_ZAT_input_peak_29516	promoter	ZLC06G0008580	ZLC06G0008580	--	GO:0003674,molecular_function; GO:0003824,catalytic activity; GO:0005575,cellular_component; GO:0005622,intracellular anatomical structure; GO:0005623,obsolete cell; GO:0008194,UDP-glycosyltransferase activity; GO:0016740,transferase activity; GO:0016757,glycosyltransferase activity; GO:0016758,hexosyltransferase activity; GO:0035251,UDP-glucosyltransferase activity; GO:0043226,organelle; GO:0043…	UGT73C; UDP-glucosyltransferase 73C [EC:2.4.1.-]; K13496;	KAF3625774.1 hypothetical protein FXO37_30679 [Capsicum annuum]
38353	Chr06	17784515	17784766	251	17784613	15	12.0708	6.98289	9.42503	ZAT_1_vs_ZAT_input_peak_30667	promoter	ZLC06G0010090	ZLC06G0010090	--	GO:0003674,molecular_function; GO:0003824,catalytic activity; GO:0005975,carbohydrate metabolic process; GO:0005984,disaccharide metabolic process; GO:0005985,sucrose metabolic process; GO:0008150,biological_process; GO:0008152,metabolic process; GO:0009311,oligosaccharide metabolic process; GO:0009987,cellular process; GO:0016740,transferase activity; GO:0016746,acyltransferase activity; GO:0044…	E2.3.1.133, HCT; shikimate O-hydroxycinnamoyltransferase [EC:2.3.1.133]; K13065; E2.3.1.133, HCT; shikimate O-hydroxycinnamoyltransferase [EC:2.3.1.133]; K13065; E2.3.1.133, HCT; shikimate O-hydroxycinnamoyltransferase [EC:2.3.1.133]; K13065;	KAF3644018.1 putative deacetylvindoline O-acetyltransferase-like [Capsicum annuum]
38353	Chr06	17784565	17784766	201	17784661	13	10.142	6.25508	7.55695	ZAT_2_vs_ZAT_input_peak_29562	promoter	ZLC06G0010090	ZLC06G0010090	--	GO:0003674,molecular_function; GO:0003824,catalytic activity; GO:0005975,carbohydrate metabolic process; GO:0005984,disaccharide metabolic process; GO:0005985,sucrose metabolic process; GO:0008150,biological_process; GO:0008152,metabolic process; GO:0009311,oligosaccharide metabolic process; GO:0009987,cellular process; GO:0016740,transferase activity; GO:0016746,acyltransferase activity; GO:0044…	E2.3.1.133, HCT; shikimate O-hydroxycinnamoyltransferase [EC:2.3.1.133]; K13065; E2.3.1.133, HCT; shikimate O-hydroxycinnamoyltransferase [EC:2.3.1.133]; K13065; E2.3.1.133, HCT; shikimate O-hydroxycinnamoyltransferase [EC:2.3.1.133]; K13065;	KAF3644018.1 putative deacetylvindoline O-acetyltransferase-like [Capsicum annuum]
38361	Chr06	18644262	18644499	237	18644364	9	6.39857	4.64722	4.05171	ZAT_1_vs_ZAT_input_peak_30673	promoter	ZLC06G0010430	ZLC06G0010430	--	GO:0000003,reproduction; GO:0003006,developmental process involved in reproduction; GO:0003674,molecular_function; GO:0003824,catalytic activity; GO:0005575,cellular_component; GO:0005622,intracellular anatomical structure; GO:0005623,obsolete cell; GO:0005737,cytoplasm; GO:0005783,endoplasmic reticulum; GO:0005789,endoplasmic reticulum membrane; GO:0006950,response to stress; GO:0006952,defense …	TAA1; L-tryptophan---pyruvate aminotransferase [EC:2.6.1.99]; K16903;	PHU15479.1 Tryptophan aminotransferase-related protein 2 [Capsicum chinense]
38361	Chr06	18644276	18644547	271	18644318	7	4.65717	3.78396	2.44056	ZAT_2_vs_ZAT_input_peak_29566	promoter	ZLC06G0010430	ZLC06G0010430	--	GO:0000003,reproduction; GO:0003006,developmental process involved in reproduction; GO:0003674,molecular_function; GO:0003824,catalytic activity; GO:0005575,cellular_component; GO:0005622,intracellular anatomical structure; GO:0005623,obsolete cell; GO:0005737,cytoplasm; GO:0005783,endoplasmic reticulum; GO:0005789,endoplasmic reticulum membrane; GO:0006950,response to stress; GO:0006952,defense …	TAA1; L-tryptophan---pyruvate aminotransferase [EC:2.6.1.99]; K16903;	PHU15479.1 Tryptophan aminotransferase-related protein 2 [Capsicum chinense]
38409	Chr06	22310853	22311243	390	22311030	30	28.6883	12.1695	25.5055	ZAT_1_vs_ZAT_input_peak_30715	promoter	ZLC06G0012630	ZLC06G0012630	--	--	--	XP_016555960.1 uncharacterized protein LOC107855454 [Capsicum annuum]
38409	Chr06	22310851	22311204	353	22311030	36	37.2925	14.8203	33.8408	ZAT_2_vs_ZAT_input_peak_29600	promoter	ZLC06G0012630	ZLC06G0012630	--	--	--	XP_016555960.1 uncharacterized protein LOC107855454 [Capsicum annuum]
38537	Chr06	30855273	30856071	798	30855849	42	49.5181	19.33	45.8259	ZAT_1_vs_ZAT_input_peak_30810	promoter	ZLC06G0014840	ZLC06G0014840	--	--	--	PHT55712.1 ABC transporter B family member 11 [Capsicum baccatum]
38537	Chr06	30855105	30856062	957	30855851	43	51.6943	20.1433	47.8893	ZAT_2_vs_ZAT_input_peak_29689	promoter	ZLC06G0014840	ZLC06G0014840	--	--	--	PHT55712.1 ABC transporter B family member 11 [Capsicum baccatum]
38574	Chr06	32974674	32974880	206	32974826	11	6.62433	4.46374	4.2625	ZAT_1_vs_ZAT_input_peak_30837	promoter	ZLC06G0015510	ZLC06G0015510	--	--	--	PHT79322.1 hypothetical protein T459_17374 [Capsicum annuum]
38574	Chr06	32974590	32974808	218	32974759	11	8.56208	5.67594	6.05398	ZAT_2_vs_ZAT_input_peak_29713	promoter	ZLC06G0015510	ZLC06G0015510	--	--	--	PHT79322.1 hypothetical protein T459_17374 [Capsicum annuum]
38575	Chr06	32975523	32975843	320	32975687	11	8.40392	5.57666	5.93209	ZAT_1_vs_ZAT_input_peak_30838	promoter	ZLC06G0015510	ZLC06G0015510	--	--	--	PHT79322.1 hypothetical protein T459_17374 [Capsicum annuum]
38575	Chr06	32975449	32975754	305	32975555	14	11.8648	7.09493	9.18958	ZAT_2_vs_ZAT_input_peak_29714	promoter	ZLC06G0015510	ZLC06G0015510	--	--	--	PHT79322.1 hypothetical protein T459_17374 [Capsicum annuum]
38605	Chr06	34256884	34257098	214	34257052	7	4.55607	3.71777	2.3692	ZAT_1_vs_ZAT_input_peak_30860	promoter	ZLC06G0016060	ZLC06G0016060	--	--	E1.16.1.7; ferric-chelate reductase [EC:1.16.1.7]; K00521;	KAF3639076.1 Ferric reduction oxidase 2, partial [Capsicum annuum]
38605	Chr06	34256943	34257176	233	34257053	15	13.0239	7.56793	10.3012	ZAT_2_vs_ZAT_input_peak_29740	promoter	ZLC06G0016060	ZLC06G0016060	--	--	E1.16.1.7; ferric-chelate reductase [EC:1.16.1.7]; K00521;	KAF3639076.1 Ferric reduction oxidase 2, partial [Capsicum annuum]
38726	Chr06	38246468	38246698	230	38246563	17	14.8602	8.17342	12.1054	ZAT_1_vs_ZAT_input_peak_30962	promoter	ZLC06G0017120	ZLC06G0017120	--	GO:0000160,phosphorelay signal transduction system; GO:0001101,response to acid chemical; GO:0002218,activation of innate immune response; GO:0002252,immune effector process; GO:0002253,activation of immune response; GO:0002376,immune system process; GO:0002682,regulation of immune system process; GO:0002684,positive regulation of immune system process; GO:0003674,molecular_function; GO:0003824,c…	--	XP_016556392.1 GDSL esterase/lipase 5 [Capsicum annuum]
38726	Chr06	38246459	38246732	273	38246597	19	17.5563	9.24722	14.671	ZAT_2_vs_ZAT_input_peak_29833	promoter	ZLC06G0017120	ZLC06G0017120	--	GO:0000160,phosphorelay signal transduction system; GO:0001101,response to acid chemical; GO:0002218,activation of innate immune response; GO:0002252,immune effector process; GO:0002253,activation of immune response; GO:0002376,immune system process; GO:0002682,regulation of immune system process; GO:0002684,positive regulation of immune system process; GO:0003674,molecular_function; GO:0003824,c…	--	XP_016556392.1 GDSL esterase/lipase 5 [Capsicum annuum]
38757	Chr06	39849603	39849884	281	39849764	17	13.7373	7.49177	11.0249	ZAT_1_vs_ZAT_input_peak_30989	promoter	ZLC06G0017580	ZLC06G0017580	--	--	--	KAF3650524.1 hypothetical protein FXO37_18428 [Capsicum annuum]
38757	Chr06	39849594	39849887	293	39849785	28	27.6744	12.3058	24.4755	ZAT_2_vs_ZAT_input_peak_29858	promoter	ZLC06G0017580	ZLC06G0017580	--	--	--	KAF3650524.1 hypothetical protein FXO37_18428 [Capsicum annuum]
38824	Chr06	42632680	42632992	312	42632812	15	12.8083	7.43555	10.1245	ZAT_1_vs_ZAT_input_peak_31040	promoter	ZLC06G0018410	ZLC06G0018410	--	--	CCNA; cyclin-A; K06627; CCNA; cyclin-A; K06627; CCNA; cyclin-A; K06627; CCNA; cyclin-A; K06627; CCNA; cyclin-A; K06627; CCNA; cyclin-A; K06627; CCNA; cyclin-A; K06627; CCNA; cyclin-A; K06627; CCNA; cyclin-A; K06627; CCNA; cyclin-A; K06627; CCNA; cyclin-A; K06627; CCNA; cyclin-A; K06627;	XP_016538040.1 cyclin-A2-2 [Capsicum annuum]
38824	Chr06	42632563	42632899	336	42632722	13	7.03936	4.3782	4.63133	ZAT_2_vs_ZAT_input_peak_29905	promoter	ZLC06G0018410	ZLC06G0018410	--	--	CCNA; cyclin-A; K06627; CCNA; cyclin-A; K06627; CCNA; cyclin-A; K06627; CCNA; cyclin-A; K06627; CCNA; cyclin-A; K06627; CCNA; cyclin-A; K06627; CCNA; cyclin-A; K06627; CCNA; cyclin-A; K06627; CCNA; cyclin-A; K06627; CCNA; cyclin-A; K06627; CCNA; cyclin-A; K06627; CCNA; cyclin-A; K06627;	XP_016538040.1 cyclin-A2-2 [Capsicum annuum]
38934	Chr06	45578907	45580424	1517	45579469	29	31.0659	13.9417	27.8146	ZAT_1_vs_ZAT_input_peak_31132	promoter	ZLC06G0019060	ZLC06G0019060	--	GO:0003674,molecular_function; GO:0003824,catalytic activity; GO:0004497,monooxygenase activity; GO:0005575,cellular_component; GO:0008150,biological_process; GO:0008152,metabolic process; GO:0009058,biosynthetic process; GO:0016020,membrane; GO:0016491,oxidoreductase activity; GO:0016705,oxidoreductase activity, acting on paired donors, with incorporation or reduction of molecular oxygen; GO:001…	--	PHT79027.1 hypothetical protein T459_17079 [Capsicum annuum]
38934	Chr06	45578938	45580484	1546	45579454	26	27.2354	12.7709	24.0417	ZAT_2_vs_ZAT_input_peak_30003	promoter	ZLC06G0019060	ZLC06G0019060	--	GO:0003674,molecular_function; GO:0003824,catalytic activity; GO:0004497,monooxygenase activity; GO:0005575,cellular_component; GO:0008150,biological_process; GO:0008152,metabolic process; GO:0009058,biosynthetic process; GO:0016020,membrane; GO:0016491,oxidoreductase activity; GO:0016705,oxidoreductase activity, acting on paired donors, with incorporation or reduction of molecular oxygen; GO:001…	--	PHT79027.1 hypothetical protein T459_17079 [Capsicum annuum]
38966	Chr06	46372723	46373154	431	46372943	30	23.9368	9.53522	20.8872	ZAT_1_vs_ZAT_input_peak_31157	promoter	ZLC06G0019240	ZLC06G0019240	--	GO:0003674,molecular_function; GO:0005575,cellular_component; GO:0005622,intracellular anatomical structure; GO:0005623,obsolete cell; GO:0005737,cytoplasm; GO:0005783,endoplasmic reticulum; GO:0005789,endoplasmic reticulum membrane; GO:0006066,alcohol metabolic process; GO:0006486,protein glycosylation; GO:0006493,protein O-linked glycosylation; GO:0006497,protein lipidation; GO:0006505,GPI anch…	DPM2; dolichol phosphate-mannose biosynthesis regulatory protein; K09658; DPM2; dolichol phosphate-mannose biosynthesis regulatory protein; K09658;	KAG5601460.1 hypothetical protein H5410_032830 [Solanum commersonii]
38966	Chr06	46372720	46373057	337	46372943	15	8.74408	5.00366	6.22222	ZAT_2_vs_ZAT_input_peak_30028	promoter	ZLC06G0019240	ZLC06G0019240	--	GO:0003674,molecular_function; GO:0005575,cellular_component; GO:0005622,intracellular anatomical structure; GO:0005623,obsolete cell; GO:0005737,cytoplasm; GO:0005783,endoplasmic reticulum; GO:0005789,endoplasmic reticulum membrane; GO:0006066,alcohol metabolic process; GO:0006486,protein glycosylation; GO:0006493,protein O-linked glycosylation; GO:0006497,protein lipidation; GO:0006505,GPI anch…	DPM2; dolichol phosphate-mannose biosynthesis regulatory protein; K09658; DPM2; dolichol phosphate-mannose biosynthesis regulatory protein; K09658;	KAG5601460.1 hypothetical protein H5410_032830 [Solanum commersonii]
39418	Chr06	59538975	59540809	1834	59539668	51	50.5409	15.9946	46.8357	ZAT_1_vs_ZAT_input_peak_31529	promoter	ZLC06G0021030	ZLC06G0021030	--	--	--	KAF3629154.1 putative trehalose-phosphate phosphatase F-like [Capsicum annuum]
39418	Chr06	59538974	59540885	1911	59539382	56	63.8791	20.9352	59.8233	ZAT_2_vs_ZAT_input_peak_30394	promoter	ZLC06G0021030	ZLC06G0021030	--	--	--	KAF3629154.1 putative trehalose-phosphate phosphatase F-like [Capsicum annuum]
39501	Chr06	62213903	62214748	845	62214549	68	92.6877	31.0179	88.1888	ZAT_1_vs_ZAT_input_peak_31596	promoter	ZLC06G0021410	ZLC06G0021410	--	--	--	PHT78809.1 hypothetical protein T459_16861 [Capsicum annuum]
39501	Chr06	62213945	62214761	816	62214585	69	95.442	32.0462	90.8077	ZAT_2_vs_ZAT_input_peak_30462	promoter	ZLC06G0021410	ZLC06G0021410	--	--	--	PHT78809.1 hypothetical protein T459_16861 [Capsicum annuum]
40035	Chr06	77022221	77022877	656	77022416	19	16.8407	8.81425	14.0108	ZAT_1_vs_ZAT_input_peak_32022	promoter	ZLC06G0022870	ZLC06G0022870	--	--	--	--
40035	Chr06	77022221	77022606	385	77022409	21	19.6023	9.87693	16.6441	ZAT_2_vs_ZAT_input_peak_30874	promoter	ZLC06G0022870	ZLC06G0022870	--	--	--	--
40885	Chr06	103019347	103019638	291	103019504	15	12.8083	7.43555	10.1245	ZAT_1_vs_ZAT_input_peak_32710	promoter	ZLC06G0024540	ZLC06G0024540	--	--	PPP1C; serine/threonine-protein phosphatase PP1 catalytic subunit [EC:3.1.3.16]; K06269; PPP1C; serine/threonine-protein phosphatase PP1 catalytic subunit [EC:3.1.3.16]; K06269; PPP1C; serine/threonine-protein phosphatase PP1 catalytic subunit [EC:3.1.3.16]; K06269; PPP1C; serine/threonine-protein phosphatase PP1 catalytic subunit [EC:3.1.3.16]; K06269; PPP1C; serine/threonine-protein phosphatase…	XP_016575430.1 serine/threonine-protein phosphatase PP1 isozyme 2 [Capsicum annuum]
40885	Chr06	103019372	103019679	307	103019532	18	16.652	8.98691	13.7899	ZAT_2_vs_ZAT_input_peak_31552	promoter	ZLC06G0024540	ZLC06G0024540	--	--	PPP1C; serine/threonine-protein phosphatase PP1 catalytic subunit [EC:3.1.3.16]; K06269; PPP1C; serine/threonine-protein phosphatase PP1 catalytic subunit [EC:3.1.3.16]; K06269; PPP1C; serine/threonine-protein phosphatase PP1 catalytic subunit [EC:3.1.3.16]; K06269; PPP1C; serine/threonine-protein phosphatase PP1 catalytic subunit [EC:3.1.3.16]; K06269; PPP1C; serine/threonine-protein phosphatase…	XP_016575430.1 serine/threonine-protein phosphatase PP1 isozyme 2 [Capsicum annuum]
41662	Chr06	127868887	127869733	846	127869026	40	36.0299	12.6111	32.6533	ZAT_1_vs_ZAT_input_peak_33329	promoter	ZLC06G0025240	ZLC06G0025240	--	GO:0005575,cellular_component; GO:0005618,cell wall; GO:0005623,obsolete cell; GO:0005886,plasma membrane; GO:0005911,cell-cell junction; GO:0009505,plant-type cell wall; GO:0009506,plasmodesma; GO:0016020,membrane; GO:0030054,cell junction; GO:0030312,external encapsulating structure; GO:0044464,obsolete cell part; GO:0055044,symplast; GO:0071944,cell periphery;	--	PHU13966.1 putative leucine-rich repeat receptor-like protein kinase IMK3 [Capsicum chinense]
41662	Chr06	127869475	127869727	252	127869592	16	9.63605	5.31639	7.06336	ZAT_2_vs_ZAT_input_peak_32142	promoter	ZLC06G0025240	ZLC06G0025240	--	GO:0005575,cellular_component; GO:0005618,cell wall; GO:0005623,obsolete cell; GO:0005886,plasma membrane; GO:0005911,cell-cell junction; GO:0009505,plant-type cell wall; GO:0009506,plasmodesma; GO:0016020,membrane; GO:0030054,cell junction; GO:0030312,external encapsulating structure; GO:0044464,obsolete cell part; GO:0055044,symplast; GO:0071944,cell periphery;	--	PHU13966.1 putative leucine-rich repeat receptor-like protein kinase IMK3 [Capsicum chinense]
41954	Chr06	138956972	138957402	430	138957111	16	13.9791	7.90027	11.2516	ZAT_1_vs_ZAT_input_peak_33565	promoter	ZLC06G0025500	ZLC06G0025500	--	--	--	XP_016559850.1 uncharacterized protein LOC107859374 isoform X2 [Capsicum annuum]
41954	Chr06	138957076	138957489	413	138957321	12	9.31527	5.95144	6.77651	ZAT_2_vs_ZAT_input_peak_32374	promoter	ZLC06G0025500	ZLC06G0025500	--	--	--	XP_016559850.1 uncharacterized protein LOC107859374 isoform X2 [Capsicum annuum]
42165	Chr06	145255274	145255637	363	145255449	23	22.4659	10.9533	19.4645	ZAT_1_vs_ZAT_input_peak_33742	promoter	ZLC06G0025680	ZLC06G0025680	--	--	--	KAF3673638.1 hypothetical protein FXO37_06858 [Capsicum annuum]
42165	Chr06	145255150	145255704	554	145255428	16	13.9778	7.89946	11.2255	ZAT_2_vs_ZAT_input_peak_32546	promoter	ZLC06G0025680	ZLC06G0025680	--	--	--	KAF3673638.1 hypothetical protein FXO37_06858 [Capsicum annuum]
43150	Chr06	178242381	178242733	352	178242594	20	18.8962	9.75916	15.9971	ZAT_1_vs_ZAT_input_peak_34526	promoter	ZLC06G0026930	ZLC06G0026930	--	GO:0000122,negative regulation of transcription by RNA polymerase II; GO:0000228,nuclear chromosome; GO:0000785,chromatin; GO:0003674,molecular_function; GO:0003676,nucleic acid binding; GO:0003677,DNA binding; GO:0005488,binding; GO:0005515,protein binding; GO:0005575,cellular_component; GO:0005622,intracellular anatomical structure; GO:0005623,obsolete cell; GO:0005634,nucleus; GO:0005654,nucle…	--	KAF3615654.1 hypothetical protein FXO38_34985 [Capsicum annuum]
43150	Chr06	178242413	178242753	340	178242618	22	21.7957	10.8789	18.7616	ZAT_2_vs_ZAT_input_peak_33309	promoter	ZLC06G0026930	ZLC06G0026930	--	GO:0000122,negative regulation of transcription by RNA polymerase II; GO:0000228,nuclear chromosome; GO:0000785,chromatin; GO:0003674,molecular_function; GO:0003676,nucleic acid binding; GO:0003677,DNA binding; GO:0005488,binding; GO:0005515,protein binding; GO:0005575,cellular_component; GO:0005622,intracellular anatomical structure; GO:0005623,obsolete cell; GO:0005634,nucleus; GO:0005654,nucle…	--	KAF3615654.1 hypothetical protein FXO38_34985 [Capsicum annuum]
43522	Chr06	190425921	190426155	234	190425994	9	6.39857	4.64722	4.05171	ZAT_1_vs_ZAT_input_peak_34840	promoter	ZLC06G0027530	ZLC06G0027530	--	--	--	PHU14197.1 Pleiotropic drug resistance protein 1 [Capsicum chinense]
43940	Chr06	203177345	203178289	944	203178009	68	83.2614	25.6665	78.9126	ZAT_1_vs_ZAT_input_peak_35173	promoter	ZLC06G0028120	ZLC06G0028120	--	--	--	KAF3638847.1 hypothetical protein FXO37_24193 [Capsicum annuum]
43940	Chr06	203177820	203178232	412	203178026	84	110.71	32.0967	105.854	ZAT_2_vs_ZAT_input_peak_33919	promoter	ZLC06G0028120	ZLC06G0028120	--	--	--	KAF3638847.1 hypothetical protein FXO37_24193 [Capsicum annuum]
44187	Chr06	209148012	209148350	338	209148260	17	10.3865	5.53658	7.81611	ZAT_1_vs_ZAT_input_peak_35373	promoter	ZLC06G0028440	ZLC06G0028440	--	GO:0003674,molecular_function; GO:0005215,transporter activity; GO:0005351,carbohydrate:proton symporter activity; GO:0005355,glucose transmembrane transporter activity; GO:0005402,carbohydrate:cation symporter activity; GO:0005575,cellular_component; GO:0005623,obsolete cell; GO:0005886,plasma membrane; GO:0005887,integral component of plasma membrane; GO:0006810,transport; GO:0006811,ion transp…	--	PHT78189.1 hypothetical protein T459_16241 [Capsicum annuum]
44187	Chr06	209148007	209148241	234	209148171	11	5.45203	3.75275	3.17947	ZAT_2_vs_ZAT_input_peak_34113	promoter	ZLC06G0028440	ZLC06G0028440	--	GO:0003674,molecular_function; GO:0005215,transporter activity; GO:0005351,carbohydrate:proton symporter activity; GO:0005355,glucose transmembrane transporter activity; GO:0005402,carbohydrate:cation symporter activity; GO:0005575,cellular_component; GO:0005623,obsolete cell; GO:0005886,plasma membrane; GO:0005887,integral component of plasma membrane; GO:0006810,transport; GO:0006811,ion transp…	--	PHT78189.1 hypothetical protein T459_16241 [Capsicum annuum]
44379	Chr06	213723884	213724161	277	213724013	28	25.0584	10.7874	21.9775	ZAT_1_vs_ZAT_input_peak_35537	promoter	ZLC06G0028940	ZLC06G0028940	--	--	--	XP_021755657.1 protein HOMOLOG OF MAMMALIAN LYST-INTERACTING PROTEIN 5-like [Chenopodium quinoa]
44379	Chr06	213723884	213724171	287	213724021	30	27.8803	11.7059	24.6708	ZAT_2_vs_ZAT_input_peak_34255	promoter	ZLC06G0028940	ZLC06G0028940	--	--	--	XP_021755657.1 protein HOMOLOG OF MAMMALIAN LYST-INTERACTING PROTEIN 5-like [Chenopodium quinoa]
44385	Chr06	214100570	214100779	209	214100730	9	5.82679	4.28111	3.52784	ZAT_1_vs_ZAT_input_peak_35543	promoter	ZLC06G0028980	ZLC06G0028980	--	--	RP-L18, MRPL18, rplR; large subunit ribosomal protein L18; K02881;	XP_016575824.1 uncharacterized protein LOC107873480 isoform X1 [Capsicum annuum]
44385	Chr06	214100503	214100855	352	214100742	9	5.03593	3.77609	2.7923	ZAT_2_vs_ZAT_input_peak_34259	promoter	ZLC06G0028980	ZLC06G0028980	--	--	RP-L18, MRPL18, rplR; large subunit ribosomal protein L18; K02881;	XP_016575824.1 uncharacterized protein LOC107873480 isoform X1 [Capsicum annuum]
45104	Chr06	234188040	234188263	223	234188173	13	10.5467	6.5061	7.95913	ZAT_1_vs_ZAT_input_peak_36128	promoter	ZLC06G0030420	ZLC06G0030420	--	GO:0000003,reproduction; GO:0003006,developmental process involved in reproduction; GO:0005575,cellular_component; GO:0005622,intracellular anatomical structure; GO:0005623,obsolete cell; GO:0005737,cytoplasm; GO:0005829,cytosol; GO:0006950,response to stress; GO:0006970,response to osmotic stress; GO:0007275,multicellular organism development; GO:0008150,biological_process; GO:0009266,response t…	BAG1; BCL2-associated athanogene 1; K09555;	PHU13686.1 hypothetical protein BC332_14891 [Capsicum chinense]
45104	Chr06	234188032	234188278	246	234188183	14	11.8648	7.09493	9.18958	ZAT_2_vs_ZAT_input_peak_34812	promoter	ZLC06G0030420	ZLC06G0030420	--	GO:0000003,reproduction; GO:0003006,developmental process involved in reproduction; GO:0005575,cellular_component; GO:0005622,intracellular anatomical structure; GO:0005623,obsolete cell; GO:0005737,cytoplasm; GO:0005829,cytosol; GO:0006950,response to stress; GO:0006970,response to osmotic stress; GO:0007275,multicellular organism development; GO:0008150,biological_process; GO:0009266,response t…	BAG1; BCL2-associated athanogene 1; K09555;	PHU13686.1 hypothetical protein BC332_14891 [Capsicum chinense]
45337	Chr06	242177727	242178040	313	242177785	9	6.39857	4.64722	4.05171	ZAT_1_vs_ZAT_input_peak_36321	promoter	ZLC06G0032040	ZLC06G0032040	--	--	--	KAF3671348.1 putative nuclear matrix constituent protein 1-like protein-like isoform X1 [Capsicum annuum]
45337	Chr06	242177731	242178002	271	242177846	10	7.52653	5.20295	5.07829	ZAT_2_vs_ZAT_input_peak_34979	promoter	ZLC06G0032040	ZLC06G0032040	--	--	--	KAF3671348.1 putative nuclear matrix constituent protein 1-like protein-like isoform X1 [Capsicum annuum]
45413	Chr06	247394219	247394464	245	247394357	8	5.45501	4.1825	3.1808	ZAT_1_vs_ZAT_input_peak_36382	promoter	ZLC06G0033380	ZLC06G0033380	C3H	GO:0003674,molecular_function; GO:0003676,nucleic acid binding; GO:0003723,RNA binding; GO:0003729,mRNA binding; GO:0005488,binding; GO:0097159,organic cyclic compound binding; GO:1901363,heterocyclic compound binding;	--	XP_016576095.1 zinc finger CCCH domain-containing protein 32 [Capsicum annuum]
45413	Chr06	247394179	247394384	205	247394257	10	7.52653	5.20295	5.07829	ZAT_2_vs_ZAT_input_peak_35028	promoter	ZLC06G0033380	ZLC06G0033380	C3H	GO:0003674,molecular_function; GO:0003676,nucleic acid binding; GO:0003723,RNA binding; GO:0003729,mRNA binding; GO:0005488,binding; GO:0097159,organic cyclic compound binding; GO:1901363,heterocyclic compound binding;	--	XP_016576095.1 zinc finger CCCH domain-containing protein 32 [Capsicum annuum]
45433	Chr06	251241118	251241591	473	251241192	10	7.38267	5.11194	4.96888	ZAT_1_vs_ZAT_input_peak_36400	promoter	ZLC06G0034360	ZLC06G0034360	--	GO:0003674,molecular_function; GO:0005215,transporter activity; GO:0005575,cellular_component; GO:0005622,intracellular anatomical structure; GO:0005623,obsolete cell; GO:0005737,cytoplasm; GO:0005739,mitochondrion; GO:0005740,mitochondrial envelope; GO:0005743,mitochondrial inner membrane; GO:0006605,protein targeting; GO:0006626,protein targeting to mitochondrion; GO:0006810,transport; GO:00068…	--	PHT44574.1 Mitochondrial import inner membrane translocase subunit TIM10 [Capsicum baccatum]
45433	Chr06	251241050	251241617	567	251241177	15	13.0239	7.56793	10.3012	ZAT_2_vs_ZAT_input_peak_35039	promoter	ZLC06G0034360	ZLC06G0034360	--	GO:0003674,molecular_function; GO:0005215,transporter activity; GO:0005575,cellular_component; GO:0005622,intracellular anatomical structure; GO:0005623,obsolete cell; GO:0005737,cytoplasm; GO:0005739,mitochondrion; GO:0005740,mitochondrial envelope; GO:0005743,mitochondrial inner membrane; GO:0006605,protein targeting; GO:0006626,protein targeting to mitochondrion; GO:0006810,transport; GO:00068…	--	PHT44574.1 Mitochondrial import inner membrane translocase subunit TIM10 [Capsicum baccatum]
45435	Chr06	251536230	251536462	232	251536335	15	12.8083	7.43555	10.1245	ZAT_1_vs_ZAT_input_peak_36402	promoter	ZLC06G0034400	ZLC06G0034400	--	GO:0003674,molecular_function; GO:0005215,transporter activity; GO:0005575,cellular_component; GO:0005622,intracellular anatomical structure; GO:0005623,obsolete cell; GO:0005737,cytoplasm; GO:0005739,mitochondrion; GO:0005740,mitochondrial envelope; GO:0005743,mitochondrial inner membrane; GO:0006605,protein targeting; GO:0006626,protein targeting to mitochondrion; GO:0006810,transport; GO:00068…	--	PHT44574.1 Mitochondrial import inner membrane translocase subunit TIM10 [Capsicum baccatum]
45435	Chr06	251536230	251536432	202	251536334	13	10.7335	6.62193	8.10906	ZAT_2_vs_ZAT_input_peak_35041	promoter	ZLC06G0034400	ZLC06G0034400	--	GO:0003674,molecular_function; GO:0005215,transporter activity; GO:0005575,cellular_component; GO:0005622,intracellular anatomical structure; GO:0005623,obsolete cell; GO:0005737,cytoplasm; GO:0005739,mitochondrion; GO:0005740,mitochondrial envelope; GO:0005743,mitochondrial inner membrane; GO:0006605,protein targeting; GO:0006626,protein targeting to mitochondrion; GO:0006810,transport; GO:00068…	--	PHT44574.1 Mitochondrial import inner membrane translocase subunit TIM10 [Capsicum baccatum]
45448	Chr06	252136702	252137067	365	252136954	8	5.27526	4.06616	3.03991	ZAT_1_vs_ZAT_input_peak_36412	promoter	ZLC06G0034720	ZLC06G0034720	--	--	--	XP_016576139.1 protein FANTASTIC FOUR 3 [Capsicum annuum]
45448	Chr06	252136548	252137010	462	252136649	9	5.03593	3.77609	2.7923	ZAT_2_vs_ZAT_input_peak_35050	promoter	ZLC06G0034720	ZLC06G0034720	--	--	--	XP_016576139.1 protein FANTASTIC FOUR 3 [Capsicum annuum]
45452	Chr06	252652439	252653469	1030	252652786	50	58.6205	20.8404	54.7459	ZAT_1_vs_ZAT_input_peak_36414	promoter	ZLC06G0035010	ZLC06G0035010	--	GO:0003674,molecular_function; GO:0005048,signal sequence binding; GO:0005215,transporter activity; GO:0005488,binding; GO:0005575,cellular_component; GO:0005622,intracellular anatomical structure; GO:0005623,obsolete cell; GO:0005634,nucleus; GO:0005635,nuclear envelope; GO:0005643,nuclear pore; GO:0005654,nucleoplasm; GO:0005737,cytoplasm; GO:0005829,cytosol; GO:0006606,protein import into nucl…	--	XP_016555594.1 importin subunit alpha [Capsicum annuum]
45452	Chr06	252652393	252653414	1021	252652640	47	56.3026	20.9423	52.3993	ZAT_2_vs_ZAT_input_peak_35053	promoter	ZLC06G0035010	ZLC06G0035010	--	GO:0003674,molecular_function; GO:0005048,signal sequence binding; GO:0005215,transporter activity; GO:0005488,binding; GO:0005575,cellular_component; GO:0005622,intracellular anatomical structure; GO:0005623,obsolete cell; GO:0005634,nucleus; GO:0005635,nuclear envelope; GO:0005643,nuclear pore; GO:0005654,nucleoplasm; GO:0005737,cytoplasm; GO:0005829,cytosol; GO:0006606,protein import into nucl…	--	XP_016555594.1 importin subunit alpha [Capsicum annuum]
45565	Chr07	10256848	10257296	448	10257114	16	9.48041	5.22899	6.94289	ZAT_1_vs_ZAT_input_peak_36507	promoter	ZLC07G0003440	ZLC07G0003440	--	--	--	KAF3628261.1 putative reticulon-like protein B21-like [Capsicum annuum]
45565	Chr07	10256995	10257265	270	10257080	19	12.4536	6.25458	9.76456	ZAT_2_vs_ZAT_input_peak_35132	promoter	ZLC07G0003440	ZLC07G0003440	--	--	--	KAF3628261.1 putative reticulon-like protein B21-like [Capsicum annuum]
45634	Chr07	14357471	14359319	1848	14358704	73	82.4067	22.7615	78.0679	ZAT_1_vs_ZAT_input_peak_36560	promoter	ZLC07G0004570	ZLC07G0004570	--	--	--	KAF3646359.1 putative wall-associated receptor kinase 2-like [Capsicum annuum]
45634	Chr07	14357564	14359414	1850	14358319	71	91.6012	28.7156	87.0274	ZAT_2_vs_ZAT_input_peak_35184	promoter	ZLC07G0004570	ZLC07G0004570	--	--	--	KAF3646359.1 putative wall-associated receptor kinase 2-like [Capsicum annuum]
45702	Chr07	16467963	16468248	285	16468099	16	11.0178	6.11263	8.41881	ZAT_1_vs_ZAT_input_peak_36618	promoter	ZLC07G0004950	ZLC07G0004950	--	GO:0000003,reproduction; GO:0000280,nuclear division; GO:0001655,urogenital system development; GO:0001775,cell activation; GO:0001822,kidney development; GO:0002020,protease binding; GO:0002253,activation of immune response; GO:0002376,immune system process; GO:0002429,immune response-activating cell surface receptor signaling pathway; GO:0002474,antigen processing and presentation of peptide an…	--	KAF3653725.1 hypothetical protein FXO38_15517 [Capsicum annuum]
45702	Chr07	16467927	16468209	282	16468053	17	12.2617	6.61112	9.57829	ZAT_2_vs_ZAT_input_peak_35235	promoter	ZLC07G0004950	ZLC07G0004950	--	GO:0000003,reproduction; GO:0000280,nuclear division; GO:0001655,urogenital system development; GO:0001775,cell activation; GO:0001822,kidney development; GO:0002020,protease binding; GO:0002253,activation of immune response; GO:0002376,immune system process; GO:0002429,immune response-activating cell surface receptor signaling pathway; GO:0002474,antigen processing and presentation of peptide an…	--	KAF3653725.1 hypothetical protein FXO38_15517 [Capsicum annuum]
45811	Chr07	19959642	19960009	367	19959735	10	6.81875	4.75454	4.44942	ZAT_1_vs_ZAT_input_peak_36703	promoter	ZLC07G0005220	ZLC07G0005220	--	--	--	KAF3669765.1 putative NEDD8 ultimate buster 1-like [Capsicum annuum]
45811	Chr07	19959657	19960071	414	19959968	9	5.03593	3.77609	2.7923	ZAT_2_vs_ZAT_input_peak_35320	promoter	ZLC07G0005220	ZLC07G0005220	--	--	--	KAF3669765.1 putative NEDD8 ultimate buster 1-like [Capsicum annuum]
46681	Chr07	47232835	47233137	302	47232947	19	17.6342	9.29443	14.7739	ZAT_1_vs_ZAT_input_peak_37415	promoter	ZLC07G0007070	ZLC07G0007070	--	--	--	PHT75613.1 hypothetical protein T459_19135 [Capsicum annuum]
46681	Chr07	47232852	47233198	346	47233049	25	25.7964	12.2656	22.6527	ZAT_2_vs_ZAT_input_peak_35986	promoter	ZLC07G0007070	ZLC07G0007070	--	--	--	PHT75613.1 hypothetical protein T459_19135 [Capsicum annuum]
47538	Chr07	70665585	70665803	218	70665683	14	11.6636	6.97083	9.02595	ZAT_1_vs_ZAT_input_peak_38124	promoter	ZLC07G0008400	ZLC07G0008400	--	GO:0005575,cellular_component; GO:0005618,cell wall; GO:0005622,intracellular anatomical structure; GO:0005623,obsolete cell; GO:0005737,cytoplasm; GO:0005739,mitochondrion; GO:0005773,vacuole; GO:0005774,vacuolar membrane; GO:0005783,endoplasmic reticulum; GO:0005789,endoplasmic reticulum membrane; GO:0005794,Golgi apparatus; GO:0005886,plasma membrane; GO:0005911,cell-cell junction; GO:0006486,…	SMAP; stromal membrane-associated protein; K12486; SWP1, RPN2; oligosaccharyltransferase complex subunit delta (ribophorin II); K12667; SWP1, RPN2; oligosaccharyltransferase complex subunit delta (ribophorin II); K12667; SWP1, RPN2; oligosaccharyltransferase complex subunit delta (ribophorin II); K12667;	KAF3632097.1 Dolichyl-diphosphooligosaccharide--protein glycosyltransferase subunit 2 [Capsicum annuum]
47538	Chr07	70665499	70665758	259	70665646	15	13.0239	7.56793	10.3012	ZAT_2_vs_ZAT_input_peak_36668	promoter	ZLC07G0008400	ZLC07G0008400	--	GO:0005575,cellular_component; GO:0005618,cell wall; GO:0005622,intracellular anatomical structure; GO:0005623,obsolete cell; GO:0005737,cytoplasm; GO:0005739,mitochondrion; GO:0005773,vacuole; GO:0005774,vacuolar membrane; GO:0005783,endoplasmic reticulum; GO:0005789,endoplasmic reticulum membrane; GO:0005794,Golgi apparatus; GO:0005886,plasma membrane; GO:0005911,cell-cell junction; GO:0006486,…	SMAP; stromal membrane-associated protein; K12486; SWP1, RPN2; oligosaccharyltransferase complex subunit delta (ribophorin II); K12667; SWP1, RPN2; oligosaccharyltransferase complex subunit delta (ribophorin II); K12667; SWP1, RPN2; oligosaccharyltransferase complex subunit delta (ribophorin II); K12667;	KAF3632097.1 Dolichyl-diphosphooligosaccharide--protein glycosyltransferase subunit 2 [Capsicum annuum]
47861	Chr07	82052153	82052465	312	82052277	10	7.27837	5.04588	4.88709	ZAT_1_vs_ZAT_input_peak_38390	promoter	ZLC07G0008650	ZLC07G0008650	--	--	--	KAH0764628.1 hypothetical protein KY285_000499 [Solanum tuberosum]
47861	Chr07	82052175	82052630	455	82052410	17	15.3118	8.44867	12.5132	ZAT_2_vs_ZAT_input_peak_36912	promoter	ZLC07G0008650	ZLC07G0008650	--	--	--	KAH0764628.1 hypothetical protein KY285_000499 [Solanum tuberosum]
48092	Chr07	89963458	89963950	492	89963696	13	10.2549	6.32513	7.69773	ZAT_1_vs_ZAT_input_peak_38581	promoter	ZLC07G0008940	ZLC07G0008940	--	GO:0000285,1-phosphatidylinositol-3-phosphate 5-kinase activity; GO:0000322,storage vacuole; GO:0000323,lytic vacuole; GO:0000324,fungal-type vacuole; GO:0000329,fungal-type vacuole membrane; GO:0003674,molecular_function; GO:0003824,catalytic activity; GO:0005488,binding; GO:0005543,phospholipid binding; GO:0005575,cellular_component; GO:0005622,intracellular anatomical structure; GO:0005623,obs…	PIKFYVE, FAB1; 1-phosphatidylinositol-3-phosphate 5-kinase [EC:2.7.1.150]; K00921; PIKFYVE, FAB1; 1-phosphatidylinositol-3-phosphate 5-kinase [EC:2.7.1.150]; K00921; PIKFYVE, FAB1; 1-phosphatidylinositol-3-phosphate 5-kinase [EC:2.7.1.150]; K00921; PIKFYVE, FAB1; 1-phosphatidylinositol-3-phosphate 5-kinase [EC:2.7.1.150]; K00921;	KAH0648566.1 hypothetical protein KY285_033814 [Solanum tuberosum]
48092	Chr07	89963590	89963842	252	89963677	10	7.34166	5.08597	4.92189	ZAT_2_vs_ZAT_input_peak_37091	promoter	ZLC07G0008940	ZLC07G0008940	--	GO:0000285,1-phosphatidylinositol-3-phosphate 5-kinase activity; GO:0000322,storage vacuole; GO:0000323,lytic vacuole; GO:0000324,fungal-type vacuole; GO:0000329,fungal-type vacuole membrane; GO:0003674,molecular_function; GO:0003824,catalytic activity; GO:0005488,binding; GO:0005543,phospholipid binding; GO:0005575,cellular_component; GO:0005622,intracellular anatomical structure; GO:0005623,obs…	PIKFYVE, FAB1; 1-phosphatidylinositol-3-phosphate 5-kinase [EC:2.7.1.150]; K00921; PIKFYVE, FAB1; 1-phosphatidylinositol-3-phosphate 5-kinase [EC:2.7.1.150]; K00921; PIKFYVE, FAB1; 1-phosphatidylinositol-3-phosphate 5-kinase [EC:2.7.1.150]; K00921; PIKFYVE, FAB1; 1-phosphatidylinositol-3-phosphate 5-kinase [EC:2.7.1.150]; K00921;	KAH0648566.1 hypothetical protein KY285_033814 [Solanum tuberosum]
48310	Chr07	98449203	98449750	547	98449408	24	23.5024	11.2384	20.4662	ZAT_1_vs_ZAT_input_peak_38753	promoter	ZLC07G0009190	ZLC07G0009190	--	--	--	KAF3637682.1 hypothetical protein FXO38_23615 [Capsicum annuum]
48310	Chr07	98449203	98449774	571	98449414	24	23.8478	11.4451	20.7604	ZAT_2_vs_ZAT_input_peak_37259	promoter	ZLC07G0009190	ZLC07G0009190	--	--	--	KAF3637682.1 hypothetical protein FXO38_23615 [Capsicum annuum]
48539	Chr07	104968804	104969148	344	104969049	16	13.5569	7.64209	10.847	ZAT_1_vs_ZAT_input_peak_38938	promoter	ZLC07G0009400	ZLC07G0009400	--	--	--	KAF3677489.1 putative pentatricopeptide repeat-containing protein-like [Capsicum annuum]
48539	Chr07	104968779	104969141	362	104968984	12	8.86716	5.67187	6.34192	ZAT_2_vs_ZAT_input_peak_37436	promoter	ZLC07G0009400	ZLC07G0009400	--	--	--	KAF3677489.1 putative pentatricopeptide repeat-containing protein-like [Capsicum annuum]
48626	Chr07	107668013	107668351	338	107668207	17	14.0913	7.70599	11.3604	ZAT_1_vs_ZAT_input_peak_39012	promoter	ZLC07G0009460	ZLC07G0009460	--	GO:0000166,nucleotide binding; GO:0000902,cell morphogenesis; GO:0000904,cell morphogenesis involved in differentiation; GO:0003674,molecular_function; GO:0003824,catalytic activity; GO:0005488,binding; GO:0005515,protein binding; GO:0005524,ATP binding; GO:0005575,cellular_component; GO:0005622,intracellular anatomical structure; GO:0005623,obsolete cell; GO:0005634,nucleus; GO:0005737,cytoplasm…	VPS4; vacuolar protein-sorting-associated protein 4; K12196; VPS4; vacuolar protein-sorting-associated protein 4; K12196;	KAF3627643.1 hypothetical protein FXO37_29761 [Capsicum annuum]
48626	Chr07	107668040	107668259	219	107668166	15	12.0673	6.98076	9.38789	ZAT_2_vs_ZAT_input_peak_37506	promoter	ZLC07G0009460	ZLC07G0009460	--	GO:0000166,nucleotide binding; GO:0000902,cell morphogenesis; GO:0000904,cell morphogenesis involved in differentiation; GO:0003674,molecular_function; GO:0003824,catalytic activity; GO:0005488,binding; GO:0005515,protein binding; GO:0005524,ATP binding; GO:0005575,cellular_component; GO:0005622,intracellular anatomical structure; GO:0005623,obsolete cell; GO:0005634,nucleus; GO:0005737,cytoplasm…	VPS4; vacuolar protein-sorting-associated protein 4; K12196; VPS4; vacuolar protein-sorting-associated protein 4; K12196;	KAF3627643.1 hypothetical protein FXO37_29761 [Capsicum annuum]
49096	Chr07	123701110	123701329	219	123701219	10	7.38267	5.11194	4.96888	ZAT_1_vs_ZAT_input_peak_39386	promoter	ZLC07G0010030	ZLC07G0010030	--	--	--	KAG8377763.1 hypothetical protein BUALT_Bualt08G0067200 [Buddleja alternifolia]
49096	Chr07	123701129	123701334	205	123701234	13	10.7335	6.62193	8.10906	ZAT_2_vs_ZAT_input_peak_37867	promoter	ZLC07G0010030	ZLC07G0010030	--	--	--	KAG8377763.1 hypothetical protein BUALT_Bualt08G0067200 [Buddleja alternifolia]
49507	Chr07	139051186	139051469	283	139051351	18	12.1746	6.32539	9.5278	ZAT_1_vs_ZAT_input_peak_39724	promoter	ZLC07G0010720	ZLC07G0010720	--	GO:0005575,cellular_component; GO:0005622,intracellular anatomical structure; GO:0005623,obsolete cell; GO:0005737,cytoplasm; GO:0005794,Golgi apparatus; GO:0005798,Golgi-associated vesicle; GO:0005829,cytosol; GO:0005886,plasma membrane; GO:0006810,transport; GO:0006886,intracellular protein transport; GO:0006888,endoplasmic reticulum to Golgi vesicle-mediated transport; GO:0006890,retrograde ve…	--	PHT76232.1 Coatomer subunit alpha-3 [Capsicum annuum]
49507	Chr07	139051231	139051455	224	139051351	9	4.44523	3.40365	2.28272	ZAT_2_vs_ZAT_input_peak_38194	promoter	ZLC07G0010720	ZLC07G0010720	--	GO:0005575,cellular_component; GO:0005622,intracellular anatomical structure; GO:0005623,obsolete cell; GO:0005737,cytoplasm; GO:0005794,Golgi apparatus; GO:0005798,Golgi-associated vesicle; GO:0005829,cytosol; GO:0005886,plasma membrane; GO:0006810,transport; GO:0006886,intracellular protein transport; GO:0006888,endoplasmic reticulum to Golgi vesicle-mediated transport; GO:0006890,retrograde ve…	--	PHT76232.1 Coatomer subunit alpha-3 [Capsicum annuum]
49728	Chr07	147436270	147436601	331	147436447	20	18.8962	9.75916	15.9971	ZAT_1_vs_ZAT_input_peak_39905	promoter	ZLC07G0010870	ZLC07G0010870	--	GO:0003674,molecular_function; GO:0005488,binding; GO:0005507,copper ion binding; GO:0005515,protein binding; GO:0005575,cellular_component; GO:0005576,extracellular region; GO:0005622,intracellular anatomical structure; GO:0005623,obsolete cell; GO:0005737,cytoplasm; GO:0005739,mitochondrion; GO:0005759,mitochondrial matrix; GO:0006457,protein folding; GO:0006458,'de novo' protein folding; GO:00…	--	XP_016580338.1 20 kDa chaperonin, chloroplastic isoform X2 [Capsicum annuum]
49728	Chr07	147435518	147436678	1160	147436466	35	40.3507	17.0278	36.8133	ZAT_2_vs_ZAT_input_peak_38362	promoter	ZLC07G0010870	ZLC07G0010870	--	GO:0003674,molecular_function; GO:0005488,binding; GO:0005507,copper ion binding; GO:0005515,protein binding; GO:0005575,cellular_component; GO:0005576,extracellular region; GO:0005622,intracellular anatomical structure; GO:0005623,obsolete cell; GO:0005737,cytoplasm; GO:0005739,mitochondrion; GO:0005759,mitochondrial matrix; GO:0006457,protein folding; GO:0006458,'de novo' protein folding; GO:00…	--	XP_016580338.1 20 kDa chaperonin, chloroplastic isoform X2 [Capsicum annuum]
49823	Chr07	150091110	150091352	242	150091206	19	16.0911	8.36294	13.2941	ZAT_1_vs_ZAT_input_peak_39984	promoter	ZLC07G0011020	ZLC07G0011020	--	--	--	PHU11736.1 putative plastidic glucose transporter 2 [Capsicum chinense]
49823	Chr07	150091097	150091399	302	150091212	29	29.119	12.7886	25.8785	ZAT_2_vs_ZAT_input_peak_38436	promoter	ZLC07G0011020	ZLC07G0011020	--	--	--	PHU11736.1 putative plastidic glucose transporter 2 [Capsicum chinense]
50531	Chr07	174726239	174726504	265	174726364	13	9.71972	5.99355	7.17508	ZAT_1_vs_ZAT_input_peak_40536	promoter	ZLC07G0011980	ZLC07G0011980	--	--	--	--
50531	Chr07	174726246	174726485	239	174726363	11	7.86115	5.23557	5.39667	ZAT_2_vs_ZAT_input_peak_39004	promoter	ZLC07G0011980	ZLC07G0011980	--	--	--	--
50755	Chr07	181636634	181637017	383	181636830	68	83.2614	25.6665	78.9126	ZAT_1_vs_ZAT_input_peak_40718	promoter	ZLC07G0012360	ZLC07G0012360	--	GO:0003674,molecular_function; GO:0003676,nucleic acid binding; GO:0003723,RNA binding; GO:0003824,catalytic activity; GO:0004518,nuclease activity; GO:0004519,endonuclease activity; GO:0005488,binding; GO:0005575,cellular_component; GO:0005622,intracellular anatomical structure; GO:0005623,obsolete cell; GO:0006139,nucleobase-containing compound metabolic process; GO:0006725,cellular aromatic co…	--	PHT42733.1 Pentatricopeptide repeat-containing protein [Capsicum baccatum]
50755	Chr07	181636653	181636992	339	181636829	55	63.4017	21.1461	59.3527	ZAT_2_vs_ZAT_input_peak_39172	promoter	ZLC07G0012360	ZLC07G0012360	--	GO:0003674,molecular_function; GO:0003676,nucleic acid binding; GO:0003723,RNA binding; GO:0003824,catalytic activity; GO:0004518,nuclease activity; GO:0004519,endonuclease activity; GO:0005488,binding; GO:0005575,cellular_component; GO:0005622,intracellular anatomical structure; GO:0005623,obsolete cell; GO:0006139,nucleobase-containing compound metabolic process; GO:0006725,cellular aromatic co…	--	PHT42733.1 Pentatricopeptide repeat-containing protein [Capsicum baccatum]
51023	Chr07	191036238	191036471	233	191036277	7	4.55607	3.71777	2.3692	ZAT_1_vs_ZAT_input_peak_40933	promoter	ZLC07G0012740	ZLC07G0012740	--	--	PTGR3, ZADH2; prostaglandin reductase 3 [EC:1.3.1.48]; K07119;	XP_016439119.1 PREDICTED: NADP-dependent alkenal double bond reductase P1-like isoform X2 [Nicotiana tabacum]
51023	Chr07	191036208	191036588	380	191036324	12	9.63191	6.14894	7.06336	ZAT_2_vs_ZAT_input_peak_39383	promoter	ZLC07G0012740	ZLC07G0012740	--	--	PTGR3, ZADH2; prostaglandin reductase 3 [EC:1.3.1.48]; K07119;	XP_016439119.1 PREDICTED: NADP-dependent alkenal double bond reductase P1-like isoform X2 [Nicotiana tabacum]
51132	Chr07	195032504	195032808	304	195032647	16	13.9791	7.90027	11.2516	ZAT_1_vs_ZAT_input_peak_41012	promoter	ZLC07G0013120	ZLC07G0013120	--	--	--	KAF3645851.1 hypothetical protein FXO38_19468 [Capsicum annuum]
51132	Chr07	195032498	195032795	297	195032658	14	11.8648	7.09493	9.18958	ZAT_2_vs_ZAT_input_peak_39465	promoter	ZLC07G0013120	ZLC07G0013120	--	--	--	KAF3645851.1 hypothetical protein FXO38_19468 [Capsicum annuum]
51807	Chr07	212260170	212260659	489	212260333	14	9.38979	5.57967	6.8728	ZAT_1_vs_ZAT_input_peak_41544	promoter	ZLC07G0014900	ZLC07G0014900	--	--	--	KAF3648219.1 hypothetical protein FXO38_18279 [Capsicum annuum]
51807	Chr07	212260232	212260685	453	212260471	20	19.1836	9.9329	16.2378	ZAT_2_vs_ZAT_input_peak_39976	promoter	ZLC07G0014900	ZLC07G0014900	--	--	--	KAF3648219.1 hypothetical protein FXO38_18279 [Capsicum annuum]
52546	Chr07	234886235	234886453	218	234886350	11	4.40697	3.1464	2.26649	ZAT_1_vs_ZAT_input_peak_42142	promoter	ZLC07G0017200	ZLC07G0017200	--	--	--	XP_016557243.1 lysM domain-containing protein ARB_03442 [Capsicum annuum]
52546	Chr07	234886200	234886453	253	234886348	14	6.64572	4.00312	4.26061	ZAT_2_vs_ZAT_input_peak_40549	promoter	ZLC07G0017200	ZLC07G0017200	--	--	--	XP_016557243.1 lysM domain-containing protein ARB_03442 [Capsicum annuum]
52601	Chr07	238252234	238252480	246	238252366	13	8.43781	5.2077	5.95782	ZAT_1_vs_ZAT_input_peak_42189	promoter	ZLC07G0017950	ZLC07G0017950	--	GO:0003674,molecular_function; GO:0003824,catalytic activity; GO:0003959,NADPH dehydrogenase activity; GO:0005575,cellular_component; GO:0005622,intracellular anatomical structure; GO:0005623,obsolete cell; GO:0005737,cytoplasm; GO:0008150,biological_process; GO:0008152,metabolic process; GO:0009507,chloroplast; GO:0009526,plastid envelope; GO:0009534,chloroplast thylakoid; GO:0009535,chloroplast…	por; protochlorophyllide reductase [EC:1.3.1.33]; K00218;	XP_016555496.1 protochlorophyllide reductase [Capsicum annuum]
52601	Chr07	238252229	238252444	215	238252384	15	10.5201	6.04174	7.91802	ZAT_2_vs_ZAT_input_peak_40596	promoter	ZLC07G0017950	ZLC07G0017950	--	GO:0003674,molecular_function; GO:0003824,catalytic activity; GO:0003959,NADPH dehydrogenase activity; GO:0005575,cellular_component; GO:0005622,intracellular anatomical structure; GO:0005623,obsolete cell; GO:0005737,cytoplasm; GO:0008150,biological_process; GO:0008152,metabolic process; GO:0009507,chloroplast; GO:0009526,plastid envelope; GO:0009534,chloroplast thylakoid; GO:0009535,chloroplast…	por; protochlorophyllide reductase [EC:1.3.1.33]; K00218;	XP_016555496.1 protochlorophyllide reductase [Capsicum annuum]
52606	Chr07	238730989	238731490	501	238731131	41	49.0579	19.5183	45.3786	ZAT_1_vs_ZAT_input_peak_42194	promoter	ZLC07G0018040	ZLC07G0018040	--	GO:0003674,molecular_function; GO:0003676,nucleic acid binding; GO:0003723,RNA binding; GO:0003824,catalytic activity; GO:0004518,nuclease activity; GO:0004519,endonuclease activity; GO:0005488,binding; GO:0005575,cellular_component; GO:0005622,intracellular anatomical structure; GO:0005623,obsolete cell; GO:0006139,nucleobase-containing compound metabolic process; GO:0006725,cellular aromatic co…	--	XP_016555501.1 pentatricopeptide repeat-containing protein At2g20710, mitochondrial isoform X1 [Capsicum annuum]
52606	Chr07	238730978	238731288	310	238731155	38	44.9499	18.4468	41.3027	ZAT_2_vs_ZAT_input_peak_40599	promoter	ZLC07G0018040	ZLC07G0018040	--	GO:0003674,molecular_function; GO:0003676,nucleic acid binding; GO:0003723,RNA binding; GO:0003824,catalytic activity; GO:0004518,nuclease activity; GO:0004519,endonuclease activity; GO:0005488,binding; GO:0005575,cellular_component; GO:0005622,intracellular anatomical structure; GO:0005623,obsolete cell; GO:0006139,nucleobase-containing compound metabolic process; GO:0006725,cellular aromatic co…	--	XP_016555501.1 pentatricopeptide repeat-containing protein At2g20710, mitochondrial isoform X1 [Capsicum annuum]
52813	Chr07	248664991	248665211	220	248665028	12	9.38335	5.99392	6.8728	ZAT_1_vs_ZAT_input_peak_42362	promoter	ZLC07G0019930	ZLC07G0019930	--	--	--	KAF3620878.1 putative ABC transporter G family member 10-like [Capsicum annuum]
52813	Chr07	248665003	248665237	234	248665151	13	10.6517	6.57119	8.0425	ZAT_2_vs_ZAT_input_peak_40755	promoter	ZLC07G0019930	ZLC07G0019930	--	--	--	KAF3620878.1 putative ABC transporter G family member 10-like [Capsicum annuum]
52841	Chr07	249299368	249299923	555	249299569	32	30.1437	12.2753	26.918	ZAT_1_vs_ZAT_input_peak_42390	promoter	ZLC07G0020020	ZLC07G0020020	--	--	--	PHT76791.1 hypothetical protein T459_20313 [Capsicum annuum]
52903	Chr07	252869121	252869378	257	252869255	13	8.43781	5.2077	5.95782	ZAT_1_vs_ZAT_input_peak_42436	promoter	ZLC07G0020860	ZLC07G0020860	--	--	--	KAF3635889.1 putative floral homeotic protein AGAMOUS-like isoform X1 [Capsicum annuum]
52903	Chr07	252869151	252869380	229	252869237	12	7.63492	4.90891	5.17774	ZAT_2_vs_ZAT_input_peak_40826	promoter	ZLC07G0020860	ZLC07G0020860	--	--	--	KAF3635889.1 putative floral homeotic protein AGAMOUS-like isoform X1 [Capsicum annuum]
52915	Chr07	253153556	253153889	333	253153718	36	35.4363	13.7632	32.0702	ZAT_1_vs_ZAT_input_peak_42446	promoter	ZLC07G0020900	ZLC07G0020900	--	--	--	KAF3674421.1 hypothetical protein FXO37_06406 [Capsicum annuum]
52915	Chr07	253153542	253153867	325	253153693	32	30.4713	12.4611	27.1881	ZAT_2_vs_ZAT_input_peak_40834	promoter	ZLC07G0020900	ZLC07G0020900	--	--	--	KAF3674421.1 hypothetical protein FXO37_06406 [Capsicum annuum]
52974	Chr07	256315123	256315427	304	256315260	26	26.8616	12.5475	23.7241	ZAT_1_vs_ZAT_input_peak_42487	promoter	ZLC07G0022070	ZLC07G0022070	--	GO:0003674,molecular_function; GO:0005215,transporter activity; GO:0005575,cellular_component; GO:0006810,transport; GO:0006811,ion transport; GO:0006812,cation transport; GO:0006813,potassium ion transport; GO:0006814,sodium ion transport; GO:0008150,biological_process; GO:0008324,cation transmembrane transporter activity; GO:0009674,potassium:sodium symporter activity; GO:0009987,cellular proce…	--	KAF3623105.1 Potassium transporter 22 [Capsicum annuum]
52974	Chr07	256315115	256315441	326	256315267	25	25.8503	12.2979	22.6944	ZAT_2_vs_ZAT_input_peak_40879	promoter	ZLC07G0022070	ZLC07G0022070	--	GO:0003674,molecular_function; GO:0005215,transporter activity; GO:0005575,cellular_component; GO:0006810,transport; GO:0006811,ion transport; GO:0006812,cation transport; GO:0006813,potassium ion transport; GO:0006814,sodium ion transport; GO:0008150,biological_process; GO:0008324,cation transmembrane transporter activity; GO:0009674,potassium:sodium symporter activity; GO:0009987,cellular proce…	--	KAF3623105.1 Potassium transporter 22 [Capsicum annuum]
53066	Chr07	266884228	266884668	440	266884517	9	6.37867	4.6345	4.05171	ZAT_1_vs_ZAT_input_peak_42552	promoter	ZLC07G0027890	ZLC07G0027890	WRKY	GO:0000003,reproduction; GO:0000578,embryonic axis specification; GO:0003006,developmental process involved in reproduction; GO:0003674,molecular_function; GO:0003700,DNA-binding transcription factor activity; GO:0005575,cellular_component; GO:0005622,intracellular anatomical structure; GO:0005623,obsolete cell; GO:0005634,nucleus; GO:0006355,regulation of DNA-templated transcription; GO:0006950,…	WRKY2; WRKY transcription factor 2; K18835;	XP_016581528.1 probable WRKY transcription factor 2 isoform X2 [Capsicum annuum]
53066	Chr07	266884302	266884549	247	266884392	8	5.42215	4.16125	3.15524	ZAT_2_vs_ZAT_input_peak_40945	promoter	ZLC07G0027890	ZLC07G0027890	WRKY	GO:0000003,reproduction; GO:0000578,embryonic axis specification; GO:0003006,developmental process involved in reproduction; GO:0003674,molecular_function; GO:0003700,DNA-binding transcription factor activity; GO:0005575,cellular_component; GO:0005622,intracellular anatomical structure; GO:0005623,obsolete cell; GO:0005634,nucleus; GO:0006355,regulation of DNA-templated transcription; GO:0006950,…	WRKY2; WRKY transcription factor 2; K18835;	XP_016581528.1 probable WRKY transcription factor 2 isoform X2 [Capsicum annuum]
53092	Chr08	2415851	2416136	285	2416029	17	15.1745	8.36499	12.4037	ZAT_1_vs_ZAT_input_peak_42571	promoter	ZLC08G0000980	ZLC08G0000980	C3H	GO:0003674,molecular_function; GO:0003676,nucleic acid binding; GO:0003723,RNA binding; GO:0003729,mRNA binding; GO:0005488,binding; GO:0097159,organic cyclic compound binding; GO:1901363,heterocyclic compound binding;	--	KAF3678825.1 putative tobamovirus multiplication protein 3-like [Capsicum annuum]
53092	Chr08	2415817	2416121	304	2416012	26	27.2354	12.7709	24.0417	ZAT_2_vs_ZAT_input_peak_40967	promoter	ZLC08G0000980	ZLC08G0000980	C3H	GO:0003674,molecular_function; GO:0003676,nucleic acid binding; GO:0003723,RNA binding; GO:0003729,mRNA binding; GO:0005488,binding; GO:0097159,organic cyclic compound binding; GO:1901363,heterocyclic compound binding;	--	KAF3678825.1 putative tobamovirus multiplication protein 3-like [Capsicum annuum]
53349	Chr08	12928719	12929053	334	12928814	9	6.26822	4.56386	3.94798	ZAT_1_vs_ZAT_input_peak_42785	promoter	ZLC08G0002270	ZLC08G0002270	--	GO:0000096,sulfur amino acid metabolic process; GO:0000097,sulfur amino acid biosynthetic process; GO:0000302,response to reactive oxygen species; GO:0003674,molecular_function; GO:0003824,catalytic activity; GO:0005575,cellular_component; GO:0005911,cell-cell junction; GO:0006082,organic acid metabolic process; GO:0006520,cellular amino acid metabolic process; GO:0006555,methionine metabolic pro…	mtnA; methylthioribose-1-phosphate isomerase [EC:5.3.1.23]; K08963;	PHU09109.1 Methylthioribose-1-phosphate isomerase [Capsicum chinense]
53349	Chr08	12928845	12929066	221	12928909	9	6.29037	4.57803	3.94157	ZAT_2_vs_ZAT_input_peak_41167	promoter	ZLC08G0002270	ZLC08G0002270	--	GO:0000096,sulfur amino acid metabolic process; GO:0000097,sulfur amino acid biosynthetic process; GO:0000302,response to reactive oxygen species; GO:0003674,molecular_function; GO:0003824,catalytic activity; GO:0005575,cellular_component; GO:0005911,cell-cell junction; GO:0006082,organic acid metabolic process; GO:0006520,cellular amino acid metabolic process; GO:0006555,methionine metabolic pro…	mtnA; methylthioribose-1-phosphate isomerase [EC:5.3.1.23]; K08963;	PHU09109.1 Methylthioribose-1-phosphate isomerase [Capsicum chinense]
53855	Chr08	31982757	31983167	410	31983012	10	6.60816	4.62113	4.25455	ZAT_1_vs_ZAT_input_peak_43200	promoter	ZLC08G0002680	ZLC08G0002680	--	--	--	KAF3650888.1 hypothetical protein FXO37_18261 [Capsicum annuum]
53855	Chr08	31982701	31983162	461	31983029	12	7.63492	4.90891	5.17774	ZAT_2_vs_ZAT_input_peak_41560	promoter	ZLC08G0002680	ZLC08G0002680	--	--	--	KAF3650888.1 hypothetical protein FXO37_18261 [Capsicum annuum]
53925	Chr08	34174293	34174627	334	34174438	49	59.2995	21.716	55.4057	ZAT_1_vs_ZAT_input_peak_43259	promoter	ZLC08G0002730	ZLC08G0002730	--	--	--	KAF3637652.1 hypothetical protein FXO38_23636 [Capsicum annuum]
53925	Chr08	34174276	34174606	330	34174438	53	66.4857	23.8968	62.3703	ZAT_2_vs_ZAT_input_peak_41608	promoter	ZLC08G0002730	ZLC08G0002730	--	--	--	KAF3637652.1 hypothetical protein FXO38_23636 [Capsicum annuum]
55487	Chr08	90185216	90185559	343	90185317	11	8.40392	5.57666	5.93209	ZAT_1_vs_ZAT_input_peak_44489	promoter	ZLC08G0004810	ZLC08G0004810	--	GO:0000295,adenine nucleotide transmembrane transporter activity; GO:0003674,molecular_function; GO:0005215,transporter activity; GO:0005346,purine ribonucleotide transmembrane transporter activity; GO:0005575,cellular_component; GO:0005622,intracellular anatomical structure; GO:0005623,obsolete cell; GO:0005737,cytoplasm; GO:0005739,mitochondrion; GO:0005740,mitochondrial envelope; GO:0005743,mi…	--	XP_016537815.1 mitochondrial carrier protein CoAc1 isoform X1 [Capsicum annuum]
55487	Chr08	90185176	90185668	492	90185300	16	11.536	6.41935	8.88399	ZAT_2_vs_ZAT_input_peak_42864	promoter	ZLC08G0004810	ZLC08G0004810	--	GO:0000295,adenine nucleotide transmembrane transporter activity; GO:0003674,molecular_function; GO:0005215,transporter activity; GO:0005346,purine ribonucleotide transmembrane transporter activity; GO:0005575,cellular_component; GO:0005622,intracellular anatomical structure; GO:0005623,obsolete cell; GO:0005737,cytoplasm; GO:0005739,mitochondrion; GO:0005740,mitochondrial envelope; GO:0005743,mi…	--	XP_016537815.1 mitochondrial carrier protein CoAc1 isoform X1 [Capsicum annuum]
56713	Chr08	128776577	128776844	267	128776654	26	22.6019	10.0434	19.5943	ZAT_1_vs_ZAT_input_peak_45472	promoter	ZLC08G0007080	ZLC08G0007080	--	GO:0003674,molecular_function; GO:0003824,catalytic activity; GO:0004402,histone acetyltransferase activity; GO:0005575,cellular_component; GO:0005622,intracellular anatomical structure; GO:0005623,obsolete cell; GO:0005737,cytoplasm; GO:0005777,peroxisome; GO:0006325,chromatin organization; GO:0006473,protein acetylation; GO:0006475,internal protein amino acid acetylation; GO:0006807,nitrogen co…	K06975; uncharacterized protein; K06975;	PHU09461.1 Acetyltransferase [Capsicum chinense]
56713	Chr08	128776546	128776841	295	128776679	24	24.4816	11.8249	21.3657	ZAT_2_vs_ZAT_input_peak_43829	promoter	ZLC08G0007080	ZLC08G0007080	--	GO:0003674,molecular_function; GO:0003824,catalytic activity; GO:0004402,histone acetyltransferase activity; GO:0005575,cellular_component; GO:0005622,intracellular anatomical structure; GO:0005623,obsolete cell; GO:0005737,cytoplasm; GO:0005777,peroxisome; GO:0006325,chromatin organization; GO:0006473,protein acetylation; GO:0006475,internal protein amino acid acetylation; GO:0006807,nitrogen co…	K06975; uncharacterized protein; K06975;	PHU09461.1 Acetyltransferase [Capsicum chinense]
57040	Chr08	139596915	139597200	285	139597074	35	40.3507	17.0278	36.8133	ZAT_2_vs_ZAT_input_peak_44089	promoter	ZLC08G0008450	ZLC08G0008450	--	--	APC1; anaphase-promoting complex subunit 1; K03348; APC1; anaphase-promoting complex subunit 1; K03348; APC1; anaphase-promoting complex subunit 1; K03348; APC1; anaphase-promoting complex subunit 1; K03348; APC1; anaphase-promoting complex subunit 1; K03348; APC1; anaphase-promoting complex subunit 1; K03348; APC1; anaphase-promoting complex subunit 1; K03348;	KAF3681973.1 hypothetical protein FXO37_02597 [Capsicum annuum]
57109	Chr08	145190712	145190976	264	145190837	24	24.1366	11.618	21.0741	ZAT_1_vs_ZAT_input_peak_45779	promoter	ZLC08G0011960	ZLC08G0011960	--	GO:0001101,response to acid chemical; GO:0003674,molecular_function; GO:0003676,nucleic acid binding; GO:0003723,RNA binding; GO:0003729,mRNA binding; GO:0005488,binding; GO:0005575,cellular_component; GO:0005911,cell-cell junction; GO:0006950,response to stress; GO:0006970,response to osmotic stress; GO:0008150,biological_process; GO:0009266,response to temperature stimulus; GO:0009408,response …	ANNAT; annexin D; K17098;	KAF3679526.1 putative annexin D3-like [Capsicum annuum]
57109	Chr08	145190713	145190980	267	145190846	24	24.4816	11.8249	21.3657	ZAT_2_vs_ZAT_input_peak_44139	promoter	ZLC08G0011960	ZLC08G0011960	--	GO:0001101,response to acid chemical; GO:0003674,molecular_function; GO:0003676,nucleic acid binding; GO:0003723,RNA binding; GO:0003729,mRNA binding; GO:0005488,binding; GO:0005575,cellular_component; GO:0005911,cell-cell junction; GO:0006950,response to stress; GO:0006970,response to osmotic stress; GO:0008150,biological_process; GO:0009266,response to temperature stimulus; GO:0009408,response …	ANNAT; annexin D; K17098;	KAF3679526.1 putative annexin D3-like [Capsicum annuum]
57118	Chr08	145986407	145986663	256	145986530	13	8.43781	5.2077	5.95782	ZAT_1_vs_ZAT_input_peak_45784	promoter	ZLC08G0012330	ZLC08G0012330	--	GO:0000375,RNA splicing, via transesterification reactions; GO:0000377,RNA splicing, via transesterification reactions with bulged adenosine as nucleophile; GO:0000398,mRNA splicing, via spliceosome; GO:0003674,molecular_function; GO:0003676,nucleic acid binding; GO:0003723,RNA binding; GO:0005488,binding; GO:0005515,protein binding; GO:0005575,cellular_component; GO:0005622,intracellular anatomi…	PRPF40, PRP40; pre-mRNA-processing factor 40; K12821;	PHT74962.1 hypothetical protein T459_22239 [Capsicum annuum]
57118	Chr08	145986409	145986659	250	145986490	13	10.3905	6.40924	7.79854	ZAT_2_vs_ZAT_input_peak_44145	promoter	ZLC08G0012330	ZLC08G0012330	--	GO:0000375,RNA splicing, via transesterification reactions; GO:0000377,RNA splicing, via transesterification reactions with bulged adenosine as nucleophile; GO:0000398,mRNA splicing, via spliceosome; GO:0003674,molecular_function; GO:0003676,nucleic acid binding; GO:0003723,RNA binding; GO:0005488,binding; GO:0005515,protein binding; GO:0005575,cellular_component; GO:0005622,intracellular anatomi…	PRPF40, PRP40; pre-mRNA-processing factor 40; K12821;	PHT74962.1 hypothetical protein T459_22239 [Capsicum annuum]
57175	Chr08	149748976	149749386	410	149749140	23	22.7992	11.1533	19.7744	ZAT_1_vs_ZAT_input_peak_45831	promoter	ZLC08G0013850	ZLC08G0013850	--	GO:0005575,cellular_component; GO:0005622,intracellular anatomical structure; GO:0005623,obsolete cell; GO:0005634,nucleus; GO:0005730,nucleolus; GO:0031974,membrane-enclosed lumen; GO:0031981,nuclear lumen; GO:0043226,organelle; GO:0043227,membrane-bounded organelle; GO:0043228,non-membrane-bounded organelle; GO:0043229,intracellular organelle; GO:0043231,intracellular membrane-bounded organelle…	--	XP_016538558.1 alpha-crystallin domain-containing protein 22.3 isoform X3 [Capsicum annuum]
57175	Chr08	149748997	149749333	336	149749153	19	17.9072	9.45991	15.0021	ZAT_2_vs_ZAT_input_peak_44176	promoter	ZLC08G0013850	ZLC08G0013850	--	GO:0005575,cellular_component; GO:0005622,intracellular anatomical structure; GO:0005623,obsolete cell; GO:0005634,nucleus; GO:0005730,nucleolus; GO:0031974,membrane-enclosed lumen; GO:0031981,nuclear lumen; GO:0043226,organelle; GO:0043227,membrane-bounded organelle; GO:0043228,non-membrane-bounded organelle; GO:0043229,intracellular organelle; GO:0043231,intracellular membrane-bounded organelle…	--	XP_016538558.1 alpha-crystallin domain-containing protein 22.3 isoform X3 [Capsicum annuum]
57176	Chr08	149893336	149894169	833	149893869	10	5.76736	4.09176	3.4751	ZAT_1_vs_ZAT_input_peak_45832	promoter	ZLC08G0013980	ZLC08G0013980	--	GO:0000003,reproduction; GO:0000902,cell morphogenesis; GO:0000904,cell morphogenesis involved in differentiation; GO:0003006,developmental process involved in reproduction; GO:0005575,cellular_component; GO:0005622,intracellular anatomical structure; GO:0005623,obsolete cell; GO:0005737,cytoplasm; GO:0005739,mitochondrion; GO:0005740,mitochondrial envelope; GO:0005741,mitochondrial outer membran…	RHOT1, ARHT1; mitochondrial Rho GTPase 1 [EC:3.6.5.-]; K07870; RHOT1, ARHT1; mitochondrial Rho GTPase 1 [EC:3.6.5.-]; K07870;	XP_016538579.1 mitochondrial Rho GTPase 1 [Capsicum annuum]
57176	Chr08	149893317	149893992	675	149893674	10	6.88933	4.79927	4.48796	ZAT_2_vs_ZAT_input_peak_44177	promoter	ZLC08G0013980	ZLC08G0013980	--	GO:0000003,reproduction; GO:0000902,cell morphogenesis; GO:0000904,cell morphogenesis involved in differentiation; GO:0003006,developmental process involved in reproduction; GO:0005575,cellular_component; GO:0005622,intracellular anatomical structure; GO:0005623,obsolete cell; GO:0005737,cytoplasm; GO:0005739,mitochondrion; GO:0005740,mitochondrial envelope; GO:0005741,mitochondrial outer membran…	RHOT1, ARHT1; mitochondrial Rho GTPase 1 [EC:3.6.5.-]; K07870; RHOT1, ARHT1; mitochondrial Rho GTPase 1 [EC:3.6.5.-]; K07870;	XP_016538579.1 mitochondrial Rho GTPase 1 [Capsicum annuum]
57251	Chr08	155662276	155662570	294	155662409	14	9.38979	5.57967	6.8728	ZAT_1_vs_ZAT_input_peak_45872	promoter	ZLC08G0017690	ZLC08G0017690	--	--	--	XP_016538915.1 pentatricopeptide repeat-containing protein At1g14470 [Capsicum annuum]
57251	Chr08	155662307	155662562	255	155662400	13	8.56778	5.28652	6.05398	ZAT_2_vs_ZAT_input_peak_44235	promoter	ZLC08G0017690	ZLC08G0017690	--	--	--	XP_016538915.1 pentatricopeptide repeat-containing protein At1g14470 [Capsicum annuum]
57252	Chr08	155662769	155663595	826	155663386	45	47.9949	17.111	44.3351	ZAT_1_vs_ZAT_input_peak_45873	promoter	ZLC08G0017690	ZLC08G0017690	--	--	--	XP_016538915.1 pentatricopeptide repeat-containing protein At1g14470 [Capsicum annuum]
57252	Chr08	155663148	155663562	414	155663318	43	40.3111	13.7601	36.7838	ZAT_2_vs_ZAT_input_peak_44236	promoter	ZLC08G0017690	ZLC08G0017690	--	--	--	XP_016538915.1 pentatricopeptide repeat-containing protein At1g14470 [Capsicum annuum]
57255	Chr08	155982825	155983423	598	155983281	14	11.6636	6.97083	9.02595	ZAT_1_vs_ZAT_input_peak_45875	promoter	ZLC08G0017970	ZLC08G0017970	--	--	--	--
57255	Chr08	155982804	155983465	661	155983281	19	17.9072	9.45991	15.0021	ZAT_2_vs_ZAT_input_peak_44239	promoter	ZLC08G0017970	ZLC08G0017970	--	--	--	--
57353	Chr08	165281519	165281812	293	165281689	18	15.5743	8.33266	12.7921	ZAT_1_vs_ZAT_input_peak_45947	promoter	ZLC08G0023270	ZLC08G0023270	--	--	--	XP_009758366.1 PREDICTED: uncharacterized protein LOC104211066 [Nicotiana sylvestris]
57353	Chr08	165281505	165281808	303	165281697	14	11.2277	6.70188	8.59229	ZAT_2_vs_ZAT_input_peak_44315	promoter	ZLC08G0023270	ZLC08G0023270	--	--	--	XP_009758366.1 PREDICTED: uncharacterized protein LOC104211066 [Nicotiana sylvestris]
57374	Chr08	167014403	167014760	357	167014571	36	25.0109	8.45394	21.9355	ZAT_1_vs_ZAT_input_peak_45962	promoter	ZLC08G0024220	ZLC08G0024220	--	GO:0005575,cellular_component; GO:0005622,intracellular anatomical structure; GO:0005623,obsolete cell; GO:0005737,cytoplasm; GO:0006996,organelle organization; GO:0008150,biological_process; GO:0009507,chloroplast; GO:0009536,plastid; GO:0009657,plastid organization; GO:0009658,chloroplast organization; GO:0009987,cellular process; GO:0016043,cellular component organization; GO:0043226,organelle…	--	XP_016539578.1 protein DJ-1 homolog C isoform X1 [Capsicum annuum]
57374	Chr08	167014433	167014738	305	167014578	30	19.24	7.21519	16.2933	ZAT_2_vs_ZAT_input_peak_44330	promoter	ZLC08G0024220	ZLC08G0024220	--	GO:0005575,cellular_component; GO:0005622,intracellular anatomical structure; GO:0005623,obsolete cell; GO:0005737,cytoplasm; GO:0006996,organelle organization; GO:0008150,biological_process; GO:0009507,chloroplast; GO:0009536,plastid; GO:0009657,plastid organization; GO:0009658,chloroplast organization; GO:0009987,cellular process; GO:0016043,cellular component organization; GO:0043226,organelle…	--	XP_016539578.1 protein DJ-1 homolog C isoform X1 [Capsicum annuum]
57401	Chr08	170420947	170421268	321	170421112	14	11.6636	6.97083	9.02595	ZAT_1_vs_ZAT_input_peak_45984	promoter	ZLC08G0026360	ZLC08G0026360	--	--	--	XP_016582051.1 uncharacterized protein LOC107879540 [Capsicum annuum]
57401	Chr08	170420972	170421235	263	170421104	22	21.7957	10.8789	18.7616	ZAT_2_vs_ZAT_input_peak_44350	promoter	ZLC08G0026360	ZLC08G0026360	--	--	--	XP_016582051.1 uncharacterized protein LOC107879540 [Capsicum annuum]
57463	Chr09	1682490	1682787	297	1682630	16	13.9791	7.90027	11.2516	ZAT_1_vs_ZAT_input_peak_46029	promoter	ZLC09G0000230	ZLC09G0000230	--	--	--	PHT61182.1 hypothetical protein T459_34974 [Capsicum annuum]
57463	Chr09	1682477	1682736	259	1682594	14	11.8648	7.09493	9.18958	ZAT_2_vs_ZAT_input_peak_44395	promoter	ZLC09G0000230	ZLC09G0000230	--	--	--	PHT61182.1 hypothetical protein T459_34974 [Capsicum annuum]
57464	Chr09	1873355	1873578	223	1873455	20	18.8962	9.75916	15.9971	ZAT_1_vs_ZAT_input_peak_46030	promoter	ZLC09G0000260	ZLC09G0000260	--	--	--	PHT97297.1 hypothetical protein BC332_33774 [Capsicum chinense]
57464	Chr09	1873257	1873596	339	1873439	30	32.9278	14.6629	29.5802	ZAT_2_vs_ZAT_input_peak_44396	promoter	ZLC09G0000260	ZLC09G0000260	--	--	--	PHT97297.1 hypothetical protein BC332_33774 [Capsicum chinense]
57481	Chr09	3511260	3511575	315	3511449	19	17.6342	9.29443	14.7739	ZAT_1_vs_ZAT_input_peak_46045	promoter	ZLC09G0001490	ZLC09G0001490	--	GO:0005575,cellular_component; GO:0005622,intracellular anatomical structure; GO:0005623,obsolete cell; GO:0005634,nucleus; GO:0005737,cytoplasm; GO:0005783,endoplasmic reticulum; GO:0006950,response to stress; GO:0007154,cell communication; GO:0008150,biological_process; GO:0009266,response to temperature stimulus; GO:0009267,cellular response to starvation; GO:0009409,response to cold; GO:00096…	--	XP_016540163.1 SPX domain-containing protein 1 [Capsicum annuum]
57481	Chr09	3511227	3511541	314	3511434	12	9.63191	6.14894	7.06336	ZAT_2_vs_ZAT_input_peak_44408	promoter	ZLC09G0001490	ZLC09G0001490	--	GO:0005575,cellular_component; GO:0005622,intracellular anatomical structure; GO:0005623,obsolete cell; GO:0005634,nucleus; GO:0005737,cytoplasm; GO:0005783,endoplasmic reticulum; GO:0006950,response to stress; GO:0007154,cell communication; GO:0008150,biological_process; GO:0009266,response to temperature stimulus; GO:0009267,cellular response to starvation; GO:0009409,response to cold; GO:00096…	--	XP_016540163.1 SPX domain-containing protein 1 [Capsicum annuum]
57494	Chr09	6917637	6917885	248	6917756	19	14.534	7.43957	11.7865	ZAT_1_vs_ZAT_input_peak_46054	promoter	ZLC09G0003080	ZLC09G0003080	--	GO:0001871,obsolete pattern binding; GO:0003674,molecular_function; GO:0003824,catalytic activity; GO:0004553,hydrolase activity, hydrolyzing O-glycosyl compounds; GO:0005488,binding; GO:0005575,cellular_component; GO:0005623,obsolete cell; GO:0005886,plasma membrane; GO:0016020,membrane; GO:0016787,hydrolase activity; GO:0016798,hydrolase activity, acting on glycosyl bonds; GO:0030246,carbohydra…	--	PHU08172.1 Glucan endo-1,3-beta-glucosidase 12 [Capsicum chinense]
57494	Chr09	6917689	6917949	260	6917829	15	7.41605	4.27	4.99181	ZAT_2_vs_ZAT_input_peak_44414	promoter	ZLC09G0003080	ZLC09G0003080	--	GO:0001871,obsolete pattern binding; GO:0003674,molecular_function; GO:0003824,catalytic activity; GO:0004553,hydrolase activity, hydrolyzing O-glycosyl compounds; GO:0005488,binding; GO:0005575,cellular_component; GO:0005623,obsolete cell; GO:0005886,plasma membrane; GO:0016020,membrane; GO:0016787,hydrolase activity; GO:0016798,hydrolase activity, acting on glycosyl bonds; GO:0030246,carbohydra…	--	PHU08172.1 Glucan endo-1,3-beta-glucosidase 12 [Capsicum chinense]
57549	Chr09	11156644	11156963	319	11156766	46	51.0182	18.3702	47.2936	ZAT_1_vs_ZAT_input_peak_46102	promoter	ZLC09G0004550	ZLC09G0004550	--	--	--	XP_016541078.1 uncharacterized protein LOC107841758 [Capsicum annuum]
57549	Chr09	11156632	11156943	311	11156791	40	47.0137	18.7699	43.3175	ZAT_2_vs_ZAT_input_peak_44451	promoter	ZLC09G0004550	ZLC09G0004550	--	--	--	XP_016541078.1 uncharacterized protein LOC107841758 [Capsicum annuum]
57589	Chr09	13014588	13015204	616	13014865	55	71.9056	26.0244	67.7618	ZAT_1_vs_ZAT_input_peak_46135	promoter	ZLC09G0004960	ZLC09G0004960	--	--	--	PHU07957.1 hypothetical protein BC332_24446 [Capsicum chinense]
57589	Chr09	13014588	13015167	579	13014857	45	56.054	21.7578	52.1564	ZAT_2_vs_ZAT_input_peak_44477	promoter	ZLC09G0004960	ZLC09G0004960	--	--	--	PHU07957.1 hypothetical protein BC332_24446 [Capsicum chinense]
57690	Chr09	16577565	16577914	349	16577693	53	63.3123	22.0664	59.3377	ZAT_1_vs_ZAT_input_peak_46220	promoter	ZLC09G0005730	ZLC09G0005730	--	--	--	KAF3627816.1 hypothetical protein FXO37_29662 [Capsicum annuum]
57690	Chr09	16577567	16577914	347	16577740	34	36.6651	15.2704	33.2256	ZAT_2_vs_ZAT_input_peak_44551	promoter	ZLC09G0005730	ZLC09G0005730	--	--	--	KAF3627816.1 hypothetical protein FXO37_29662 [Capsicum annuum]
57773	Chr09	19026468	19026780	312	19026584	18	16.3933	8.82971	13.5747	ZAT_1_vs_ZAT_input_peak_46288	promoter	ZLC09G0006140	ZLC09G0006140	--	--	--	KAG5580872.1 hypothetical protein H5410_051499 [Solanum commersonii]
57773	Chr09	19026392	19026795	403	19026616	21	20.4801	10.4059	17.4863	ZAT_2_vs_ZAT_input_peak_44626	promoter	ZLC09G0006140	ZLC09G0006140	--	--	--	KAG5580872.1 hypothetical protein H5410_051499 [Solanum commersonii]
58103	Chr09	28897676	28897974	298	28897811	44	49.1802	18.2228	45.4973	ZAT_1_vs_ZAT_input_peak_46555	promoter	ZLC09G0007470	ZLC09G0007470	--	--	--	KAF3627599.1 hypothetical protein FXO37_29791 [Capsicum annuum]
58103	Chr09	28897690	28898014	324	28897871	48	54.693	19.5426	50.825	ZAT_2_vs_ZAT_input_peak_44899	promoter	ZLC09G0007470	ZLC09G0007470	--	--	--	KAF3627599.1 hypothetical protein FXO37_29791 [Capsicum annuum]
58709	Chr09	44365692	44366032	340	44365815	12	9.45943	6.04138	6.92567	ZAT_1_vs_ZAT_input_peak_47054	promoter	ZLC09G0008890	ZLC09G0008890	--	--	--	PHU24932.1 hypothetical protein BC332_03264 [Capsicum chinense]
58709	Chr09	44365769	44366012	243	44365913	9	6.52814	4.72995	4.14962	ZAT_2_vs_ZAT_input_peak_45372	promoter	ZLC09G0008890	ZLC09G0008890	--	--	--	PHU24932.1 hypothetical protein BC332_03264 [Capsicum chinense]
59028	Chr09	53803473	53803831	358	53803696	11	6.62433	4.46374	4.2625	ZAT_1_vs_ZAT_input_peak_47313	promoter	ZLC09G0009460	ZLC09G0009460	--	--	--	KAH0708729.1 hypothetical protein KY284_010156 [Solanum tuberosum]
59028	Chr09	53803475	53803775	300	53803600	9	5.64897	4.16722	3.34031	ZAT_2_vs_ZAT_input_peak_45628	promoter	ZLC09G0009460	ZLC09G0009460	--	--	--	KAH0708729.1 hypothetical protein KY284_010156 [Solanum tuberosum]
59164	Chr09	58154363	58155107	744	58154468	25	18.3833	7.99728	15.5028	ZAT_1_vs_ZAT_input_peak_47428	promoter	ZLC09G0009720	ZLC09G0009720	--	--	--	--
59164	Chr09	58154876	58155186	310	58155030	24	20.4526	9.44022	17.4698	ZAT_2_vs_ZAT_input_peak_45733	promoter	ZLC09G0009720	ZLC09G0009720	--	--	--	--
59226	Chr09	60654598	60654847	249	60654729	13	10.1534	6.26215	7.59983	ZAT_1_vs_ZAT_input_peak_47480	promoter	ZLC09G0009850	ZLC09G0009850	NAC	GO:0001101,response to acid chemical; GO:0003674,molecular_function; GO:0003700,DNA-binding transcription factor activity; GO:0006355,regulation of DNA-templated transcription; GO:0006950,response to stress; GO:0007154,cell communication; GO:0007165,signal transduction; GO:0008150,biological_process; GO:0009414,response to water deprivation; GO:0009415,response to water; GO:0009628,response to ab…	--	KAF3614565.1 NAC domain-containing protein 55 [Capsicum annuum]
59226	Chr09	60654571	60654833	262	60654708	16	13.1884	7.41706	10.4629	ZAT_2_vs_ZAT_input_peak_45779	promoter	ZLC09G0009850	ZLC09G0009850	NAC	GO:0001101,response to acid chemical; GO:0003674,molecular_function; GO:0003700,DNA-binding transcription factor activity; GO:0006355,regulation of DNA-templated transcription; GO:0006950,response to stress; GO:0007154,cell communication; GO:0007165,signal transduction; GO:0008150,biological_process; GO:0009414,response to water deprivation; GO:0009415,response to water; GO:0009628,response to ab…	--	KAF3614565.1 NAC domain-containing protein 55 [Capsicum annuum]
59229	Chr09	60793214	60793994	780	60793621	23	22.7992	11.1533	19.7744	ZAT_1_vs_ZAT_input_peak_47483	promoter	ZLC09G0009860	ZLC09G0009860	--	--	--	KAF3650801.1 hypothetical protein FXO38_16968 [Capsicum annuum]
59229	Chr09	60793256	60794057	801	60793610	23	23.1298	11.3519	20.0531	ZAT_2_vs_ZAT_input_peak_45782	promoter	ZLC09G0009860	ZLC09G0009860	--	--	--	KAF3650801.1 hypothetical protein FXO38_16968 [Capsicum annuum]
59625	Chr09	73825535	73826689	1154	73825690	35	39.6247	16.5986	36.164	ZAT_1_vs_ZAT_input_peak_47798	promoter	ZLC09G0010570	ZLC09G0010570	--	--	--	KAF3641286.1 hypothetical protein FXO38_21693 [Capsicum annuum]
59625	Chr09	73825518	73826676	1158	73825690	40	47.8193	19.2442	44.1109	ZAT_2_vs_ZAT_input_peak_46081	promoter	ZLC09G0010570	ZLC09G0010570	--	--	--	KAF3641286.1 hypothetical protein FXO38_21693 [Capsicum annuum]
59703	Chr09	76255754	76256461	707	76256068	38	44.403	18.1241	40.8245	ZAT_1_vs_ZAT_input_peak_47861	promoter	ZLC09G0010710	ZLC09G0010710	--	--	--	--
59703	Chr09	76255817	76256328	511	76256015	46	57.6794	22.2308	53.7491	ZAT_2_vs_ZAT_input_peak_46143	promoter	ZLC09G0010710	ZLC09G0010710	--	--	--	--
60598	Chr09	108656244	108659364	3120	108657781	62	83.9222	29.2775	79.5598	ZAT_1_vs_ZAT_input_peak_48584	promoter	ZLC09G0011620	ZLC09G0011620	--	--	--	KAF3657496.1 hypothetical protein FXO38_13666 [Capsicum annuum]
60598	Chr09	108656197	108659378	3181	108658245	42	51.2347	20.3388	47.4421	ZAT_2_vs_ZAT_input_peak_46851	promoter	ZLC09G0011620	ZLC09G0011620	--	--	--	KAF3657496.1 hypothetical protein FXO38_13666 [Capsicum annuum]
60787	Chr09	115792876	115793351	475	115793222	8	5.45501	4.1825	3.1808	ZAT_1_vs_ZAT_input_peak_48732	promoter	ZLC09G0012290	ZLC09G0012290	--	GO:0001101,response to acid chemical; GO:0003674,molecular_function; GO:0003824,catalytic activity; GO:0003924,GTPase activity; GO:0005488,binding; GO:0005509,calcium ion binding; GO:0005575,cellular_component; GO:0005622,intracellular anatomical structure; GO:0005623,obsolete cell; GO:0005737,cytoplasm; GO:0005739,mitochondrion; GO:0008150,biological_process; GO:0009719,response to endogenous st…	RHOT1, ARHT1; mitochondrial Rho GTPase 1 [EC:3.6.5.-]; K07870; RHOT1, ARHT1; mitochondrial Rho GTPase 1 [EC:3.6.5.-]; K07870;	XP_016542137.1 mitochondrial Rho GTPase 1 [Capsicum annuum]
60787	Chr09	115792904	115793321	417	115792965	15	13.0239	7.56793	10.3012	ZAT_2_vs_ZAT_input_peak_47005	promoter	ZLC09G0012290	ZLC09G0012290	--	GO:0001101,response to acid chemical; GO:0003674,molecular_function; GO:0003824,catalytic activity; GO:0003924,GTPase activity; GO:0005488,binding; GO:0005509,calcium ion binding; GO:0005575,cellular_component; GO:0005622,intracellular anatomical structure; GO:0005623,obsolete cell; GO:0005737,cytoplasm; GO:0005739,mitochondrion; GO:0008150,biological_process; GO:0009719,response to endogenous st…	RHOT1, ARHT1; mitochondrial Rho GTPase 1 [EC:3.6.5.-]; K07870; RHOT1, ARHT1; mitochondrial Rho GTPase 1 [EC:3.6.5.-]; K07870;	XP_016542137.1 mitochondrial Rho GTPase 1 [Capsicum annuum]
61123	Chr09	126081987	126082194	207	126082116	9	5.52261	4.08636	3.24519	ZAT_1_vs_ZAT_input_peak_49000	promoter	ZLC09G0012660	ZLC09G0012660	--	--	--	KAF3662920.1 GDSL esterase/lipase [Capsicum annuum]
61123	Chr09	126081971	126082314	343	126082206	10	6.88933	4.79927	4.48796	ZAT_2_vs_ZAT_input_peak_47250	promoter	ZLC09G0012660	ZLC09G0012660	--	--	--	KAF3662920.1 GDSL esterase/lipase [Capsicum annuum]
63509	Chr09	206413101	206413335	234	206413246	20	18.8962	9.75916	15.9971	ZAT_1_vs_ZAT_input_peak_50955	promoter	ZLC09G0015600	ZLC09G0015600	--	GO:0001505,regulation of neurotransmitter levels; GO:0003674,molecular_function; GO:0005488,binding; GO:0005509,calcium ion binding; GO:0005575,cellular_component; GO:0005622,intracellular anatomical structure; GO:0005623,obsolete cell; GO:0005737,cytoplasm; GO:0005768,endosome; GO:0005783,endoplasmic reticulum; GO:0005789,endoplasmic reticulum membrane; GO:0007154,cell communication; GO:0007165,…	--	PHT37723.1 hypothetical protein CQW23_21296 [Capsicum baccatum]
63509	Chr09	206413097	206413312	215	206413219	14	11.8648	7.09493	9.18958	ZAT_2_vs_ZAT_input_peak_49116	promoter	ZLC09G0015600	ZLC09G0015600	--	GO:0001505,regulation of neurotransmitter levels; GO:0003674,molecular_function; GO:0005488,binding; GO:0005509,calcium ion binding; GO:0005575,cellular_component; GO:0005622,intracellular anatomical structure; GO:0005623,obsolete cell; GO:0005737,cytoplasm; GO:0005768,endosome; GO:0005783,endoplasmic reticulum; GO:0005789,endoplasmic reticulum membrane; GO:0007154,cell communication; GO:0007165,…	--	PHT37723.1 hypothetical protein CQW23_21296 [Capsicum baccatum]
63689	Chr09	211737254	211737604	350	211737399	38	33.5187	11.9959	30.2089	ZAT_1_vs_ZAT_input_peak_51097	promoter	ZLC09G0015890	ZLC09G0015890	--	GO:0003674,molecular_function; GO:0003676,nucleic acid binding; GO:0003723,RNA binding; GO:0003824,catalytic activity; GO:0004518,nuclease activity; GO:0004519,endonuclease activity; GO:0005488,binding; GO:0005575,cellular_component; GO:0005622,intracellular anatomical structure; GO:0005623,obsolete cell; GO:0006139,nucleobase-containing compound metabolic process; GO:0006725,cellular aromatic co…	--	KAF3656926.1 hypothetical protein FXO37_15224 [Capsicum annuum]
63689	Chr09	211737254	211737601	347	211737403	29	26.6052	11.3283	23.4308	ZAT_2_vs_ZAT_input_peak_49249	promoter	ZLC09G0015890	ZLC09G0015890	--	GO:0003674,molecular_function; GO:0003676,nucleic acid binding; GO:0003723,RNA binding; GO:0003824,catalytic activity; GO:0004518,nuclease activity; GO:0004519,endonuclease activity; GO:0005488,binding; GO:0005575,cellular_component; GO:0005622,intracellular anatomical structure; GO:0005623,obsolete cell; GO:0006139,nucleobase-containing compound metabolic process; GO:0006725,cellular aromatic co…	--	KAF3656926.1 hypothetical protein FXO37_15224 [Capsicum annuum]
64291	Chr09	227933995	227934283	288	227934150	24	20.2084	9.29946	17.2622	ZAT_1_vs_ZAT_input_peak_51574	promoter	ZLC09G0017190	ZLC09G0017190	--	--	--	--
64291	Chr09	227933982	227934290	308	227934159	20	15.833	7.92978	13.003	ZAT_2_vs_ZAT_input_peak_49733	promoter	ZLC09G0017190	ZLC09G0017190	--	--	--	--
64387	Chr09	230377211	230377511	300	230377391	24	19.6661	8.98917	16.7456	ZAT_1_vs_ZAT_input_peak_51648	promoter	ZLC09G0017450	ZLC09G0017450	--	GO:0003674,molecular_function; GO:0005215,transporter activity; GO:0005575,cellular_component; GO:0005622,intracellular anatomical structure; GO:0005623,obsolete cell; GO:0005737,cytoplasm; GO:0005739,mitochondrion; GO:0005740,mitochondrial envelope; GO:0005743,mitochondrial inner membrane; GO:0006810,transport; GO:0006839,mitochondrial transport; GO:0008150,biological_process; GO:0016020,membran…	--	XP_016542369.1 mitochondrial substrate carrier family protein B [Capsicum annuum]
64387	Chr09	230377210	230377543	333	230377392	31	28.5865	11.7531	25.3647	ZAT_2_vs_ZAT_input_peak_49808	promoter	ZLC09G0017450	ZLC09G0017450	--	GO:0003674,molecular_function; GO:0005215,transporter activity; GO:0005575,cellular_component; GO:0005622,intracellular anatomical structure; GO:0005623,obsolete cell; GO:0005737,cytoplasm; GO:0005739,mitochondrion; GO:0005740,mitochondrial envelope; GO:0005743,mitochondrial inner membrane; GO:0006810,transport; GO:0006839,mitochondrial transport; GO:0008150,biological_process; GO:0016020,membran…	--	XP_016542369.1 mitochondrial substrate carrier family protein B [Capsicum annuum]
64860	Chr09	243386894	243387179	285	243387068	12	9.45943	6.04138	6.92567	ZAT_1_vs_ZAT_input_peak_52006	promoter	ZLC09G0018410	ZLC09G0018410	FAR1	--	--	PHT72156.1 hypothetical protein T459_22941 [Capsicum annuum]
64860	Chr09	243386883	243387095	212	243386954	9	3.99988	3.12729	1.87278	ZAT_2_vs_ZAT_input_peak_50190	promoter	ZLC09G0018410	ZLC09G0018410	FAR1	--	--	PHT72156.1 hypothetical protein T459_22941 [Capsicum annuum]
65475	Chr09	259293906	259294204	298	259294083	17	15.1745	8.36499	12.4037	ZAT_1_vs_ZAT_input_peak_52496	promoter	ZLC09G0019780	ZLC09G0019780	--	--	--	KAF3632455.1 putative hyoscyamine 6-dioxygenase-like [Capsicum annuum]
65475	Chr09	259293957	259294224	267	259294076	22	21.7957	10.8789	18.7616	ZAT_2_vs_ZAT_input_peak_50676	promoter	ZLC09G0019780	ZLC09G0019780	--	--	--	KAF3632455.1 putative hyoscyamine 6-dioxygenase-like [Capsicum annuum]
65651	Chr09	266000384	266000689	305	266000540	26	19.4636	8.30487	16.5473	ZAT_1_vs_ZAT_input_peak_52627	promoter	ZLC09G0021130	ZLC09G0021130	--	--	--	PHT71894.1 hypothetical protein T459_22679 [Capsicum annuum]
65651	Chr09	266000390	266000598	208	266000526	19	13.8909	7.06626	11.1398	ZAT_2_vs_ZAT_input_peak_50815	promoter	ZLC09G0021130	ZLC09G0021130	--	--	--	PHT71894.1 hypothetical protein T459_22679 [Capsicum annuum]
65753	Chr09	272887235	272887481	246	272887365	20	18.8962	9.75916	15.9971	ZAT_1_vs_ZAT_input_peak_52710	promoter	ZLC09G0022430	ZLC09G0022430	--	--	--	XP_016542768.1 serine/threonine-protein kinase PCRK1 isoform X2 [Capsicum annuum]
65753	Chr09	272887278	272887480	202	272887330	15	13.0239	7.56793	10.3012	ZAT_2_vs_ZAT_input_peak_50892	promoter	ZLC09G0022430	ZLC09G0022430	--	--	--	XP_016542768.1 serine/threonine-protein kinase PCRK1 isoform X2 [Capsicum annuum]
65816	Chr10	544443	544887	444	544666	44	46.5592	16.739	42.9328	ZAT_1_vs_ZAT_input_peak_52761	promoter	ZLC10G0000060	ZLC10G0000060	--	--	--	PHT69508.1 hypothetical protein T459_24612 [Capsicum annuum]
65816	Chr10	544467	544863	396	544698	32	30.4713	12.4611	27.1881	ZAT_2_vs_ZAT_input_peak_50931	promoter	ZLC10G0000060	ZLC10G0000060	--	--	--	PHT69508.1 hypothetical protein T459_24612 [Capsicum annuum]
65817	Chr10	545438	545684	246	545522	17	15.1745	8.36499	12.4037	ZAT_1_vs_ZAT_input_peak_52762	promoter	ZLC10G0000060	ZLC10G0000060	--	--	--	PHT69508.1 hypothetical protein T459_24612 [Capsicum annuum]
65817	Chr10	545458	545689	231	545553	15	13.0239	7.56793	10.3012	ZAT_2_vs_ZAT_input_peak_50932	promoter	ZLC10G0000060	ZLC10G0000060	--	--	--	PHT69508.1 hypothetical protein T459_24612 [Capsicum annuum]
65833	Chr10	2082271	2082517	246	2082310	12	9.45943	6.04138	6.92567	ZAT_1_vs_ZAT_input_peak_52775	promoter	ZLC10G0000920	ZLC10G0000920	--	GO:0000226,microtubule cytoskeleton organization; GO:0000278,mitotic cell cycle; GO:0000280,nuclear division; GO:0003674,molecular_function; GO:0005488,binding; GO:0005515,protein binding; GO:0005575,cellular_component; GO:0005622,intracellular anatomical structure; GO:0005623,obsolete cell; GO:0005634,nucleus; GO:0005654,nucleoplasm; GO:0005737,cytoplasm; GO:0005819,spindle; GO:0005856,cytoskele…	--	PHT69589.1 Protein TPX2 [Capsicum annuum]
65833	Chr10	2082286	2082493	207	2082313	10	7.52653	5.20295	5.07829	ZAT_2_vs_ZAT_input_peak_50944	promoter	ZLC10G0000920	ZLC10G0000920	--	GO:0000226,microtubule cytoskeleton organization; GO:0000278,mitotic cell cycle; GO:0000280,nuclear division; GO:0003674,molecular_function; GO:0005488,binding; GO:0005515,protein binding; GO:0005575,cellular_component; GO:0005622,intracellular anatomical structure; GO:0005623,obsolete cell; GO:0005634,nucleus; GO:0005654,nucleoplasm; GO:0005737,cytoplasm; GO:0005819,spindle; GO:0005856,cytoskele…	--	PHT69589.1 Protein TPX2 [Capsicum annuum]
65836	Chr10	2896114	2897296	1182	2896844	62	83.2732	28.8991	78.9239	ZAT_1_vs_ZAT_input_peak_52776	promoter	ZLC10G0001740	ZLC10G0001740	--	GO:0005575,cellular_component; GO:0005622,intracellular anatomical structure; GO:0005623,obsolete cell; GO:0005737,cytoplasm; GO:0005768,endosome; GO:0005794,Golgi apparatus; GO:0005802,trans-Golgi network; GO:0005829,cytosol; GO:0010008,endosome membrane; GO:0012505,endomembrane system; GO:0016020,membrane; GO:0031090,organelle membrane; GO:0031410,cytoplasmic vesicle; GO:0031982,vesicle; GO:003…	--	KAF3618521.1 putative protein PHLOEM PROTEIN 2-LIKE A6-like [Capsicum annuum]
65836	Chr10	2896059	2897304	1245	2896813	51	65.201	24.1631	61.1161	ZAT_2_vs_ZAT_input_peak_50947	promoter	ZLC10G0001740	ZLC10G0001740	--	GO:0005575,cellular_component; GO:0005622,intracellular anatomical structure; GO:0005623,obsolete cell; GO:0005737,cytoplasm; GO:0005768,endosome; GO:0005794,Golgi apparatus; GO:0005802,trans-Golgi network; GO:0005829,cytosol; GO:0010008,endosome membrane; GO:0012505,endomembrane system; GO:0016020,membrane; GO:0031090,organelle membrane; GO:0031410,cytoplasmic vesicle; GO:0031982,vesicle; GO:003…	--	KAF3618521.1 putative protein PHLOEM PROTEIN 2-LIKE A6-like [Capsicum annuum]
65902	Chr10	8218149	8218749	600	8218490	88	131.249	41.3602	126.268	ZAT_1_vs_ZAT_input_peak_52820	promoter	ZLC10G0003140	ZLC10G0003140	--	GO:0003674,molecular_function; GO:0003824,catalytic activity; GO:0005575,cellular_component; GO:0005622,intracellular anatomical structure; GO:0005623,obsolete cell; GO:0005737,cytoplasm; GO:0005829,cytosol; GO:0005975,carbohydrate metabolic process; GO:0005984,disaccharide metabolic process; GO:0005991,trehalose metabolic process; GO:0005992,trehalose biosynthetic process; GO:0006793,phosphorus …	TPS; trehalose 6-phosphate synthase/phosphatase [EC:2.4.1.15 3.1.3.12]; K16055;	XP_016545123.1 probable alpha,alpha-trehalose-phosphate synthase [UDP-forming]
65902	Chr10	8218136	8218684	548	8218490	81	119.305	38.7856	114.342	ZAT_2_vs_ZAT_input_peak_51000	promoter	ZLC10G0003140	ZLC10G0003140	--	GO:0003674,molecular_function; GO:0003824,catalytic activity; GO:0005575,cellular_component; GO:0005622,intracellular anatomical structure; GO:0005623,obsolete cell; GO:0005737,cytoplasm; GO:0005829,cytosol; GO:0005975,carbohydrate metabolic process; GO:0005984,disaccharide metabolic process; GO:0005991,trehalose metabolic process; GO:0005992,trehalose biosynthetic process; GO:0006793,phosphorus …	TPS; trehalose 6-phosphate synthase/phosphatase [EC:2.4.1.15 3.1.3.12]; K16055;	XP_016545123.1 probable alpha,alpha-trehalose-phosphate synthase [UDP-forming]
65913	Chr10	9021198	9021512	314	9021411	11	8.28921	5.5046	5.83624	ZAT_1_vs_ZAT_input_peak_52828	promoter	ZLC10G0003430	ZLC10G0003430	--	GO:0003674,molecular_function; GO:0003824,catalytic activity; GO:0006725,cellular aromatic compound metabolic process; GO:0008150,biological_process; GO:0008152,metabolic process; GO:0008168,methyltransferase activity; GO:0008171,O-methyltransferase activity; GO:0008757,S-adenosylmethionine-dependent methyltransferase activity; GO:0009058,biosynthetic process; GO:0009812,flavonoid metabolic proce…	ROMT; trans-resveratrol di-O-methyltransferase [EC:2.1.1.240]; K16040;	PHT69743.1 8-hydroxyquercetin 8-O-methyltransferase [Capsicum annuum]
65913	Chr10	9021067	9021524	457	9021395	14	11.7767	7.04056	9.11676	ZAT_2_vs_ZAT_input_peak_51008	promoter	ZLC10G0003430	ZLC10G0003430	--	GO:0003674,molecular_function; GO:0003824,catalytic activity; GO:0006725,cellular aromatic compound metabolic process; GO:0008150,biological_process; GO:0008152,metabolic process; GO:0008168,methyltransferase activity; GO:0008171,O-methyltransferase activity; GO:0008757,S-adenosylmethionine-dependent methyltransferase activity; GO:0009058,biosynthetic process; GO:0009812,flavonoid metabolic proce…	ROMT; trans-resveratrol di-O-methyltransferase [EC:2.1.1.240]; K16040;	PHT69743.1 8-hydroxyquercetin 8-O-methyltransferase [Capsicum annuum]
65962	Chr10	11185738	11185962	224	11185839	22	15.2424	7.07452	12.465	ZAT_1_vs_ZAT_input_peak_52872	promoter	ZLC10G0003890	ZLC10G0003890	--	GO:0000049,tRNA binding; GO:0003674,molecular_function; GO:0003676,nucleic acid binding; GO:0003723,RNA binding; GO:0003824,catalytic activity; GO:0004812,aminoacyl-tRNA ligase activity; GO:0004813,alanine-tRNA ligase activity; GO:0005488,binding; GO:0005575,cellular_component; GO:0005622,intracellular anatomical structure; GO:0005623,obsolete cell; GO:0005737,cytoplasm; GO:0005739,mitochondrion;…	AARS, alaS; alanyl-tRNA synthetase [EC:6.1.1.7]; K01872;	PHT69773.1 hypothetical protein T459_24877 [Capsicum annuum]
65962	Chr10	11185725	11185957	232	11185838	22	15.4603	7.19276	12.6418	ZAT_2_vs_ZAT_input_peak_51047	promoter	ZLC10G0003890	ZLC10G0003890	--	GO:0000049,tRNA binding; GO:0003674,molecular_function; GO:0003676,nucleic acid binding; GO:0003723,RNA binding; GO:0003824,catalytic activity; GO:0004812,aminoacyl-tRNA ligase activity; GO:0004813,alanine-tRNA ligase activity; GO:0005488,binding; GO:0005575,cellular_component; GO:0005622,intracellular anatomical structure; GO:0005623,obsolete cell; GO:0005737,cytoplasm; GO:0005739,mitochondrion;…	AARS, alaS; alanyl-tRNA synthetase [EC:6.1.1.7]; K01872;	PHT69773.1 hypothetical protein T459_24877 [Capsicum annuum]
66019	Chr10	13587040	13587537	497	13587292	9	5.82679	4.28111	3.52784	ZAT_1_vs_ZAT_input_peak_52917	promoter	ZLC10G0004540	ZLC10G0004540	--	--	--	--
66019	Chr10	13586896	13587198	302	13587045	10	7.50495	5.1893	5.07624	ZAT_2_vs_ZAT_input_peak_51091	promoter	ZLC10G0004540	ZLC10G0004540	--	--	--	--
66179	Chr10	18569098	18569432	334	18569276	23	22.7992	11.1533	19.7744	ZAT_1_vs_ZAT_input_peak_53049	promoter	ZLC10G0004990	ZLC10G0004990	--	GO:0000166,nucleotide binding; GO:0003674,molecular_function; GO:0003774,cytoskeletal motor activity; GO:0003777,microtubule motor activity; GO:0003824,catalytic activity; GO:0005488,binding; GO:0005524,ATP binding; GO:0005575,cellular_component; GO:0005622,intracellular anatomical structure; GO:0005623,obsolete cell; GO:0005856,cytoskeleton; GO:0005871,kinesin complex; GO:0005874,microtubule; GO…	--	KAF3622568.1 hypothetical protein FXO37_32290 [Capsicum annuum]
66179	Chr10	18569193	18569458	265	18569319	19	17.9072	9.45991	15.0021	ZAT_2_vs_ZAT_input_peak_51215	promoter	ZLC10G0004990	ZLC10G0004990	--	GO:0000166,nucleotide binding; GO:0003674,molecular_function; GO:0003774,cytoskeletal motor activity; GO:0003777,microtubule motor activity; GO:0003824,catalytic activity; GO:0005488,binding; GO:0005524,ATP binding; GO:0005575,cellular_component; GO:0005622,intracellular anatomical structure; GO:0005623,obsolete cell; GO:0005856,cytoskeleton; GO:0005871,kinesin complex; GO:0005874,microtubule; GO…	--	KAF3622568.1 hypothetical protein FXO37_32290 [Capsicum annuum]
66342	Chr10	23957066	23957334	268	23957179	11	8.40392	5.57666	5.93209	ZAT_1_vs_ZAT_input_peak_53187	promoter	ZLC10G0005480	ZLC10G0005480	AP2/ERF-ERF	--	--	XP_016545474.1 ethylene-responsive transcription factor 4 [Capsicum annuum]
66342	Chr10	23957039	23957518	479	23957273	13	10.7335	6.62193	8.10906	ZAT_2_vs_ZAT_input_peak_51347	promoter	ZLC10G0005480	ZLC10G0005480	AP2/ERF-ERF	--	--	XP_016545474.1 ethylene-responsive transcription factor 4 [Capsicum annuum]
67008	Chr10	40072182	40072747	565	40072358	31	33.9406	14.8711	30.6152	ZAT_1_vs_ZAT_input_peak_53725	promoter	ZLC10G0006430	ZLC10G0006430	--	--	--	KAF3617402.1 putative NAC domain-containing protein [Capsicum annuum]
67008	Chr10	40072241	40072537	296	40072390	25	25.8503	12.2979	22.6944	ZAT_2_vs_ZAT_input_peak_51867	promoter	ZLC10G0006430	ZLC10G0006430	--	--	--	KAF3617402.1 putative NAC domain-containing protein [Capsicum annuum]
67129	Chr10	43373188	43373491	303	43373344	9	6.39857	4.64722	4.05171	ZAT_1_vs_ZAT_input_peak_53820	promoter	ZLC10G0006630	ZLC10G0006630	--	GO:0003674,molecular_function; GO:0003824,catalytic activity; GO:0004175,endopeptidase activity; GO:0004190,aspartic-type endopeptidase activity; GO:0005575,cellular_component; GO:0005618,cell wall; GO:0005623,obsolete cell; GO:0006508,proteolysis; GO:0006807,nitrogen compound metabolic process; GO:0008150,biological_process; GO:0008152,metabolic process; GO:0008233,peptidase activity; GO:0009056…	CTSD; cathepsin D [EC:3.4.23.5]; K01379; CTSD; cathepsin D [EC:3.4.23.5]; K01379; CTSD; cathepsin D [EC:3.4.23.5]; K01379; CTSD; cathepsin D [EC:3.4.23.5]; K01379; CTSD; cathepsin D [EC:3.4.23.5]; K01379; CTSD; cathepsin D [EC:3.4.23.5]; K01379; CTSE; cathepsin E [EC:3.4.23.34]; K01382;	PHT70034.1 hypothetical protein T459_25138 [Capsicum annuum]
67129	Chr10	43373143	43373494	351	43373355	6	3.79366	3.31097	1.68178	ZAT_2_vs_ZAT_input_peak_51964	promoter	ZLC10G0006630	ZLC10G0006630	--	GO:0003674,molecular_function; GO:0003824,catalytic activity; GO:0004175,endopeptidase activity; GO:0004190,aspartic-type endopeptidase activity; GO:0005575,cellular_component; GO:0005618,cell wall; GO:0005623,obsolete cell; GO:0006508,proteolysis; GO:0006807,nitrogen compound metabolic process; GO:0008150,biological_process; GO:0008152,metabolic process; GO:0008233,peptidase activity; GO:0009056…	CTSD; cathepsin D [EC:3.4.23.5]; K01379; CTSD; cathepsin D [EC:3.4.23.5]; K01379; CTSD; cathepsin D [EC:3.4.23.5]; K01379; CTSD; cathepsin D [EC:3.4.23.5]; K01379; CTSD; cathepsin D [EC:3.4.23.5]; K01379; CTSD; cathepsin D [EC:3.4.23.5]; K01379; CTSE; cathepsin E [EC:3.4.23.34]; K01382;	PHT70034.1 hypothetical protein T459_25138 [Capsicum annuum]
67430	Chr10	51658434	51658764	330	51658587	21	18.8384	9.41844	15.95	ZAT_1_vs_ZAT_input_peak_54065	promoter	ZLC10G0006960	ZLC10G0006960	--	GO:0003674,molecular_function; GO:0005215,transporter activity; GO:0005575,cellular_component; GO:0005622,intracellular anatomical structure; GO:0005623,obsolete cell; GO:0005737,cytoplasm; GO:0005739,mitochondrion; GO:0005740,mitochondrial envelope; GO:0005743,mitochondrial inner membrane; GO:0006810,transport; GO:0006950,response to stress; GO:0006979,response to oxidative stress; GO:0008150,bi…	--	KAF3685448.1 Mechanosensitive ion channel protein 1, mitochondrial [Capsicum annuum]
67430	Chr10	51658431	51658763	332	51658596	17	14.7731	8.12038	11.9849	ZAT_2_vs_ZAT_input_peak_52209	promoter	ZLC10G0006960	ZLC10G0006960	--	GO:0003674,molecular_function; GO:0005215,transporter activity; GO:0005575,cellular_component; GO:0005622,intracellular anatomical structure; GO:0005623,obsolete cell; GO:0005737,cytoplasm; GO:0005739,mitochondrion; GO:0005740,mitochondrial envelope; GO:0005743,mitochondrial inner membrane; GO:0006810,transport; GO:0006950,response to stress; GO:0006979,response to oxidative stress; GO:0008150,bi…	--	KAF3685448.1 Mechanosensitive ion channel protein 1, mitochondrial [Capsicum annuum]
67431	Chr10	51658991	51659316	325	51659150	21	18.1197	8.99	15.246	ZAT_1_vs_ZAT_input_peak_54066	promoter	ZLC10G0006960	ZLC10G0006960	--	GO:0003674,molecular_function; GO:0005215,transporter activity; GO:0005575,cellular_component; GO:0005622,intracellular anatomical structure; GO:0005623,obsolete cell; GO:0005737,cytoplasm; GO:0005739,mitochondrion; GO:0005740,mitochondrial envelope; GO:0005743,mitochondrial inner membrane; GO:0006810,transport; GO:0006950,response to stress; GO:0006979,response to oxidative stress; GO:0008150,bi…	--	KAF3685448.1 Mechanosensitive ion channel protein 1, mitochondrial [Capsicum annuum]
67431	Chr10	51658984	51659283	299	51659134	14	10.9722	6.54446	8.34151	ZAT_2_vs_ZAT_input_peak_52210	promoter	ZLC10G0006960	ZLC10G0006960	--	GO:0003674,molecular_function; GO:0005215,transporter activity; GO:0005575,cellular_component; GO:0005622,intracellular anatomical structure; GO:0005623,obsolete cell; GO:0005737,cytoplasm; GO:0005739,mitochondrion; GO:0005740,mitochondrial envelope; GO:0005743,mitochondrial inner membrane; GO:0006810,transport; GO:0006950,response to stress; GO:0006979,response to oxidative stress; GO:0008150,bi…	--	KAF3685448.1 Mechanosensitive ion channel protein 1, mitochondrial [Capsicum annuum]
68024	Chr10	70124713	70124920	207	70124796	16	11.0178	6.11263	8.41881	ZAT_1_vs_ZAT_input_peak_54541	promoter	ZLC10G0007970	ZLC10G0007970	--	--	--	KAF3626742.1 hypothetical protein FXO38_29092 [Capsicum annuum]
68024	Chr10	70124726	70125316	590	70125184	13	7.41406	4.59666	4.99181	ZAT_2_vs_ZAT_input_peak_52683	promoter	ZLC10G0007970	ZLC10G0007970	--	--	--	KAF3626742.1 hypothetical protein FXO38_29092 [Capsicum annuum]
69178	Chr10	109616543	109616794	251	109616654	37	30.1521	10.6067	26.9263	ZAT_1_vs_ZAT_input_peak_55496	promoter	ZLC10G0009210	ZLC10G0009210	bHLH	GO:0000902,cell morphogenesis; GO:0000904,cell morphogenesis involved in differentiation; GO:0000976,transcription cis-regulatory region binding; GO:0000981,DNA-binding transcription factor activity, RNA polymerase II-specific; GO:0001046,core promoter sequence-specific DNA binding; GO:0001067,transcription regulatory region nucleic acid binding; GO:0001228,DNA-binding transcription activator act…	--	KAF3618585.1 Transcription factor bHLH54 [Capsicum annuum]
69178	Chr10	109616533	109616807	274	109616654	36	29.4839	10.5778	26.2325	ZAT_2_vs_ZAT_input_peak_53595	promoter	ZLC10G0009210	ZLC10G0009210	bHLH	GO:0000902,cell morphogenesis; GO:0000904,cell morphogenesis involved in differentiation; GO:0000976,transcription cis-regulatory region binding; GO:0000981,DNA-binding transcription factor activity, RNA polymerase II-specific; GO:0001046,core promoter sequence-specific DNA binding; GO:0001067,transcription regulatory region nucleic acid binding; GO:0001228,DNA-binding transcription activator act…	--	KAF3618585.1 Transcription factor bHLH54 [Capsicum annuum]
69824	Chr10	134815558	134815757	199	134815672	12	8.28903	5.31227	5.83624	ZAT_1_vs_ZAT_input_peak_56002	promoter	ZLC10G0010090	ZLC10G0010090	--	--	--	KAF3622315.1 putative glycine-rich protein 2-like [Capsicum annuum]
69824	Chr10	134815468	134815691	223	134815554	13	9.46161	5.83411	6.9181	ZAT_2_vs_ZAT_input_peak_54099	promoter	ZLC10G0010090	ZLC10G0010090	--	--	--	KAF3622315.1 putative glycine-rich protein 2-like [Capsicum annuum]
69871	Chr10	136616225	136616691	466	136616357	20	18.368	9.44022	15.4906	ZAT_1_vs_ZAT_input_peak_56045	promoter	ZLC10G0010180	ZLC10G0010180	--	GO:0005575,cellular_component; GO:0005622,intracellular anatomical structure; GO:0005623,obsolete cell; GO:0005634,nucleus; GO:0006325,chromatin organization; GO:0006476,protein deacetylation; GO:0006479,protein methylation; GO:0006807,nitrogen compound metabolic process; GO:0006996,organelle organization; GO:0007275,multicellular organism development; GO:0008150,biological_process; GO:0008152,me…	KDM1A, AOF2, LSD1; [histone H3]-N6,N6-dimethyl-L-lysine4 FAD-dependent demethylase [EC:1.14.99.66]; K11450;	PHU04991.1 Lysine-specific histone demethylase 1 -like protein 1 [Capsicum chinense]
69955	Chr10	140480954	140481196	242	140481056	17	14.7927	8.13232	12.0386	ZAT_1_vs_ZAT_input_peak_56111	promoter	ZLC10G0010260	ZLC10G0010260	--	GO:0001678,cellular glucose homeostasis; GO:0003674,molecular_function; GO:0003779,actin binding; GO:0005488,binding; GO:0005515,protein binding; GO:0005575,cellular_component; GO:0005622,intracellular anatomical structure; GO:0005623,obsolete cell; GO:0005634,nucleus; GO:0005737,cytoplasm; GO:0005773,vacuole; GO:0005774,vacuolar membrane; GO:0005794,Golgi apparatus; GO:0005886,plasma membrane; G…	ATPeV1B, ATP6B; V-type H+-transporting ATPase subunit B; K02147; ATPeV1B, ATP6B; V-type H+-transporting ATPase subunit B; K02147; ATPeV1B, ATP6B; V-type H+-transporting ATPase subunit B; K02147; ATPeV1B, ATP6B; V-type H+-transporting ATPase subunit B; K02147; ATPeV1B, ATP6B; V-type H+-transporting ATPase subunit B; K02147; ATPeV1B, ATP6B; V-type H+-transporting ATPase subunit B; K02147; ATPeV1B, …	PHU04752.1 V-type proton ATPase subunit B 1 [Capsicum chinense]
69955	Chr10	140480936	140481175	239	140481085	14	9.53011	5.66413	6.97854	ZAT_2_vs_ZAT_input_peak_54208	promoter	ZLC10G0010260	ZLC10G0010260	--	GO:0001678,cellular glucose homeostasis; GO:0003674,molecular_function; GO:0003779,actin binding; GO:0005488,binding; GO:0005515,protein binding; GO:0005575,cellular_component; GO:0005622,intracellular anatomical structure; GO:0005623,obsolete cell; GO:0005634,nucleus; GO:0005737,cytoplasm; GO:0005773,vacuole; GO:0005774,vacuolar membrane; GO:0005794,Golgi apparatus; GO:0005886,plasma membrane; G…	ATPeV1B, ATP6B; V-type H+-transporting ATPase subunit B; K02147; ATPeV1B, ATP6B; V-type H+-transporting ATPase subunit B; K02147; ATPeV1B, ATP6B; V-type H+-transporting ATPase subunit B; K02147; ATPeV1B, ATP6B; V-type H+-transporting ATPase subunit B; K02147; ATPeV1B, ATP6B; V-type H+-transporting ATPase subunit B; K02147; ATPeV1B, ATP6B; V-type H+-transporting ATPase subunit B; K02147; ATPeV1B, …	PHU04752.1 V-type proton ATPase subunit B 1 [Capsicum chinense]
69987	Chr10	141529652	141530120	468	141530033	11	8.40392	5.57666	5.93209	ZAT_1_vs_ZAT_input_peak_56138	promoter	ZLC10G0010320	ZLC10G0010320	--	--	--	KAF3683680.1 hypothetical protein FXO37_01706 [Capsicum annuum]
69987	Chr10	141529833	141530067	234	141529980	8	5.57032	4.25696	3.26486	ZAT_2_vs_ZAT_input_peak_54237	promoter	ZLC10G0010320	ZLC10G0010320	--	--	--	KAF3683680.1 hypothetical protein FXO37_01706 [Capsicum annuum]
70415	Chr10	155006466	155006764	298	155006647	21	14.2312	6.76693	11.4933	ZAT_1_vs_ZAT_input_peak_56487	promoter	ZLC10G0011290	ZLC10G0011290	--	GO:0003674,molecular_function; GO:0003824,catalytic activity; GO:0005488,binding; GO:0005515,protein binding; GO:0005575,cellular_component; GO:0005622,intracellular anatomical structure; GO:0005623,obsolete cell; GO:0005737,cytoplasm; GO:0005739,mitochondrion; GO:0007154,cell communication; GO:0008144,obsolete drug binding; GO:0008150,biological_process; GO:0008453,alanine-glyoxylate transaminas…	AGXT2; alanine-glyoxylate transaminase / (R)-3-amino-2-methylpropionate-pyruvate transaminase [EC:2.6.1.44 2.6.1.40]; K00827; AGXT2; alanine-glyoxylate transaminase / (R)-3-amino-2-methylpropionate-pyruvate transaminase [EC:2.6.1.44 2.6.1.40]; K00827; AGXT2; alanine-glyoxylate transaminase / (R)-3-amino-2-methylpropionate-pyruvate transaminase [EC:2.6.1.44 2.6.1.40]; K00827; AGXT2; alanine-glyoxy…	XP_016545946.1 alanine--glyoxylate aminotransferase 2 homolog 2, mitochondrial [Capsicum annuum]
70415	Chr10	155006562	155006819	257	155006684	17	11.8319	6.35963	9.171	ZAT_2_vs_ZAT_input_peak_54557	promoter	ZLC10G0011290	ZLC10G0011290	--	GO:0003674,molecular_function; GO:0003824,catalytic activity; GO:0005488,binding; GO:0005515,protein binding; GO:0005575,cellular_component; GO:0005622,intracellular anatomical structure; GO:0005623,obsolete cell; GO:0005737,cytoplasm; GO:0005739,mitochondrion; GO:0007154,cell communication; GO:0008144,obsolete drug binding; GO:0008150,biological_process; GO:0008453,alanine-glyoxylate transaminas…	AGXT2; alanine-glyoxylate transaminase / (R)-3-amino-2-methylpropionate-pyruvate transaminase [EC:2.6.1.44 2.6.1.40]; K00827; AGXT2; alanine-glyoxylate transaminase / (R)-3-amino-2-methylpropionate-pyruvate transaminase [EC:2.6.1.44 2.6.1.40]; K00827; AGXT2; alanine-glyoxylate transaminase / (R)-3-amino-2-methylpropionate-pyruvate transaminase [EC:2.6.1.44 2.6.1.40]; K00827; AGXT2; alanine-glyoxy…	XP_016545946.1 alanine--glyoxylate aminotransferase 2 homolog 2, mitochondrial [Capsicum annuum]
70735	Chr10	165332082	165332399	317	165332181	13	10.5467	6.5061	7.95913	ZAT_1_vs_ZAT_input_peak_56746	promoter	ZLC10G0011800	ZLC10G0011800	--	--	--	XP_015072689.2 replication protein A 70 kDa DNA-binding subunit A-like [Solanum pennellii]
70735	Chr10	165332132	165332399	267	165332256	10	7.52653	5.20295	5.07829	ZAT_2_vs_ZAT_input_peak_54809	promoter	ZLC10G0011800	ZLC10G0011800	--	--	--	XP_015072689.2 replication protein A 70 kDa DNA-binding subunit A-like [Solanum pennellii]
71508	Chr10	186449429	186449837	408	186449682	38	33.5187	11.9959	30.2089	ZAT_1_vs_ZAT_input_peak_57398	promoter	ZLC10G0013160	ZLC10G0013160	--	--	--	KAF3673178.1 putative pre-mRNA-processing factor 6-like [Capsicum annuum]
71508	Chr10	186449384	186449864	480	186449712	46	49.9133	17.7476	46.1493	ZAT_2_vs_ZAT_input_peak_55424	promoter	ZLC10G0013160	ZLC10G0013160	--	--	--	KAF3673178.1 putative pre-mRNA-processing factor 6-like [Capsicum annuum]
72600	Chr10	222945799	222946011	212	222945876	13	8.43781	5.2077	5.95782	ZAT_1_vs_ZAT_input_peak_58285	promoter	ZLC10G0017310	ZLC10G0017310	--	--	--	PHT64841.1 hypothetical protein T459_29266 [Capsicum annuum]
72600	Chr10	222945848	222946101	253	222946009	12	9.1763	5.86472	6.6428	ZAT_2_vs_ZAT_input_peak_56264	promoter	ZLC10G0017310	ZLC10G0017310	--	--	--	PHT64841.1 hypothetical protein T459_29266 [Capsicum annuum]
72841	Chr10	234129663	234129971	308	234129842	9	6.16119	4.49534	3.84461	ZAT_1_vs_ZAT_input_peak_58473	promoter	ZLC10G0020230	ZLC10G0020230	--	--	--	PHT98283.1 hypothetical protein BC332_32803 [Capsicum chinense]
72841	Chr10	234129633	234129872	239	234129763	12	9.36251	5.98092	6.82308	ZAT_2_vs_ZAT_input_peak_56447	promoter	ZLC10G0020230	ZLC10G0020230	--	--	--	PHT98283.1 hypothetical protein BC332_32803 [Capsicum chinense]
72953	Chr10	240729159	240729394	235	240729246	13	6.9147	4.30623	4.53999	ZAT_1_vs_ZAT_input_peak_58557	promoter	ZLC10G0023180	ZLC10G0023180	--	--	--	PHT71439.1 hypothetical protein T459_26543 [Capsicum annuum]
72953	Chr10	240729159	240729394	235	240729246	13	6.9147	4.30623	4.53999	ZAT_1_vs_ZAT_input_peak_58557	promoter	ZLC10G0023160	ZLC10G0023160	--	--	--	KAF3646245.1 hypothetical protein FXO38_19257 [Capsicum annuum]
72953	Chr10	240729159	240729394	235	240729246	13	6.9147	4.30623	4.53999	ZAT_1_vs_ZAT_input_peak_58557	promoter	ZLC10G0023170	ZLC10G0023170	--	--	--	KAF3646246.1 hypothetical protein FXO38_19258 [Capsicum annuum]
72953	Chr10	240729152	240729390	238	240729259	14	9.53011	5.66413	6.97854	ZAT_2_vs_ZAT_input_peak_56529	promoter	ZLC10G0023180	ZLC10G0023180	--	--	--	PHT71439.1 hypothetical protein T459_26543 [Capsicum annuum]
72953	Chr10	240729152	240729390	238	240729259	14	9.53011	5.66413	6.97854	ZAT_2_vs_ZAT_input_peak_56529	promoter	ZLC10G0023160	ZLC10G0023160	--	--	--	KAF3646245.1 hypothetical protein FXO38_19257 [Capsicum annuum]
72953	Chr10	240729152	240729390	238	240729259	14	9.53011	5.66413	6.97854	ZAT_2_vs_ZAT_input_peak_56529	promoter	ZLC10G0023170	ZLC10G0023170	--	--	--	KAF3646246.1 hypothetical protein FXO38_19258 [Capsicum annuum]
72958	Chr10	241406019	241406444	425	241406285	28	21.6709	8.92004	18.6826	ZAT_1_vs_ZAT_input_peak_58560	promoter	ZLC10G0023750	ZLC10G0023750	--	--	--	KAF3675478.1 putative zeatin O-glucosyltransferase-like [Capsicum annuum]
72958	Chr10	241406098	241406442	344	241406226	25	18.6323	8.13095	15.7078	ZAT_2_vs_ZAT_input_peak_56534	promoter	ZLC10G0023750	ZLC10G0023750	--	--	--	KAF3675478.1 putative zeatin O-glucosyltransferase-like [Capsicum annuum]
72966	Chr10	242452808	242453008	200	242452936	13	8.43781	5.2077	5.95782	ZAT_1_vs_ZAT_input_peak_58565	promoter	ZLC10G0024270	ZLC10G0024270	--	GO:0003674,molecular_function; GO:0003824,catalytic activity; GO:0005488,binding; GO:0005507,copper ion binding; GO:0005575,cellular_component; GO:0005622,intracellular anatomical structure; GO:0005623,obsolete cell; GO:0005737,cytoplasm; GO:0005829,cytosol; GO:0005835,fatty acid synthase complex; GO:0006082,organic acid metabolic process; GO:0006629,lipid metabolic process; GO:0006631,fatty acid…	fabI; enoyl-[acyl-carrier protein] reductase I [EC:1.3.1.9 1.3.1.10]; K00208; fabI; enoyl-[acyl-carrier protein] reductase I [EC:1.3.1.9 1.3.1.10]; K00208; fabI; enoyl-[acyl-carrier protein] reductase I [EC:1.3.1.9 1.3.1.10]; K00208;	NP_001311545.1 enoyl-[acyl-carrier-protein] reductase [NADH]
72966	Chr10	242452792	242453009	217	242452859	13	9.05438	5.58359	6.52291	ZAT_2_vs_ZAT_input_peak_56540	promoter	ZLC10G0024270	ZLC10G0024270	--	GO:0003674,molecular_function; GO:0003824,catalytic activity; GO:0005488,binding; GO:0005507,copper ion binding; GO:0005575,cellular_component; GO:0005622,intracellular anatomical structure; GO:0005623,obsolete cell; GO:0005737,cytoplasm; GO:0005829,cytosol; GO:0005835,fatty acid synthase complex; GO:0006082,organic acid metabolic process; GO:0006629,lipid metabolic process; GO:0006631,fatty acid…	fabI; enoyl-[acyl-carrier protein] reductase I [EC:1.3.1.9 1.3.1.10]; K00208; fabI; enoyl-[acyl-carrier protein] reductase I [EC:1.3.1.9 1.3.1.10]; K00208; fabI; enoyl-[acyl-carrier protein] reductase I [EC:1.3.1.9 1.3.1.10]; K00208;	NP_001311545.1 enoyl-[acyl-carrier-protein] reductase [NADH]
72995	Chr10	245459249	245459802	553	245459512	14	10.0132	5.95683	7.43144	ZAT_2_vs_ZAT_input_peak_56560	promoter	ZLC10G0026180	ZLC10G0026180	bZIP	GO:0001101,response to acid chemical; GO:0003674,molecular_function; GO:0003676,nucleic acid binding; GO:0003677,DNA binding; GO:0003700,DNA-binding transcription factor activity; GO:0005488,binding; GO:0005575,cellular_component; GO:0005622,intracellular anatomical structure; GO:0005623,obsolete cell; GO:0005634,nucleus; GO:0006355,regulation of DNA-templated transcription; GO:0007154,cell commu…	ABF; ABA responsive element binding factor; K14432;	XP_016544032.1 ABSCISIC ACID-INSENSITIVE 5-like protein 2 [Capsicum annuum]
73037	Chr11	1631401	1631624	223	1631515	17	12.4051	6.69561	9.74439	ZAT_1_vs_ZAT_input_peak_58620	promoter	ZLC11G0000410	ZLC11G0000410	--	GO:0000375,RNA splicing, via transesterification reactions; GO:0000377,RNA splicing, via transesterification reactions with bulged adenosine as nucleophile; GO:0000398,mRNA splicing, via spliceosome; GO:0003674,molecular_function; GO:0003676,nucleic acid binding; GO:0003723,RNA binding; GO:0005488,binding; GO:0005515,protein binding; GO:0005575,cellular_component; GO:0005622,intracellular anatomi…	PRPF40, PRP40; pre-mRNA-processing factor 40; K12821;	KAF3621303.1 hypothetical protein FXO37_32881 [Capsicum annuum]
73037	Chr11	1631384	1631611	227	1631505	20	15.833	7.92978	13.003	ZAT_2_vs_ZAT_input_peak_56592	promoter	ZLC11G0000410	ZLC11G0000410	--	GO:0000375,RNA splicing, via transesterification reactions; GO:0000377,RNA splicing, via transesterification reactions with bulged adenosine as nucleophile; GO:0000398,mRNA splicing, via spliceosome; GO:0003674,molecular_function; GO:0003676,nucleic acid binding; GO:0003723,RNA binding; GO:0005488,binding; GO:0005515,protein binding; GO:0005575,cellular_component; GO:0005622,intracellular anatomi…	PRPF40, PRP40; pre-mRNA-processing factor 40; K12821;	KAF3621303.1 hypothetical protein FXO37_32881 [Capsicum annuum]
73042	Chr11	2623773	2624106	333	2624021	10	5.76736	4.09176	3.4751	ZAT_1_vs_ZAT_input_peak_58625	promoter	ZLC11G0001150	ZLC11G0001150	--	--	SHOC2, SUR8; leucine-rich repeat protein SHOC2; K19613;	KAF3632848.1 putative NEDD8-activating enzyme E1 regulatory subunit-like isoform X1 [Capsicum annuum]
73042	Chr11	2623910	2624171	261	2624055	10	7.52653	5.20295	5.07829	ZAT_2_vs_ZAT_input_peak_56596	promoter	ZLC11G0001150	ZLC11G0001150	--	--	SHOC2, SUR8; leucine-rich repeat protein SHOC2; K19613;	KAF3632848.1 putative NEDD8-activating enzyme E1 regulatory subunit-like isoform X1 [Capsicum annuum]
73058	Chr11	4351138	4351829	691	4351675	37	32.2793	11.6883	29.0042	ZAT_1_vs_ZAT_input_peak_58636	promoter	ZLC11G0002150	ZLC11G0002150	--	GO:0003674,molecular_function; GO:0003824,catalytic activity; GO:0005575,cellular_component; GO:0005622,intracellular anatomical structure; GO:0005623,obsolete cell; GO:0005737,cytoplasm; GO:0008265,Mo-molybdopterin cofactor sulfurase activity; GO:0016740,transferase activity; GO:0016782,transferase activity, transferring sulphur-containing groups; GO:0016783,sulfurtransferase activity; GO:004442…	MOCS3, UBA4; adenylyltransferase and sulfurtransferase [EC:2.7.7.80 2.8.1.11]; K11996;	KAF3637343.1 putative golgin subfamily B member 1-like [Capsicum annuum]
73058	Chr11	4351479	4351801	322	4351628	29	23.0874	9.38186	20.0224	ZAT_2_vs_ZAT_input_peak_56610	promoter	ZLC11G0002150	ZLC11G0002150	--	GO:0003674,molecular_function; GO:0003824,catalytic activity; GO:0005575,cellular_component; GO:0005622,intracellular anatomical structure; GO:0005623,obsolete cell; GO:0005737,cytoplasm; GO:0008265,Mo-molybdopterin cofactor sulfurase activity; GO:0016740,transferase activity; GO:0016782,transferase activity, transferring sulphur-containing groups; GO:0016783,sulfurtransferase activity; GO:004442…	MOCS3, UBA4; adenylyltransferase and sulfurtransferase [EC:2.7.7.80 2.8.1.11]; K11996;	KAF3637343.1 putative golgin subfamily B member 1-like [Capsicum annuum]
73070	Chr11	5503296	5503633	337	5503509	12	9.45943	6.04138	6.92567	ZAT_1_vs_ZAT_input_peak_58646	promoter	ZLC11G0002780	ZLC11G0002780	GeBP	--	--	PHU03787.1 hypothetical protein BC332_29038 [Capsicum chinense]
73070	Chr11	5503296	5503633	337	5503509	12	9.45943	6.04138	6.92567	ZAT_1_vs_ZAT_input_peak_58646	promoter	ZLC11G0002770	ZLC11G0002770	--	--	--	KAF3639909.1 putative pre-mRNA-processing factor 6-like [Capsicum annuum]
73070	Chr11	5503376	5503633	257	5503519	11	8.56208	5.67594	6.05398	ZAT_2_vs_ZAT_input_peak_56618	promoter	ZLC11G0002780	ZLC11G0002780	GeBP	--	--	PHU03787.1 hypothetical protein BC332_29038 [Capsicum chinense]
73070	Chr11	5503376	5503633	257	5503519	11	8.56208	5.67594	6.05398	ZAT_2_vs_ZAT_input_peak_56618	promoter	ZLC11G0002770	ZLC11G0002770	--	--	--	KAF3639909.1 putative pre-mRNA-processing factor 6-like [Capsicum annuum]
73089	Chr11	6784120	6784977	857	6784351	23	19.0367	8.92748	16.1304	ZAT_1_vs_ZAT_input_peak_58662	promoter	ZLC11G0003340	ZLC11G0003340	--	GO:0003674,molecular_function; GO:0005215,transporter activity; GO:0005345,purine nucleobase transmembrane transporter activity; GO:0005350,pyrimidine nucleobase transmembrane transporter activity; GO:0005575,cellular_component; GO:0005623,obsolete cell; GO:0005886,plasma membrane; GO:0006810,transport; GO:0006811,ion transport; GO:0006812,cation transport; GO:0006855,xenobiotic transmembrane tra…	SLC23A1, SVCT1; solute carrier family 23 (nucleobase transporter), member 1; K14611;	PHU03741.1 Nucleobase-ascorbate transporter 12 [Capsicum chinense]
73234	Chr11	16333110	16333695	585	16333237	15	8.59878	4.9214	6.11232	ZAT_1_vs_ZAT_input_peak_58782	promoter	ZLC11G0006400	ZLC11G0006400	--	GO:0000156,phosphorelay response regulator activity; GO:0000160,phosphorelay signal transduction system; GO:0003674,molecular_function; GO:0003824,catalytic activity; GO:0004721,phosphoprotein phosphatase activity; GO:0005575,cellular_component; GO:0005622,intracellular anatomical structure; GO:0005623,obsolete cell; GO:0005634,nucleus; GO:0005737,cytoplasm; GO:0006355,regulation of DNA-templated…	--	KAF3639033.1 putative pentatricopeptide repeat-containing protein-like [Capsicum annuum]
73234	Chr11	16333163	16333696	533	16333542	12	9.63191	6.14894	7.06336	ZAT_2_vs_ZAT_input_peak_56756	promoter	ZLC11G0006400	ZLC11G0006400	--	GO:0000156,phosphorelay response regulator activity; GO:0000160,phosphorelay signal transduction system; GO:0003674,molecular_function; GO:0003824,catalytic activity; GO:0004721,phosphoprotein phosphatase activity; GO:0005575,cellular_component; GO:0005622,intracellular anatomical structure; GO:0005623,obsolete cell; GO:0005634,nucleus; GO:0005737,cytoplasm; GO:0006355,regulation of DNA-templated…	--	KAF3639033.1 putative pentatricopeptide repeat-containing protein-like [Capsicum annuum]
73245	Chr11	17128162	17128382	220	17128277	12	9.45943	6.04138	6.92567	ZAT_1_vs_ZAT_input_peak_58790	promoter	ZLC11G0006500	ZLC11G0006500	--	GO:0000166,nucleotide binding; GO:0003674,molecular_function; GO:0003824,catalytic activity; GO:0004029,aldehyde dehydrogenase (NAD+) activity; GO:0004031,aldehyde oxidase activity; GO:0005488,binding; GO:0005515,protein binding; GO:0005575,cellular_component; GO:0005622,intracellular anatomical structure; GO:0005623,obsolete cell; GO:0005737,cytoplasm; GO:0005829,cytosol; GO:0006066,alcohol meta…	AAO3; abscisic-aldehyde oxidase [EC:1.2.3.14]; K09842; AAO1_2; indole-3-acetaldehyde oxidase [EC:1.2.3.7]; K11817; AAO4; benzaldehyde dehydrogenase (NAD+) / indole-3-acetaldehyde oxidase [EC:1.2.1.28 1.2.3.7]; K22417;	PHT68947.1 Indole-3-acetaldehyde oxidase [Capsicum annuum]
73245	Chr11	17128155	17128390	235	17128305	12	9.63191	6.14894	7.06336	ZAT_2_vs_ZAT_input_peak_56764	promoter	ZLC11G0006500	ZLC11G0006500	--	GO:0000166,nucleotide binding; GO:0003674,molecular_function; GO:0003824,catalytic activity; GO:0004029,aldehyde dehydrogenase (NAD+) activity; GO:0004031,aldehyde oxidase activity; GO:0005488,binding; GO:0005515,protein binding; GO:0005575,cellular_component; GO:0005622,intracellular anatomical structure; GO:0005623,obsolete cell; GO:0005737,cytoplasm; GO:0005829,cytosol; GO:0006066,alcohol meta…	AAO3; abscisic-aldehyde oxidase [EC:1.2.3.14]; K09842; AAO1_2; indole-3-acetaldehyde oxidase [EC:1.2.3.7]; K11817; AAO4; benzaldehyde dehydrogenase (NAD+) / indole-3-acetaldehyde oxidase [EC:1.2.1.28 1.2.3.7]; K22417;	PHT68947.1 Indole-3-acetaldehyde oxidase [Capsicum annuum]
73441	Chr11	23230838	23231190	352	23230981	26	22.5053	9.98816	19.5039	ZAT_1_vs_ZAT_input_peak_58946	promoter	ZLC11G0007410	ZLC11G0007410	--	--	BET1; blocked early in transport 1; K08504;	XP_019254595.1 PREDICTED: uncharacterized protein LOC109233241 [Nicotiana attenuata]
73441	Chr11	23230876	23231191	315	23231035	35	34.4538	13.5939	31.0634	ZAT_2_vs_ZAT_input_peak_56914	promoter	ZLC11G0007410	ZLC11G0007410	--	--	BET1; blocked early in transport 1; K08504;	XP_019254595.1 PREDICTED: uncharacterized protein LOC109233241 [Nicotiana attenuata]
73492	Chr11	24145768	24146217	449	24145893	14	11.6636	6.97083	9.02595	ZAT_1_vs_ZAT_input_peak_58989	promoter	ZLC11G0007600	ZLC11G0007600	--	--	CYP17A; steroid 17alpha-monooxygenase / 17alpha-hydroxyprogesterone deacetylase [EC:1.14.14.19 1.14.14.32]; K00512; CYP17A; steroid 17alpha-monooxygenase / 17alpha-hydroxyprogesterone deacetylase [EC:1.14.14.19 1.14.14.32]; K00512; CYP17A; steroid 17alpha-monooxygenase / 17alpha-hydroxyprogesterone deacetylase [EC:1.14.14.19 1.14.14.32]; K00512; CYP17A; steroid 17alpha-monooxygenase / 17alpha-hyd…	KAF3619248.1 5-epiaristolochene 1,3-dihydroxylase [Capsicum annuum]
73492	Chr11	24145751	24146216	465	24145819	14	11.8648	7.09493	9.18958	ZAT_2_vs_ZAT_input_peak_56962	promoter	ZLC11G0007600	ZLC11G0007600	--	--	CYP17A; steroid 17alpha-monooxygenase / 17alpha-hydroxyprogesterone deacetylase [EC:1.14.14.19 1.14.14.32]; K00512; CYP17A; steroid 17alpha-monooxygenase / 17alpha-hydroxyprogesterone deacetylase [EC:1.14.14.19 1.14.14.32]; K00512; CYP17A; steroid 17alpha-monooxygenase / 17alpha-hydroxyprogesterone deacetylase [EC:1.14.14.19 1.14.14.32]; K00512; CYP17A; steroid 17alpha-monooxygenase / 17alpha-hyd…	KAF3619248.1 5-epiaristolochene 1,3-dihydroxylase [Capsicum annuum]
73634	Chr11	29088763	29089085	322	29088935	17	14.0913	7.70599	11.3604	ZAT_1_vs_ZAT_input_peak_59108	promoter	ZLC11G0008140	ZLC11G0008140	--	--	--	XP_016546824.1 COPII coat assembly protein sec16-like [Capsicum annuum]
73634	Chr11	29088810	29089055	245	29088915	11	6.73365	4.5313	4.33908	ZAT_2_vs_ZAT_input_peak_57070	promoter	ZLC11G0008140	ZLC11G0008140	--	--	--	XP_016546824.1 COPII coat assembly protein sec16-like [Capsicum annuum]
73854	Chr11	35439700	35440197	497	35439987	35	34.0951	13.3912	30.7636	ZAT_1_vs_ZAT_input_peak_59296	promoter	ZLC11G0008600	ZLC11G0008600	--	--	--	PHT68735.1 hypothetical protein T459_28222 [Capsicum annuum]
73854	Chr11	35439735	35440186	451	35439962	29	26.6052	11.3283	23.4308	ZAT_2_vs_ZAT_input_peak_57250	promoter	ZLC11G0008600	ZLC11G0008600	--	--	--	PHT68735.1 hypothetical protein T459_28222 [Capsicum annuum]
73938	Chr11	40329791	40330035	244	40329904	11	6.62433	4.46374	4.2625	ZAT_1_vs_ZAT_input_peak_59360	promoter	ZLC11G0008870	ZLC11G0008870	--	--	--	XP_015158897.1 PREDICTED: putative nuclease HARBI1 [Solanum tuberosum]
73938	Chr11	40329773	40330041	268	40329889	16	11.536	6.41935	8.88399	ZAT_2_vs_ZAT_input_peak_57318	promoter	ZLC11G0008870	ZLC11G0008870	--	--	--	XP_015158897.1 PREDICTED: putative nuclease HARBI1 [Solanum tuberosum]
74281	Chr11	49051456	49051737	281	49051470	11	4.40697	3.1464	2.26649	ZAT_1_vs_ZAT_input_peak_59642	promoter	ZLC11G0009510	ZLC11G0009510	--	--	--	KAF3642012.1 hypothetical protein FXO37_22699 [Capsicum annuum]
74281	Chr11	49051466	49051752	286	49051483	12	5.18876	3.46937	2.93508	ZAT_2_vs_ZAT_input_peak_57590	promoter	ZLC11G0009510	ZLC11G0009510	--	--	--	KAF3642012.1 hypothetical protein FXO37_22699 [Capsicum annuum]
74375	Chr11	52115840	52116093	253	52116014	16	9.48041	5.22899	6.94289	ZAT_1_vs_ZAT_input_peak_59711	promoter	ZLC11G0009750	ZLC11G0009750	--	--	AGPAT3_4; lysophosphatidic acid acyltransferase / lysophosphatidylinositol acyltransferase [EC:2.3.1.51 2.3.1.-]; K13523; AGPAT3_4; lysophosphatidic acid acyltransferase / lysophosphatidylinositol acyltransferase [EC:2.3.1.51 2.3.1.-]; K13523; AGPAT3_4; lysophosphatidic acid acyltransferase / lysophosphatidylinositol acyltransferase [EC:2.3.1.51 2.3.1.-]; K13523;	KAF3647480.1 1-acyl-sn-glycerol-3-phosphate acyltransferase 2 [Capsicum annuum]
74375	Chr11	52115417	52116139	722	52115957	25	11.7201	4.81899	9.06105	ZAT_2_vs_ZAT_input_peak_57663	promoter	ZLC11G0009750	ZLC11G0009750	--	--	AGPAT3_4; lysophosphatidic acid acyltransferase / lysophosphatidylinositol acyltransferase [EC:2.3.1.51 2.3.1.-]; K13523; AGPAT3_4; lysophosphatidic acid acyltransferase / lysophosphatidylinositol acyltransferase [EC:2.3.1.51 2.3.1.-]; K13523; AGPAT3_4; lysophosphatidic acid acyltransferase / lysophosphatidylinositol acyltransferase [EC:2.3.1.51 2.3.1.-]; K13523;	KAF3647480.1 1-acyl-sn-glycerol-3-phosphate acyltransferase 2 [Capsicum annuum]
75158	Chr11	77453728	77454032	304	77453880	31	28.1474	11.5061	24.9837	ZAT_1_vs_ZAT_input_peak_60353	promoter	ZLC11G0011020	ZLC11G0011020	--	--	--	KAG5599510.1 hypothetical protein H5410_030880 [Solanum commersonii]
75158	Chr11	77453709	77454036	327	77453897	33	31.1654	12.4877	27.8727	ZAT_2_vs_ZAT_input_peak_58281	promoter	ZLC11G0011020	ZLC11G0011020	--	--	--	KAG5599510.1 hypothetical protein H5410_030880 [Solanum commersonii]
75574	Chr11	90543713	90544101	388	90543924	26	26.8616	12.5475	23.7241	ZAT_1_vs_ZAT_input_peak_60706	promoter	ZLC11G0011330	ZLC11G0011330	--	--	--	PHU13959.1 Bidirectional sugar transporter SWEET14 [Capsicum chinense]
75574	Chr11	90543816	90544020	204	90543936	12	9.63191	6.14894	7.06336	ZAT_2_vs_ZAT_input_peak_58580	promoter	ZLC11G0011330	ZLC11G0011330	--	--	--	PHU13959.1 Bidirectional sugar transporter SWEET14 [Capsicum chinense]
75770	Chr11	98184459	98185626	1167	98184623	49	61.904	23.2361	57.9518	ZAT_1_vs_ZAT_input_peak_60864	promoter	ZLC11G0011560	ZLC11G0011560	--	--	--	PHU03102.1 hypothetical protein BC332_28353 [Capsicum chinense]
75770	Chr11	98184452	98184832	380	98184659	51	65.9395	24.5958	61.8319	ZAT_2_vs_ZAT_input_peak_58729	promoter	ZLC11G0011560	ZLC11G0011560	--	--	--	PHU03102.1 hypothetical protein BC332_28353 [Capsicum chinense]
77708	Chr11	170915759	170916184	425	170915983	17	12.4051	6.69561	9.74439	ZAT_1_vs_ZAT_input_peak_62450	promoter	ZLC11G0013290	ZLC11G0013290	--	--	--	KAH0698633.1 hypothetical protein KY284_012848 [Solanum tuberosum]
77708	Chr11	170915753	170916016	263	170915901	11	7.1434	4.78593	4.73079	ZAT_2_vs_ZAT_input_peak_60254	promoter	ZLC11G0013290	ZLC11G0013290	--	--	--	KAH0698633.1 hypothetical protein KY284_012848 [Solanum tuberosum]
78437	Chr11	195760055	195760485	430	195760317	26	26.8041	12.5131	23.6769	ZAT_1_vs_ZAT_input_peak_63026	promoter	ZLC11G0014470	ZLC11G0014470	--	--	--	KAF3623409.1 putative GDSL esterase/lipase-like [Capsicum annuum]
78437	Chr11	195760055	195760485	430	195760317	26	26.8041	12.5131	23.6769	ZAT_1_vs_ZAT_input_peak_63026	promoter	ZLC11G0014480	ZLC11G0014480	--	--	--	KAF3677489.1 putative pentatricopeptide repeat-containing protein-like [Capsicum annuum]
78437	Chr11	195760133	195760493	360	195760271	30	32.8632	14.6244	29.5264	ZAT_2_vs_ZAT_input_peak_60818	promoter	ZLC11G0014470	ZLC11G0014470	--	--	--	KAF3623409.1 putative GDSL esterase/lipase-like [Capsicum annuum]
78437	Chr11	195760133	195760493	360	195760271	30	32.8632	14.6244	29.5264	ZAT_2_vs_ZAT_input_peak_60818	promoter	ZLC11G0014480	ZLC11G0014480	--	--	--	KAF3677489.1 putative pentatricopeptide repeat-containing protein-like [Capsicum annuum]
79143	Chr11	215063076	215063334	258	215063252	11	8.40392	5.57666	5.93209	ZAT_1_vs_ZAT_input_peak_63575	promoter	ZLC11G0015870	ZLC11G0015870	--	GO:0003674,molecular_function; GO:0003735,structural constituent of ribosome; GO:0005198,structural molecule activity; GO:0005575,cellular_component; GO:0005622,intracellular anatomical structure; GO:0005623,obsolete cell; GO:0005737,cytoplasm; GO:0005840,ribosome; GO:0006412,translation; GO:0006518,peptide metabolic process; GO:0006807,nitrogen compound metabolic process; GO:0008150,biological_p…	RP-S13, rpsM; small subunit ribosomal protein S13; K02952;	XP_016556624.1 30S ribosomal protein S13, chloroplastic [Capsicum annuum]
79143	Chr11	215063098	215063380	282	215063280	12	9.63191	6.14894	7.06336	ZAT_2_vs_ZAT_input_peak_61377	promoter	ZLC11G0015870	ZLC11G0015870	--	GO:0003674,molecular_function; GO:0003735,structural constituent of ribosome; GO:0005198,structural molecule activity; GO:0005575,cellular_component; GO:0005622,intracellular anatomical structure; GO:0005623,obsolete cell; GO:0005737,cytoplasm; GO:0005840,ribosome; GO:0006412,translation; GO:0006518,peptide metabolic process; GO:0006807,nitrogen compound metabolic process; GO:0008150,biological_p…	RP-S13, rpsM; small subunit ribosomal protein S13; K02952;	XP_016556624.1 30S ribosomal protein S13, chloroplastic [Capsicum annuum]
79917	Chr11	235033398	235034289	891	235034152	72	88.1126	26.2484	83.685	ZAT_1_vs_ZAT_input_peak_64207	promoter	ZLC11G0017630	ZLC11G0017630	--	GO:0003674,molecular_function; GO:0003700,DNA-binding transcription factor activity; GO:0006355,regulation of DNA-templated transcription; GO:0008150,biological_process; GO:0009889,regulation of biosynthetic process; GO:0010468,regulation of gene expression; GO:0010556,regulation of macromolecule biosynthetic process; GO:0019219,regulation of nucleobase-containing compound metabolic process; GO:0…	--	KAF3671625.1 putative conserved oligomeric Golgi complex subunit 7-like [Capsicum annuum]
79917	Chr11	235033063	235033765	702	235033625	21	20.4801	10.4059	17.4863	ZAT_2_vs_ZAT_input_peak_61978	promoter	ZLC11G0017630	ZLC11G0017630	--	GO:0003674,molecular_function; GO:0003700,DNA-binding transcription factor activity; GO:0006355,regulation of DNA-templated transcription; GO:0008150,biological_process; GO:0009889,regulation of biosynthetic process; GO:0010468,regulation of gene expression; GO:0010556,regulation of macromolecule biosynthetic process; GO:0019219,regulation of nucleobase-containing compound metabolic process; GO:0…	--	KAF3671625.1 putative conserved oligomeric Golgi complex subunit 7-like [Capsicum annuum]
79917	Chr11	235033961	235034290	329	235034129	51	56.3578	19.0988	52.4538	ZAT_2_vs_ZAT_input_peak_61979	promoter	ZLC11G0017630	ZLC11G0017630	--	GO:0003674,molecular_function; GO:0003700,DNA-binding transcription factor activity; GO:0006355,regulation of DNA-templated transcription; GO:0008150,biological_process; GO:0009889,regulation of biosynthetic process; GO:0010468,regulation of gene expression; GO:0010556,regulation of macromolecule biosynthetic process; GO:0019219,regulation of nucleobase-containing compound metabolic process; GO:0…	--	KAF3671625.1 putative conserved oligomeric Golgi complex subunit 7-like [Capsicum annuum]
80055	Chr11	239136532	239136991	459	239136688	15	12.8083	7.43555	10.1245	ZAT_1_vs_ZAT_input_peak_64312	promoter	ZLC11G0018110	ZLC11G0018110	--	--	--	PHT33963.1 hypothetical protein CQW23_25763 [Capsicum baccatum]
80055	Chr11	239136516	239137085	569	239136694	23	23.1298	11.3519	20.0531	ZAT_2_vs_ZAT_input_peak_62080	promoter	ZLC11G0018110	ZLC11G0018110	--	--	--	PHT33963.1 hypothetical protein CQW23_25763 [Capsicum baccatum]
80423	Chr11	250953908	250954350	442	250954124	115	183.906	53.9077	178.573	ZAT_1_vs_ZAT_input_peak_64604	promoter	ZLC11G0019810	ZLC11G0019810	MADS-M-type	--	--	KAF3615842.1 hypothetical protein FXO37_35333 [Capsicum annuum]
80423	Chr11	250953895	250954326	431	250954122	84	124.937	40.2046	119.903	ZAT_2_vs_ZAT_input_peak_62359	promoter	ZLC11G0019810	ZLC11G0019810	MADS-M-type	--	--	KAF3615842.1 hypothetical protein FXO37_35333 [Capsicum annuum]
80426	Chr11	251041293	251041674	381	251041484	30	32.4964	14.4064	29.2076	ZAT_1_vs_ZAT_input_peak_64606	promoter	ZLC11G0019820	ZLC11G0019820	--	--	--	PHT67781.1 hypothetical protein T459_27268 [Capsicum annuum]
80426	Chr11	251041293	251041674	381	251041484	30	32.4964	14.4064	29.2076	ZAT_1_vs_ZAT_input_peak_64606	promoter	ZLC11G0019830	ZLC11G0019830	--	--	--	PHT67782.1 hypothetical protein T459_27269 [Capsicum annuum]
80426	Chr11	251041336	251041630	294	251041481	22	21.7957	10.8789	18.7616	ZAT_2_vs_ZAT_input_peak_62362	promoter	ZLC11G0019820	ZLC11G0019820	--	--	--	PHT67781.1 hypothetical protein T459_27268 [Capsicum annuum]
80426	Chr11	251041336	251041630	294	251041481	22	21.7957	10.8789	18.7616	ZAT_2_vs_ZAT_input_peak_62362	promoter	ZLC11G0019830	ZLC11G0019830	--	--	--	PHT67782.1 hypothetical protein T459_27269 [Capsicum annuum]
80649	Chr11	257387818	257388113	295	257387937	8	5.33905	4.10747	3.10063	ZAT_1_vs_ZAT_input_peak_64783	promoter	ZLC11G0021180	ZLC11G0021180	--	--	--	XP_016548903.1 uncharacterized protein LOC107848645 [Capsicum annuum]
80649	Chr11	257387614	257387965	351	257387830	9	6.39782	4.64674	4.04533	ZAT_2_vs_ZAT_input_peak_62536	promoter	ZLC11G0021180	ZLC11G0021180	--	--	--	XP_016548903.1 uncharacterized protein LOC107848645 [Capsicum annuum]
80697	Chr11	259354727	259354942	215	259354749	8	5.24387	4.04581	3.00973	ZAT_1_vs_ZAT_input_peak_64821	promoter	ZLC11G0021700	ZLC11G0021700	--	GO:0001932,regulation of protein phosphorylation; GO:0001934,positive regulation of protein phosphorylation; GO:0003674,molecular_function; GO:0003824,catalytic activity; GO:0004672,protein kinase activity; GO:0004674,protein serine/threonine kinase activity; GO:0005488,binding; GO:0005515,protein binding; GO:0005575,cellular_component; GO:0005622,intracellular anatomical structure; GO:0005623,ob…	MAP4K3, GLK; mitogen-activated protein kinase kinase kinase kinase 3 [EC:2.7.11.1]; K04406;	KAF3650103.1 putative pentatricopeptide repeat-containing protein, chloroplastic-like [Capsicum annuum]
80697	Chr11	259354622	259355096	474	259354944	20	18.6557	9.61386	15.7294	ZAT_2_vs_ZAT_input_peak_62572	promoter	ZLC11G0021700	ZLC11G0021700	--	GO:0001932,regulation of protein phosphorylation; GO:0001934,positive regulation of protein phosphorylation; GO:0003674,molecular_function; GO:0003824,catalytic activity; GO:0004672,protein kinase activity; GO:0004674,protein serine/threonine kinase activity; GO:0005488,binding; GO:0005515,protein binding; GO:0005575,cellular_component; GO:0005622,intracellular anatomical structure; GO:0005623,ob…	MAP4K3, GLK; mitogen-activated protein kinase kinase kinase kinase 3 [EC:2.7.11.1]; K04406;	KAF3650103.1 putative pentatricopeptide repeat-containing protein, chloroplastic-like [Capsicum annuum]
81120	Chr12	10121691	10122446	755	10121832	14	11.6636	6.97083	9.02595	ZAT_1_vs_ZAT_input_peak_65158	promoter	ZLC12G0003900	ZLC12G0003900	--	GO:0003674,molecular_function; GO:0005488,binding; GO:0005575,cellular_component; GO:0005622,intracellular anatomical structure; GO:0005623,obsolete cell; GO:0005737,cytoplasm; GO:0005829,cytosol; GO:0009507,chloroplast; GO:0009536,plastid; GO:0043021,ribonucleoprotein complex binding; GO:0043022,ribosome binding; GO:0043226,organelle; GO:0043227,membrane-bounded organelle; GO:0043229,intracellul…	--	XP_016551676.1 translation initiation factor IF-1, chloroplastic [Capsicum annuum]
81185	Chr12	16863325	16863890	565	16863724	16	8.06185	4.4574	5.6188	ZAT_1_vs_ZAT_input_peak_65201	promoter	ZLC12G0006500	ZLC12G0006500	--	--	--	KAF3622062.1 putative DNA-binding bromodomain-containing protein [Capsicum annuum]
81185	Chr12	16863628	16863941	313	16863759	24	13.6125	5.81871	10.8748	ZAT_2_vs_ZAT_input_peak_62890	promoter	ZLC12G0006500	ZLC12G0006500	--	--	--	KAF3622062.1 putative DNA-binding bromodomain-containing protein [Capsicum annuum]
81313	Chr12	22143409	22143672	263	22143540	15	12.8083	7.43555	10.1245	ZAT_1_vs_ZAT_input_peak_65305	promoter	ZLC12G0007440	ZLC12G0007440	--	GO:0000325,plant-type vacuole; GO:0003674,molecular_function; GO:0005215,transporter activity; GO:0005351,carbohydrate:proton symporter activity; GO:0005355,glucose transmembrane transporter activity; GO:0005402,carbohydrate:cation symporter activity; GO:0005575,cellular_component; GO:0005622,intracellular anatomical structure; GO:0005623,obsolete cell; GO:0005737,cytoplasm; GO:0005773,vacuole; G…	--	XP_009586716.1 sugar transporter ERD6-like 4 [Nicotiana tomentosiformis]
81313	Chr12	22143463	22143672	209	22143596	12	9.63191	6.14894	7.06336	ZAT_2_vs_ZAT_input_peak_62983	promoter	ZLC12G0007440	ZLC12G0007440	--	GO:0000325,plant-type vacuole; GO:0003674,molecular_function; GO:0005215,transporter activity; GO:0005351,carbohydrate:proton symporter activity; GO:0005355,glucose transmembrane transporter activity; GO:0005402,carbohydrate:cation symporter activity; GO:0005575,cellular_component; GO:0005622,intracellular anatomical structure; GO:0005623,obsolete cell; GO:0005737,cytoplasm; GO:0005773,vacuole; G…	--	XP_009586716.1 sugar transporter ERD6-like 4 [Nicotiana tomentosiformis]
81363	Chr12	24326726	24327052	326	24326926	12	9.45943	6.04138	6.92567	ZAT_1_vs_ZAT_input_peak_65342	promoter	ZLC12G0008010	ZLC12G0008010	--	--	FLDH; NAD+-dependent farnesol dehydrogenase [EC:1.1.1.354]; K15891; FLDH; NAD+-dependent farnesol dehydrogenase [EC:1.1.1.354]; K15891;	XP_016550940.1 putative dihydroflavonol 4-reductase [Capsicum annuum]
81363	Chr12	24326707	24327084	377	24327015	13	10.7335	6.62193	8.10906	ZAT_2_vs_ZAT_input_peak_63020	promoter	ZLC12G0008010	ZLC12G0008010	--	--	FLDH; NAD+-dependent farnesol dehydrogenase [EC:1.1.1.354]; K15891; FLDH; NAD+-dependent farnesol dehydrogenase [EC:1.1.1.354]; K15891;	XP_016550940.1 putative dihydroflavonol 4-reductase [Capsicum annuum]
81371	Chr12	24569622	24569840	218	24569696	14	6.51607	3.933	4.16375	ZAT_1_vs_ZAT_input_peak_65349	promoter	ZLC12G0008050	ZLC12G0008050	--	--	--	KAF3634865.1 putative polcalcin Phl p 7-like [Capsicum annuum]
81371	Chr12	24569618	24569816	198	24569714	16	9.15237	5.04647	6.61958	ZAT_2_vs_ZAT_input_peak_63025	promoter	ZLC12G0008050	ZLC12G0008050	--	--	--	KAF3634865.1 putative polcalcin Phl p 7-like [Capsicum annuum]
82076	Chr12	46650318	46650637	319	46650456	11	8.40392	5.57666	5.93209	ZAT_1_vs_ZAT_input_peak_65918	promoter	ZLC12G0010530	ZLC12G0010530	--	--	--	KAH0708676.1 hypothetical protein KY284_010103 [Solanum tuberosum]
82076	Chr12	46650434	46650635	201	46650580	10	7.52653	5.20295	5.07829	ZAT_2_vs_ZAT_input_peak_63561	promoter	ZLC12G0010530	ZLC12G0010530	--	--	--	KAH0708676.1 hypothetical protein KY284_010103 [Solanum tuberosum]
83769	Chr12	92042183	92042564	381	92042361	16	11.375	6.32363	8.75789	ZAT_1_vs_ZAT_input_peak_67272	promoter	ZLC12G0013360	ZLC12G0013360	--	GO:0000003,reproduction; GO:0003006,developmental process involved in reproduction; GO:0005575,cellular_component; GO:0005622,intracellular anatomical structure; GO:0005623,obsolete cell; GO:0005634,nucleus; GO:0007275,multicellular organism development; GO:0008150,biological_process; GO:0009791,post-embryonic development; GO:0009909,regulation of flower development; GO:0009910,negative regulatio…	--	KAF3626534.1 putative inositol polyphosphate multikinase beta-like isoform X1 [Capsicum annuum]
83769	Chr12	92042183	92042475	292	92042273	12	7.63492	4.90891	5.17774	ZAT_2_vs_ZAT_input_peak_64892	promoter	ZLC12G0013360	ZLC12G0013360	--	GO:0000003,reproduction; GO:0003006,developmental process involved in reproduction; GO:0005575,cellular_component; GO:0005622,intracellular anatomical structure; GO:0005623,obsolete cell; GO:0005634,nucleus; GO:0007275,multicellular organism development; GO:0008150,biological_process; GO:0009791,post-embryonic development; GO:0009909,regulation of flower development; GO:0009910,negative regulatio…	--	KAF3626534.1 putative inositol polyphosphate multikinase beta-like isoform X1 [Capsicum annuum]
83922	Chr12	96623896	96624218	322	96624013	13	9.2779	5.72091	6.77029	ZAT_1_vs_ZAT_input_peak_67396	promoter	ZLC12G0013650	ZLC12G0013650	--	GO:0000003,reproduction; GO:0000280,nuclear division; GO:0000712,resolution of meiotic recombination intermediates; GO:0003674,molecular_function; GO:0003676,nucleic acid binding; GO:0003677,DNA binding; GO:0003682,chromatin binding; GO:0003690,double-stranded DNA binding; GO:0005488,binding; GO:0005575,cellular_component; GO:0005622,intracellular anatomical structure; GO:0005623,obsolete cell; G…	APITD1, CENPS, MHF1; centromere protein S; K11511;	XP_016551338.1 protein MHF1 homolog isoform X1 [Capsicum annuum]
83922	Chr12	96623955	96624254	299	96624118	13	9.63428	5.94073	7.06336	ZAT_2_vs_ZAT_input_peak_65012	promoter	ZLC12G0013650	ZLC12G0013650	--	GO:0000003,reproduction; GO:0000280,nuclear division; GO:0000712,resolution of meiotic recombination intermediates; GO:0003674,molecular_function; GO:0003676,nucleic acid binding; GO:0003677,DNA binding; GO:0003682,chromatin binding; GO:0003690,double-stranded DNA binding; GO:0005488,binding; GO:0005575,cellular_component; GO:0005622,intracellular anatomical structure; GO:0005623,obsolete cell; G…	APITD1, CENPS, MHF1; centromere protein S; K11511;	XP_016551338.1 protein MHF1 homolog isoform X1 [Capsicum annuum]
84535	Chr12	118738385	118739886	1501	118738951	38	44.403	18.1241	40.8245	ZAT_1_vs_ZAT_input_peak_67905	promoter	ZLC12G0014360	ZLC12G0014360	--	GO:0003674,molecular_function; GO:0003824,catalytic activity; GO:0004497,monooxygenase activity; GO:0005575,cellular_component; GO:0008150,biological_process; GO:0008152,metabolic process; GO:0009058,biosynthetic process; GO:0016020,membrane; GO:0016491,oxidoreductase activity; GO:0016705,oxidoreductase activity, acting on paired donors, with incorporation or reduction of molecular oxygen; GO:001…	CYP17A; steroid 17alpha-monooxygenase / 17alpha-hydroxyprogesterone deacetylase [EC:1.14.14.19 1.14.14.32]; K00512; CYP17A; steroid 17alpha-monooxygenase / 17alpha-hydroxyprogesterone deacetylase [EC:1.14.14.19 1.14.14.32]; K00512; CYP17A; steroid 17alpha-monooxygenase / 17alpha-hydroxyprogesterone deacetylase [EC:1.14.14.19 1.14.14.32]; K00512; CYP17A; steroid 17alpha-monooxygenase / 17alpha-hyd…	KAF3634686.1 putative dimethylallylcistransferase, chloroplastic-like [Capsicum annuum]
84535	Chr12	118738341	118740009	1668	118739584	34	33.114	13.2163	29.7589	ZAT_2_vs_ZAT_input_peak_65475	promoter	ZLC12G0014360	ZLC12G0014360	--	GO:0003674,molecular_function; GO:0003824,catalytic activity; GO:0004497,monooxygenase activity; GO:0005575,cellular_component; GO:0008150,biological_process; GO:0008152,metabolic process; GO:0009058,biosynthetic process; GO:0016020,membrane; GO:0016491,oxidoreductase activity; GO:0016705,oxidoreductase activity, acting on paired donors, with incorporation or reduction of molecular oxygen; GO:001…	CYP17A; steroid 17alpha-monooxygenase / 17alpha-hydroxyprogesterone deacetylase [EC:1.14.14.19 1.14.14.32]; K00512; CYP17A; steroid 17alpha-monooxygenase / 17alpha-hydroxyprogesterone deacetylase [EC:1.14.14.19 1.14.14.32]; K00512; CYP17A; steroid 17alpha-monooxygenase / 17alpha-hydroxyprogesterone deacetylase [EC:1.14.14.19 1.14.14.32]; K00512; CYP17A; steroid 17alpha-monooxygenase / 17alpha-hyd…	KAF3634686.1 putative dimethylallylcistransferase, chloroplastic-like [Capsicum annuum]
84725	Chr12	127469407	127469671	264	127469544	20	15.1808	7.5509	12.4074	ZAT_1_vs_ZAT_input_peak_68067	promoter	ZLC12G0014680	ZLC12G0014680	--	GO:0005575,cellular_component; GO:0005622,intracellular anatomical structure; GO:0005623,obsolete cell; GO:0005737,cytoplasm; GO:0005739,mitochondrion; GO:0043226,organelle; GO:0043227,membrane-bounded organelle; GO:0043229,intracellular organelle; GO:0043231,intracellular membrane-bounded organelle; GO:0044424,obsolete intracellular part; GO:0044444,obsolete cytoplasmic part; GO:0044464,obsolete…	--	PHU00598.1 hypothetical protein BC332_30385 [Capsicum chinense]
84725	Chr12	127469449	127469646	197	127469518	13	7.69956	4.76511	5.24145	ZAT_2_vs_ZAT_input_peak_65612	promoter	ZLC12G0014680	ZLC12G0014680	--	GO:0005575,cellular_component; GO:0005622,intracellular anatomical structure; GO:0005623,obsolete cell; GO:0005737,cytoplasm; GO:0005739,mitochondrion; GO:0043226,organelle; GO:0043227,membrane-bounded organelle; GO:0043229,intracellular organelle; GO:0043231,intracellular membrane-bounded organelle; GO:0044424,obsolete intracellular part; GO:0044444,obsolete cytoplasmic part; GO:0044464,obsolete…	--	PHU00598.1 hypothetical protein BC332_30385 [Capsicum chinense]
85196	Chr12	141863283	141863712	429	141863571	15	12.8083	7.43555	10.1245	ZAT_1_vs_ZAT_input_peak_68447	promoter	ZLC12G0015210	ZLC12G0015210	--	GO:0003674,molecular_function; GO:0003824,catalytic activity; GO:0004805,trehalose-phosphatase activity; GO:0005575,cellular_component; GO:0005576,extracellular region; GO:0005618,cell wall; GO:0005622,intracellular anatomical structure; GO:0005623,obsolete cell; GO:0005634,nucleus; GO:0005730,nucleolus; GO:0005737,cytoplasm; GO:0005829,cytosol; GO:0005886,plasma membrane; GO:0005975,carbohydrate…	otsB; trehalose 6-phosphate phosphatase [EC:3.1.3.12]; K01087;	PHU00780.1 putative trehalose-phosphate phosphatase J [Capsicum chinense]
85196	Chr12	141863273	141863665	392	141863444	19	17.9072	9.45991	15.0021	ZAT_2_vs_ZAT_input_peak_65999	promoter	ZLC12G0015210	ZLC12G0015210	--	GO:0003674,molecular_function; GO:0003824,catalytic activity; GO:0004805,trehalose-phosphatase activity; GO:0005575,cellular_component; GO:0005576,extracellular region; GO:0005618,cell wall; GO:0005622,intracellular anatomical structure; GO:0005623,obsolete cell; GO:0005634,nucleus; GO:0005730,nucleolus; GO:0005737,cytoplasm; GO:0005829,cytosol; GO:0005886,plasma membrane; GO:0005975,carbohydrate…	otsB; trehalose 6-phosphate phosphatase [EC:3.1.3.12]; K01087;	PHU00780.1 putative trehalose-phosphate phosphatase J [Capsicum chinense]
86084	Chr12	168853781	168853984	203	168853897	8	4.16709	3.3478	2.04494	ZAT_1_vs_ZAT_input_peak_69179	promoter	ZLC12G0016150	ZLC12G0016150	--	GO:0005575,cellular_component; GO:0005622,intracellular anatomical structure; GO:0005623,obsolete cell; GO:0005737,cytoplasm; GO:0005783,endoplasmic reticulum; GO:0005789,endoplasmic reticulum membrane; GO:0008150,biological_process; GO:0008152,metabolic process; GO:0009058,biosynthetic process; GO:0009719,response to endogenous stimulus; GO:0009725,response to hormone; GO:0009733,response to aux…	--	PHU00526.1 Cytochrome, partial [Capsicum chinense]
86084	Chr12	168853768	168854067	299	168853869	14	9.53011	5.66413	6.97854	ZAT_2_vs_ZAT_input_peak_66682	promoter	ZLC12G0016150	ZLC12G0016150	--	GO:0005575,cellular_component; GO:0005622,intracellular anatomical structure; GO:0005623,obsolete cell; GO:0005737,cytoplasm; GO:0005783,endoplasmic reticulum; GO:0005789,endoplasmic reticulum membrane; GO:0008150,biological_process; GO:0008152,metabolic process; GO:0009058,biosynthetic process; GO:0009719,response to endogenous stimulus; GO:0009725,response to hormone; GO:0009733,response to aux…	--	PHU00526.1 Cytochrome, partial [Capsicum chinense]
86724	Chr12	187845137	187845424	287	187845352	17	14.031	7.66944	11.3032	ZAT_1_vs_ZAT_input_peak_69708	promoter	ZLC12G0016840	ZLC12G0016840	--	GO:0000428,DNA-directed RNA polymerase complex; GO:0003674,molecular_function; GO:0003676,nucleic acid binding; GO:0005488,binding; GO:0005575,cellular_component; GO:0005622,intracellular anatomical structure; GO:0005623,obsolete cell; GO:0005634,nucleus; GO:0005654,nucleoplasm; GO:0005667,transcription regulator complex; GO:0005675,transcription factor TFIIH holo complex; GO:0006139,nucleobase-c…	TFIIH2, GTF2H2, SSL1; transcription initiation factor TFIIH subunit 2; K03142; TFIIH2, GTF2H2, SSL1; transcription initiation factor TFIIH subunit 2; K03142; TFIIH2, GTF2H2, SSL1; transcription initiation factor TFIIH subunit 2; K03142;	XP_016575265.1 general transcription factor IIH subunit 2 isoform X1 [Capsicum annuum]
86724	Chr12	187845176	187845452	276	187845352	13	9.85878	6.07961	7.28275	ZAT_2_vs_ZAT_input_peak_67184	promoter	ZLC12G0016840	ZLC12G0016840	--	GO:0000428,DNA-directed RNA polymerase complex; GO:0003674,molecular_function; GO:0003676,nucleic acid binding; GO:0005488,binding; GO:0005575,cellular_component; GO:0005622,intracellular anatomical structure; GO:0005623,obsolete cell; GO:0005634,nucleus; GO:0005654,nucleoplasm; GO:0005667,transcription regulator complex; GO:0005675,transcription factor TFIIH holo complex; GO:0006139,nucleobase-c…	TFIIH2, GTF2H2, SSL1; transcription initiation factor TFIIH subunit 2; K03142; TFIIH2, GTF2H2, SSL1; transcription initiation factor TFIIH subunit 2; K03142; TFIIH2, GTF2H2, SSL1; transcription initiation factor TFIIH subunit 2; K03142;	XP_016575265.1 general transcription factor IIH subunit 2 isoform X1 [Capsicum annuum]
86937	Chr12	195618742	195619156	414	195618895	28	25.0584	10.7874	21.9775	ZAT_1_vs_ZAT_input_peak_69888	promoter	ZLC12G0017300	ZLC12G0017300	--	--	PGAM, gpmA; 2,3-bisphosphoglycerate-dependent phosphoglycerate mutase [EC:5.4.2.11]; K01834; PGAM, gpmA; 2,3-bisphosphoglycerate-dependent phosphoglycerate mutase [EC:5.4.2.11]; K01834; PGAM, gpmA; 2,3-bisphosphoglycerate-dependent phosphoglycerate mutase [EC:5.4.2.11]; K01834; PGAM, gpmA; 2,3-bisphosphoglycerate-dependent phosphoglycerate mutase [EC:5.4.2.11]; K01834; PGAM, gpmA; 2,3-bisphosphog…	KAF3633047.1 2,3-bisphosphoglycerate-dependent phosphoglycerate mutase [Capsicum annuum]
86937	Chr12	195618747	195619016	269	195618868	20	15.833	7.92978	13.003	ZAT_2_vs_ZAT_input_peak_67339	promoter	ZLC12G0017300	ZLC12G0017300	--	--	PGAM, gpmA; 2,3-bisphosphoglycerate-dependent phosphoglycerate mutase [EC:5.4.2.11]; K01834; PGAM, gpmA; 2,3-bisphosphoglycerate-dependent phosphoglycerate mutase [EC:5.4.2.11]; K01834; PGAM, gpmA; 2,3-bisphosphoglycerate-dependent phosphoglycerate mutase [EC:5.4.2.11]; K01834; PGAM, gpmA; 2,3-bisphosphoglycerate-dependent phosphoglycerate mutase [EC:5.4.2.11]; K01834; PGAM, gpmA; 2,3-bisphosphog…	KAF3633047.1 2,3-bisphosphoglycerate-dependent phosphoglycerate mutase [Capsicum annuum]
87036	Chr12	199000085	199000421	336	199000262	34	33.9273	13.68	30.6118	ZAT_1_vs_ZAT_input_peak_69968	promoter	ZLC12G0017600	ZLC12G0017600	--	--	--	PHU20791.1 hypothetical protein BC332_11942 [Capsicum chinense]
87036	Chr12	199000128	199000353	225	199000199	19	14.8894	7.64813	12.098	ZAT_2_vs_ZAT_input_peak_67415	promoter	ZLC12G0017600	ZLC12G0017600	--	--	--	PHU20791.1 hypothetical protein BC332_11942 [Capsicum chinense]
87037	Chr12	199000631	199000836	205	199000749	13	9.4064	5.80006	6.88916	ZAT_1_vs_ZAT_input_peak_69969	promoter	ZLC12G0017600	ZLC12G0017600	--	--	--	PHU20791.1 hypothetical protein BC332_11942 [Capsicum chinense]
87037	Chr12	199000655	199000851	196	199000758	9	5.73776	4.22408	3.42584	ZAT_2_vs_ZAT_input_peak_67416	promoter	ZLC12G0017600	ZLC12G0017600	--	--	--	PHU20791.1 hypothetical protein BC332_11942 [Capsicum chinense]
87382	Chr12	208170330	208170749	419	208170478	25	21.397	9.67144	18.4245	ZAT_1_vs_ZAT_input_peak_70263	promoter	ZLC12G0018440	ZLC12G0018440	--	--	--	PHT70622.1 hypothetical protein T459_25726 [Capsicum annuum]
87382	Chr12	208170376	208170723	347	208170484	20	15.833	7.92978	13.003	ZAT_2_vs_ZAT_input_peak_67688	promoter	ZLC12G0018440	ZLC12G0018440	--	--	--	PHT70622.1 hypothetical protein T459_25726 [Capsicum annuum]
87535	Chr12	212791299	212791528	229	212791403	13	9.81294	6.05123	7.26715	ZAT_1_vs_ZAT_input_peak_70388	promoter	ZLC12G0018780	ZLC12G0018780	--	--	--	PHU00517.1 hypothetical protein BC332_30304 [Capsicum chinense]
87535	Chr12	212791322	212791648	326	212791455	10	6.99753	4.86787	4.59424	ZAT_2_vs_ZAT_input_peak_67807	promoter	ZLC12G0018780	ZLC12G0018780	--	--	--	PHU00517.1 hypothetical protein BC332_30304 [Capsicum chinense]
88004	Chr12	223714671	223714985	314	223714848	43	35.8492	11.5368	32.4789	ZAT_1_vs_ZAT_input_peak_70769	promoter	ZLC12G0019820	ZLC12G0019820	--	--	--	PHT31699.1 hypothetical protein CQW23_28036 [Capsicum baccatum]
88004	Chr12	223714689	223714957	268	223714835	37	32.6533	11.8837	29.3205	ZAT_2_vs_ZAT_input_peak_68194	promoter	ZLC12G0019820	ZLC12G0019820	--	--	--	PHT31699.1 hypothetical protein CQW23_28036 [Capsicum baccatum]
88199	Chr12	229011875	229012144	269	229012032	15	12.8083	7.43555	10.1245	ZAT_1_vs_ZAT_input_peak_70925	promoter	ZLC12G0020730	ZLC12G0020730	--	--	--	PHT65364.1 (S)-coclaurine N-methyltransferase [Capsicum annuum]
88199	Chr12	229011875	229012110	235	229011974	14	11.8648	7.09493	9.18958	ZAT_2_vs_ZAT_input_peak_68358	promoter	ZLC12G0020730	ZLC12G0020730	--	--	--	PHT65364.1 (S)-coclaurine N-methyltransferase [Capsicum annuum]
88525	Chr12	237199540	237199894	354	237199696	10	4.61388	3.38346	2.42147	ZAT_1_vs_ZAT_input_peak_71194	promoter	ZLC12G0021360	ZLC12G0021360	--	GO:0003674,molecular_function; GO:0003824,catalytic activity; GO:0004518,nuclease activity; GO:0004519,endonuclease activity; GO:0004521,endoribonuclease activity; GO:0004523,RNA-DNA hybrid ribonuclease activity; GO:0004540,ribonuclease activity; GO:0005575,cellular_component; GO:0005622,intracellular anatomical structure; GO:0005623,obsolete cell; GO:0006139,nucleobase-containing compound metabo…	RNASEH2A; ribonuclease H2 subunit A [EC:3.1.26.4]; K10743;	PHT31632.1 Ribonuclease H2 subunit A [Capsicum baccatum]
88525	Chr12	237199079	237199833	754	237199166	12	7.63492	4.90891	5.17774	ZAT_2_vs_ZAT_input_peak_68629	promoter	ZLC12G0021360	ZLC12G0021360	--	GO:0003674,molecular_function; GO:0003824,catalytic activity; GO:0004518,nuclease activity; GO:0004519,endonuclease activity; GO:0004521,endoribonuclease activity; GO:0004523,RNA-DNA hybrid ribonuclease activity; GO:0004540,ribonuclease activity; GO:0005575,cellular_component; GO:0005622,intracellular anatomical structure; GO:0005623,obsolete cell; GO:0006139,nucleobase-containing compound metabo…	RNASEH2A; ribonuclease H2 subunit A [EC:3.1.26.4]; K10743;	PHT31632.1 Ribonuclease H2 subunit A [Capsicum baccatum]
88638	Chr12	242338522	242338763	241	242338634	9	6.39857	4.64722	4.05171	ZAT_1_vs_ZAT_input_peak_71291	promoter	ZLC12G0022840	ZLC12G0022840	--	--	UGT94E5; beta-D-glucosyl crocetin beta-1,6-glucosyltransferase [EC:2.4.1.330]; K21354;	XP_016549951.1 UDP-glucosyltransferase 29-like [Capsicum annuum]
88638	Chr12	242338648	242338864	216	242338817	9	6.52814	4.72995	4.14962	ZAT_2_vs_ZAT_input_peak_68712	promoter	ZLC12G0022840	ZLC12G0022840	--	--	UGT94E5; beta-D-glucosyl crocetin beta-1,6-glucosyltransferase [EC:2.4.1.330]; K21354;	XP_016549951.1 UDP-glucosyltransferase 29-like [Capsicum annuum]
89004	Chr12	259159549	259159753	204	259159626	8	5.45501	4.1825	3.1808	ZAT_1_vs_ZAT_input_peak_71570	promoter	ZLC12G0027430	ZLC12G0027430	--	--	RGL4, rhiE; rhamnogalacturonan endolyase [EC:4.2.2.23]; K18195;	KAF3637483.1 putative pentatricopeptide repeat-containing protein, mitochondrial-like [Capsicum annuum]
89004	Chr12	259159426	259159884	458	259159549	10	7.52653	5.20295	5.07829	ZAT_2_vs_ZAT_input_peak_68987	promoter	ZLC12G0027430	ZLC12G0027430	--	--	RGL4, rhiE; rhamnogalacturonan endolyase [EC:4.2.2.23]; K18195;	KAF3637483.1 putative pentatricopeptide repeat-containing protein, mitochondrial-like [Capsicum annuum]
