# Supplementary material for: CaZAT5 delays the flowering time in tomato and affects pollen viability and anther dehiscence
Source: PLoS Genet. 2026 Jan 6;22(1):e1012016. doi: 10.1371/journal.pgen.1012016 (PMC12788657; doi:10.1371/journal.pgen.1012016)
Supplement: S2 Table — (XLSX) [file pgen.1012016.s008.xlsx]

## Sheet: Sheet1
S2_Table. Transcriptome sequencing data statistics.
sample	clean_reads	clean_bases	Q20	Q30	GC_pct	Mapped Reads
L-WT-1	24208891	7218745123	98.35	0.9569	0.4363	45,892,756 (94.78%)
L-WT-2	24382923	7274699423	98.28	0.9557	0.4337	46,220,413 (94.78%)
L-WT-3	21112733	6299984225	98.25	0.9551	0.4349	39,969,846 (94.66%)
L-CaZAT5-1	22383032	6678080018	98.19	0.9535	0.4346	42,688,231 (95.36%)
L-CaZAT5-2	24279944	7239711133	98.35	0.9572	0.4345	46,209,135 (95.16%)
L-CaZAT5-3	22432366	6690361760	98.25	0.9544	0.4339	42,865,499 (95.54%)
A-WT-1	23303279	6957887164	98.3	95.61	41.95	44,113,201 (94.65%)
A-WT-2	24800951	7403245408	98.28	95.55	41.89	47,003,224 (94.76%)
A-WT-3	22691886	6777665531	98.27	95.51	41.81	42,481,269 (93.60%)
A-CaZAT5-1	26332697	7856638438	98.3	95.56	41.97	50,223,609 (95.36%)
A-CaZAT5-2	23197230	6917000513	98.29	95.6	42.15	43,741,646 (94.28%)
A-CaZAT5-3	25253145	7536659600	98.31	95.64	42.08	47,788,882 (94.62%)
