# Supplementary material for: CaZAT5 delays the flowering time in tomato and affects pollen viability and anther dehiscence
Source: PLoS Genet. 2026 Jan 6;22(1):e1012016. doi: 10.1371/journal.pgen.1012016 (PMC12788657; doi:10.1371/journal.pgen.1012016)
Supplement: S3 Table — (XLSX) [file pgen.1012016.s009.xlsx]

## Sheet: Sheet1
S3_Table. There are 678 common DEGs between the two comparison groups, L-WT vs L-CaZAT5 and A-WT vs A-CaZAT5.
#ID	gene_name	nr_symbol	LWT1_FPKM	LWT2_FPKM	LWT3_FPKM	LZAT5-1_FPKM	LZAT5-2_FPKM	LZAT5-3_FPKM	AWT1_FPKM	AWT2_FPKM	AWT3_FPKM	AZAT5-1_FPKM	AZAT5-2_FPKM	AZAT5-3_FPKM	ACKWT_vs_CKZAT5_DESeq2_FDR	LWT_vs_LZAT5_DESeq2_log2FC	LWT_vs_LZAT5_DESeq2_(FDR_0.01_FC_2)_regulated	AWT_vs_AZAT5_DESeq2_FDR	AWT_vs_AZAT5_DESeq2_log2FC	AWT_vs_AZAT5_DESeq2_(FDR_0.01_FC_2)_regulated	COG_class	COG_class_annotation	GO_annotation	KEGG_annotation	KEGG_pathway_annotation	KOG_class	KOG_class_annotation	Pfam_annotation	Swiss_Prot_annotation	eggNOG_class	eggNOG_class_annotation	NR_annotation	GO_second_level_annotation
NewGene_10137	--	--	7.12662	9.13068	8.18942	1.28529	0.863216	1.67766	6.11998	7.17786	7.96932	1.08495	0.870681	1.17728	1.01299e-52	-2.55318	down	1.20171e-63	-2.76618	down	--	--	--	--	--	--	--	--	--	--	--	--	--
NewGene_10211	--	--	0.647139	0.635281	0.063123	1.50315	1.39055	1.52776	0.565144	1.08992	0.751265	2.6773	2.63279	2.08932	0.00704454	1.80312	up	0.000720369	1.70218	up	--	--	--	--	--	--	--	--	--	--	--	--	--
NewGene_10293	--	LOC107060529	0	0	0.022469	0.354305	0.80666	0.857242	0	0	0	7.22791	6.32365	5.95089	6.05317e-11	5.82786	up	1.53936e-20	11.451	up	--	--	--	--	--	[R]	General function prediction only	--	--	S	Function unknown	PREDICTED: uncharacterized protein LOC107060529 [Solanum tuberosum]	--
NewGene_10535	--	LOC117274930	0	0	0.011325	0.913232	1.2592	0.563379	0.087223	0	0	2.25998	2.08223	2.19975	9.65374e-12	7.69056	up	0.00138238	6.32169	up	--	--	--	K20178|1.91e-13|cann:107864957|K20178 vacuolar protein sorting-associated protein 8 | (RefSeq) uncharacterized LOC107864957	--	[R]	General function prediction only	Reverse transcriptase (RNA-dependent DNA polymerase)	--	V	Defense mechanisms	secreted RxLR effector protein 78-like [Nicotiana tomentosiformis]	--
NewGene_10540	--	LOC107016632	1.31728	1.89788	1.475	0.194496	0.242895	0.233375	1.30673	1.30208	1.44004	0	0.05308	0	7.19831e-25	-2.68295	down	0.0022624	-5.95028	down	--	--	Molecular Function: nucleic acid binding (GO:0003676);;	--	--	--	--	--	--	L	Replication, recombination and repair	uncharacterized protein LOC107016632 [Solanum pennellii]	molecular function: binding (GO:0005488)
NewGene_10590	--	LOC107842935	0.540258	1.4141	0.833745	0.051099	0.147514	0.124604	0.717639	0.714959	0.958333	0	0	0	1.05976e-11	-2.69052	down	2.69725e-15	-10.0092	down	--	--	--	--	--	--	--	Retroviral aspartyl protease	--	E	Amino acid transport and metabolism	PREDICTED: uncharacterized protein LOC107842935 isoform X3 [Capsicum annuum]	--
NewGene_10591	--	--	0.081044	0.011094	0.024447	2.22907	2.29511	2.55743	0	0	0	14.7559	13.1244	12.5774	1.57236e-20	5.98158	up	8.62016e-30	13.7123	up	--	--	--	--	--	--	--	--	--	--	--	--	--
NewGene_10659	--	--	0.776157	0.955263	0.550682	0.18629	0.092045	0	2.53609	3.06446	2.36462	0	0	0	8.58712e-05	-2.72926	down	7.36868e-16	-10.1591	down	--	--	--	--	--	--	--	--	--	--	--	--	--
NewGene_10718	--	LOC107005779	0.483245	0.6949	0.39934	0.047367	0.087176	0.139482	2.60928	2.19407	1.92871	0	0.046507	0.019866	0.000141532	-2.20285	down	7.91993e-30	-6.43313	down	[QV]	Secondary metabolites biosynthesis, transport and catabolism;; Defense mechanisms	Molecular Function: monooxygenase activity (GO:0004497);; Molecular Function: iron ion binding (GO:0005506);; Molecular Function: oxidoreductase activity, acting on paired donors, with incorporation or reduction of molecular oxygen (GO:0016705);; Molecular Function: heme binding (GO:0020037);;	K20562|3.78e-115|sot:102596960|K20562 biphenyl-4-hydroxylase | (RefSeq) cytochrome P450 CYP736A12-like	--	[Q]	Secondary metabolites biosynthesis, transport and catabolism	Cytochrome P450	Cytochrome P450 71AU50 OS=Prunus mume OX=102107 GN=CYP71AU50 PE=2 SV=1	Q	Secondary metabolites biosynthesis, transport and catabolism	cytochrome P450 CYP736A12-like [Solanum pennellii]	molecular function: catalytic activity (GO:0003824);; biological process: metabolic process (GO:0008152);; molecular function: binding (GO:0005488)
NewGene_10928	--	--	0.241649	0.354571	0.337471	0.771844	0.547906	0.894026	0.839234	1.19465	0.561339	3.03199	2.47758	2.48479	0.00367181	1.23568	up	1.83211e-05	1.46573	up	--	--	--	--	--	--	--	--	--	--	--	--	--
NewGene_11142	--	--	3.90884	4.81771	3.9668	2.17261	1.45811	1.34284	3.8211	4.24728	3.98377	1.06143	1.78673	2.16468	0.000613504	-1.21637	down	0.00686711	-1.1427	down	--	--	--	--	--	--	--	--	--	--	--	hypothetical protein EJD97_024282 [Solanum chilense]	--
NewGene_11512	--	LOC101258482	5.11909	5.93261	5.68973	0.202901	0	0.236191	1.26607	1.77425	1.56947	0	0.152953	0.059572	0.000339463	-5.04185	down	0.0020159	-4.20244	down	--	--	--	--	--	--	--	--	--	--	--	uncharacterized protein LOC101258482 isoform X2 [Solanum lycopersicum]	--
NewGene_11517	--	LOC102589593	9.74036	11.7363	10.3044	4.13421	3.67223	3.23246	15.248	17.293	16.455	3.82603	1.725	2.71918	2.91074e-21	-1.27358	down	1.37653e-61	-2.7801	down	--	--	--	--	--	--	--	--	UDP-glycosyltransferase 76E1 OS=Solanum lycopersicum OX=4081 GN=UGT76E1 PE=1 SV=1	--	--	PREDICTED: UDP-glucose iridoid glucosyltransferase-like [Solanum tuberosum]	--
NewGene_11593	--	--	0.117571	0.845396	0.909206	3.21988	2.97687	1.74474	7.06186	6.00002	6.37462	1.6878	1.93551	1.2182	0.000287313	2.20125	up	1.29622e-07	-1.88673	down	--	--	--	--	--	--	--	--	--	--	--	--	--
NewGene_117	--	--	1.14077	1.25327	0.949336	3.1881	3.7165	3.20392	0.596626	0.766138	0.402466	1.23659	0.990366	1.5335	3.60324e-40	1.62321	up	1.6304e-05	1.07678	up	--	--	--	--	--	--	--	--	--	--	--	F-box protein interaction domain containing protein [Solanum demissum]	--
NewGene_11780	--	LOC102582788	1.85307	2.03327	2.32971	0.554758	0.357882	0.461514	5.87667	6.37565	6.02845	1.74498	1.91169	1.99454	3.03832e-21	-2.04145	down	8.76855e-36	-1.58705	down	--	--	--	K03260|9.34e-87|cann:107844414|K03260 translation initiation factor 4G | (RefSeq) uncharacterized LOC107844414	RNA transport (ko03013)	--	--	gag-polypeptide of LTR copia-type	--	L	Replication, recombination and repair	PREDICTED: uncharacterized protein LOC102582788 isoform X3 [Solanum tuberosum]	--
NewGene_11848	--	--	0.21736	0.048728	0.22058	1.31174	1.7225	1.05478	0.986167	0.522168	0.682626	2.46776	3.10993	4.62295	4.37274e-09	2.98602	up	2.33548e-10	2.2505	up	--	--	--	--	--	--	--	--	--	--	--	--	--
NewGene_11953	--	--	2.67003	0.749737	2.13394	6.32351	4.98805	7.39802	0.447188	0.653225	0.072146	2.57931	3.66064	1.96425	4.94157e-07	1.86949	up	3.23554e-06	2.90138	up	--	--	--	--	--	--	--	--	--	--	--	--	--
NewGene_12623	--	--	0.208576	0.35623	0.177304	0.894633	0.994451	0.755754	0.55381	0.549463	1.20751	9.2797	6.95723	6.59395	0.000201835	1.92317	up	8.98477e-35	3.40035	up	--	--	--	--	--	--	--	--	--	--	--	--	--
NewGene_12643	--	LOC102605937	2.94461	2.0159	2.2012	0.639248	0.201645	0.429723	4.29401	4.22326	4.43134	0.128707	0.083064	0	9.75538e-13	-2.36989	down	1.35591e-07	-5.80001	down	--	--	--	--	--	--	--	--	--	--	--	PREDICTED: uncharacterized protein LOC102605937 [Solanum tuberosum]	--
NewGene_12970	--	--	1.19874	2.20587	1.54977	5.01179	2.68389	3.24148	0.430109	0.694471	0.79511	1.74752	1.81019	2.62564	2.02617e-05	1.20165	up	3.52342e-06	1.75428	up	--	--	--	--	--	--	--	--	--	--	--	--	--
NewGene_1671	--	--	0.729529	0.933858	0.85683	0.339379	0.282692	0.36585	0.732223	0.92277	0.715347	0	0	0	1.54089e-06	-1.21712	down	2.78021e-15	-9.99964	down	--	--	--	--	--	--	--	--	--	--	--	hypothetical protein A4A49_04112 [Nicotiana attenuata]	--
NewGene_1965	--	--	3.0372	1.89173	2.61184	0.557803	0.739859	0.747059	2.75076	2.31441	4.15598	0.826733	0.980876	0.910728	3.87243e-09	-1.7447	down	7.56581e-08	-1.64407	down	--	--	--	--	--	--	--	--	--	--	--	--	--
NewGene_2028	--	--	1.05583	1.26378	1.22363	0.172239	0.286145	0.427248	1.39399	1.62172	1.22175	0	0	0	3.86063e-06	-1.8755	down	1.84194e-12	-9.20615	down	--	--	--	--	--	--	--	--	--	--	--	--	--
NewGene_2056	--	--	1.04126	1.53464	1.45801	0.146821	0.271186	0.239429	0.87309	1.27077	1.12955	0	0	0	1.19515e-12	-2.47264	down	2.66477e-13	-9.43602	down	--	--	Molecular Function: fatty acid binding (GO:0005504);; Biological Process: systemic acquired resistance (GO:0009627);;	--	--	--	--	--	--	S	Function unknown	hypothetical protein EJD97_022813 [Solanum chilense]	molecular function: binding (GO:0005488);; biological process: immune system process (GO:0002376);; biological process: interspecies interaction between organisms (GO:0044419);; biological process: response to stimulus (GO:0050896)
NewGene_2268	--	LOC107022152	0.073006	0.402909	0.464261	0.954642	0.585559	1.32781	1.69301	1.41114	2.24369	2.73105	3.18819	4.05347	0.000756609	1.8017	up	5.55102e-07	1.32605	up	--	--	--	--	--	--	--	--	--	--	--	uncharacterized protein LOC107022152 [Solanum pennellii]	--
NewGene_2557	--	LOC112940506	4.33061	5.12781	5.24355	1.11992	1.16654	1.81854	6.5785	5.05236	4.93745	0	0	0	8.42257e-06	-1.14999	down	3.29809e-18	-10.8091	down	--	--	--	--	--	--	--	--	--	L	Replication, recombination and repair	uncharacterized protein LOC112940506 [Solanum lycopersicum]	--
NewGene_2656	--	LOC108345942	5.18432	8.15494	6.55386	1.6001	2.17362	1.86555	1.93982	3.90958	2.08704	0.581007	0.544494	0.864707	1.06081e-25	-1.56286	down	1.17936e-09	-1.61479	down	--	--	Molecular Function: GTPase activity (GO:0003924);; Molecular Function: GTP binding (GO:0005525);; Cellular Component: membrane (GO:0016020);;	--	--	[R]	General function prediction only	Guanylate-binding protein, N-terminal domain	--	L	Replication, recombination and repair	hypothetical protein LR48_Vigan01g109200 [Vigna angularis]	molecular function: catalytic activity (GO:0003824);; molecular function: binding (GO:0005488);; cellular component: cellular anatomical entity (GO:0110165)
NewGene_2657	--	LOC101258482	3.36065	4.5705	3.54848	0.756909	0.633243	0.52453	1.63757	1.63251	1.15564	0.298468	0.15216	0.739926	8.49657e-26	-2.37024	down	9.89297e-07	-2.13926	down	--	--	--	--	--	--	--	--	--	--	--	uncharacterized protein LOC101258482 isoform X2 [Solanum lycopersicum]	--
NewGene_2919	--	--	5.42786	7.87148	7.37755	1.3875	1.59218	1.06769	5.00071	3.54189	4.68849	0	0.250114	0.498335	6.8222e-15	-2.21086	down	0.00201518	-3.97104	down	--	--	Cellular Component: integral component of membrane (GO:0016021);;	--	--	--	--	--	--	--	--	hypothetical protein EJD97_001552 [Solanum chilense]	cellular component: cellular anatomical entity (GO:0110165)
NewGene_2985	--	--	6.99907	8.10169	7.86697	3.95707	4.64168	2.85887	3.73504	3.42658	4.88723	0.21263	0.233525	0.436864	8.42852e-07	-1.02663	down	3.04476e-16	-3.69244	down	--	--	--	--	--	--	--	Gibberellin regulated protein	--	--	--	hypothetical protein CQW23_13770 [Capsicum baccatum]	--
NewGene_302	--	--	1.13607	2.49962	1.81611	8.46234	10.8991	9.86177	5.02283	5.84556	6.68533	0.190048	0.423736	1.25203	3.94796e-96	2.75722	up	7.19041e-10	-3.69157	down	--	--	--	--	--	--	--	--	--	--	--	--	--
NewGene_3226	--	--	4.31823	4.37884	4.25009	1.08553	1.20755	1.17606	2.10633	2.90521	2.17321	0.117845	0.402521	0	3.975e-23	-2.29587	down	0.00339227	-4.26176	down	--	--	--	--	--	--	--	--	--	--	--	--	--
NewGene_3661	--	--	4.13682	4.60552	4.42569	0.490326	1.32482	1.49282	42.0907	28.3364	36.5055	2.32927	4.47333	2.15935	2.65863e-06	-1.84473	down	1.62478e-50	-3.46684	down	--	--	--	--	--	--	--	--	--	--	--	hypothetical protein EJD97_022360 [Solanum chilense]	--
NewGene_3756	--	--	9.50283	12.2761	10.2566	4.27034	3.2061	3.47216	10.3178	10.6376	9.25412	22.0642	23.5833	22.5443	2.00336e-08	-1.41398	down	3.91269e-13	1.27755	up	--	--	Biological Process: lipid transport (GO:0006869);;	--	--	--	--	Probable lipid transfer	Non-specific lipid-transfer protein 2 OS=Prunus armeniaca OX=36596 PE=1 SV=1	S	Function unknown	hypothetical protein EJD97_002068 [Solanum chilense]	biological process: localization (GO:0051179)
NewGene_3785	--	--	1.00536	1.92456	1.49492	0.261669	0.212553	0.25655	1.87201	2.06197	2.13677	0.373132	0.292435	0.391452	3.32303e-09	-2.43501	down	1.37671e-11	-2.40114	down	--	--	--	--	--	--	--	--	--	--	--	--	--
NewGene_3806	--	--	0.517262	0.370259	0.411744	0.776774	0.878728	1.20966	0.464948	0.814928	0.669126	1.89255	1.21922	1.55602	0.00192295	1.33784	up	0.000632068	1.35283	up	--	--	--	--	--	--	--	--	--	--	--	--	--
NewGene_3919	--	LOC102584808	4.60449	6.22234	5.38615	10.4324	9.39243	10.4852	1.83967	1.758	2.26654	1.04871	0.838086	0.380144	2.9375e-13	1.02935	up	0.0025631	-1.25772	down	--	--	--	K01166|3.38e-27|sot:102584808|K01166 ribonuclease T2 [EC:4.6.1.19] | (RefSeq) intracellular ribonuclease LX-like	--	--	--	--	--	S	Function unknown	PREDICTED: intracellular ribonuclease LX-like [Solanum tuberosum]	--
NewGene_3935	--	LOC107024612	0.37241	0.206229	0.300747	2.69981	2.26753	2.75728	6.2646	6.60015	7.02046	16.3568	14.1807	17.1105	8.62924e-13	3.18448	up	3.058e-17	1.36631	up	[O]	Posttranslational modification, protein turnover, chaperones	Molecular Function: iron ion binding (GO:0005506);; Cellular Component: mitochondrial matrix (GO:0005759);; Biological Process: iron-sulfur cluster assembly (GO:0016226);; Molecular Function: 2 iron, 2 sulfur cluster binding (GO:0051537);;	K22068|9.22e-113|spen:107024612|K22068 iron-sulfur cluster assembly enzyme ISCU, mitochondrial | (RefSeq) uncharacterized protein LOC107024612	--	[C]	Energy production and conversion	NifU-like N terminal domain	Iron-sulfur cluster assembly protein 1 OS=Oryza sativa subsp. japonica OX=39947 GN=ISU1 PE=2 SV=1	C	Energy production and conversion	uncharacterized protein LOC107024612 [Solanum pennellii]	molecular function: binding (GO:0005488);; cellular component: intracellular (GO:0005622);; cellular component: cellular anatomical entity (GO:0110165);; biological process: metabolic process (GO:0008152);; biological process: cellular process (GO:0009987)
NewGene_3980	--	--	2.63112	2.44412	2.43227	0.17565	0.168145	0.145509	1.40484	1.48211	1.47714	0.349411	0.367649	0.045536	2.17512e-46	-3.7502	down	4.28995e-07	-2.40394	down	--	--	--	--	--	--	--	--	--	--	--	--	--
NewGene_4264	--	--	9.81677	7.96954	9.05661	16.2306	18.4005	19.0404	2.25025	2.54881	2.56429	4.08103	7.32775	7.03415	1.94459e-13	1.14892	up	6.22797e-10	1.5424	up	--	--	--	--	--	--	--	--	--	--	--	hypothetical protein EJD97_022685, partial [Solanum chilense]	--
NewGene_4755	--	--	0.081197	0.026598	0.128182	0.840345	0.894217	1.4373	1.48662	1.07545	3.28625	10.9783	6.17005	7.11457	7.49347e-08	3.31575	up	1.4876e-11	2.07078	up	--	--	--	--	--	--	--	--	--	--	--	--	--
NewGene_5051	--	LOC107813358	6.82164	6.64486	7.20009	21.3838	24.5605	23.418	0.949446	1.30894	1.43657	3.84074	2.08811	3.60173	4.14974e-92	1.84443	up	1.28792e-06	1.39718	up	[G]	Carbohydrate transport and metabolism	Molecular Function: molecular_function (GO:0003674);; Molecular Function: catalytic activity (GO:0003824);; Molecular Function: hydrolase activity, hydrolyzing O-glycosyl compounds (GO:0004553);; Cellular Component: cellular_component (GO:0005575);; Cellular Component: intracellular (GO:0005622);; Cellular Component: obsolete cell (GO:0005623);; Cellular Component: cytoplasm (GO:0005737);; Cellul…	K01188|1.89e-20|mdm:103448033|K01188 beta-glucosidase [EC:3.2.1.21] | (RefSeq) beta-glucosidase 11-like	Cyanoamino acid metabolism (ko00460);; Starch and sucrose metabolism (ko00500);; Phenylpropanoid biosynthesis (ko00940)	[G]	Carbohydrate transport and metabolism	Glycosyl hydrolase family 1	Beta-glucosidase 11 OS=Arabidopsis thaliana OX=3702 GN=BGLU11 PE=2 SV=2	G	Carbohydrate transport and metabolism	PREDICTED: beta-glucosidase 11-like isoform X4 [Nicotiana tabacum]	molecular function: catalytic activity (GO:0003824);; cellular component: intracellular (GO:0005622);; cellular component: cellular anatomical entity (GO:0110165);; biological process: metabolic process (GO:0008152);; biological process: response to stimulus (GO:0050896)
NewGene_5126	--	--	25.1119	23.8889	21.9745	5.26551	4.44074	5.94605	3.56202	3.83054	3.66139	1.32296	2.06622	0.966895	1.98955e-43	-2.05557	down	0.00221349	-1.2243	down	--	--	--	--	--	--	--	--	Protein LITTLE ZIPPER 1 OS=Arabidopsis thaliana OX=3702 GN=ZPR1 PE=1 SV=1	--	--	hypothetical protein EJD97_008687 [Solanum chilense]	--
NewGene_5155	--	--	0.015448	0	0.012332	2.54487	2.36661	2.9492	0.317892	0.113173	0.09488	4.43969	5.48149	5.72337	2.05768e-82	7.85481	up	3.7468e-42	5.23388	up	--	--	--	--	--	--	--	--	--	--	--	--	--
NewGene_551	--	LOC114073846	0.467175	0.507171	0.408706	0.050833	0.038556	0	1.48978	1.33962	1.30496	0.150113	0.120561	0.09374	2.31491e-09	-3.74132	down	2.17089e-22	-3.30041	down	--	--	--	K12448|1.34e-96|sot:102597559|K12448 UDP-arabinose 4-epimerase [EC:5.1.3.5] | (RefSeq) UDP-arabinose 4-epimerase 1-like	Amino sugar and nucleotide sugar metabolism (ko00520)	--	--	Plant mobile domain	Serine/threonine-protein phosphatase 7 long form homolog OS=Arabidopsis thaliana OX=3702 GN=MAIL3 PE=2 SV=1	S	Function unknown	protein MAIN-LIKE 2-like [Solanum pennellii]	--
NewGene_6028	--	LOC107028051	16.671	14.5159	12.121	1.87848	2.07375	2.77713	24.8102	21.8268	30.5549	1.76586	2.34574	2.64758	2.04844e-26	-2.55694	down	6.79603e-52	-3.4041	down	--	--	--	--	--	--	--	--	--	--	--	uncharacterized protein LOC107028051 [Solanum pennellii]	--
NewGene_6208	--	--	19.6682	31.1023	25.0781	8.20612	11.8842	7.98007	41.1093	42.0275	38.3586	1.81436	3.39927	3.39586	6.07251e-12	-1.3041	down	6.53228e-82	-3.70916	down	--	--	--	--	--	--	--	Peptidase inhibitor I9	--	S	Function unknown	hypothetical protein EJD97_010876 [Solanum chilense]	--
NewGene_6248	--	--	3.60724	3.32971	2.96199	6.15273	6.68457	7.12209	2.82597	2.37241	2.18276	0.895327	0.895254	1.28718	3.057e-12	1.16725	up	0.00117956	-1.17039	down	--	--	--	--	--	--	--	--	--	--	--	--	--
NewGene_6470	--	--	1.21455	1.67858	1.56755	0	0	0	0.940832	0.61265	0.948183	0	0	0	6.48664e-14	-9.49871	down	4.74466e-11	-8.77965	down	--	--	--	--	--	--	--	--	--	--	--	--	--
NewGene_6855	--	--	8.2529	9.24471	8.52588	1.00148	0.889944	0.350759	12.9432	12.5542	13.7854	0.097789	0.031803	0	3.79479e-66	-3.39197	down	3.35515e-16	-7.60021	down	--	--	--	--	--	--	--	--	--	--	--	--	--
NewGene_6996	--	--	1.90954	2.4468	1.64792	0.354624	0.637133	0.497825	1.99336	1.98126	2.19805	0.481819	0.556365	0.552289	6.95123e-10	-1.87439	down	3.4913e-10	-1.78808	down	--	--	--	--	--	--	--	--	--	--	--	--	--
NewGene_7487	--	--	0	0	0	1.62012	1.02358	1.23343	0	0	0	11.1169	11.995	9.51907	2.56337e-15	9.93012	up	3.4124e-27	13.0984	up	--	--	--	--	--	--	--	--	--	--	--	hypothetical protein T459_07518 [Capsicum annuum]	--
NewGene_7489	--	--	0	0	0	0.946644	1.39589	1.09332	0.062643	0.086174	0	6.33976	6.62837	6.76613	4.15902e-17	10.4632	up	1.12762e-09	7.13557	up	--	--	--	--	--	--	--	--	--	--	--	--	--
NewGene_7523	--	--	1.31374	1.95147	1.72228	0.215356	0.378233	0.332857	2.2554	2.51759	1.78408	0.69525	1.22802	0.806945	9.95164e-12	-2.15438	down	0.000148057	-1.12455	down	--	--	--	--	--	--	--	--	--	--	--	--	--
NewGene_7612	--	--	5.45637	5.31983	6.42265	1.16387	1.06656	1.62	1.45406	1.30602	0.963938	0	0	0	5.20025e-19	-2.01143	down	1.78705e-10	-8.59842	down	--	--	--	--	--	--	--	--	--	--	--	--	--
NewGene_7618	--	--	0.3706	0.390021	0.329071	0	0	0	0.7428	0.453434	0.53535	0	0	0	2.82254e-09	-8.02324	down	4.23207e-11	-8.80009	down	--	--	--	--	--	--	--	--	--	--	--	hypothetical protein EJD97_024126 [Solanum chilense]	--
NewGene_7817	--	--	0.350979	0.409111	0.525241	0.729933	1.73119	1.23681	1.19958	0.891934	0.48402	2.68833	3.16937	1.85175	0.000768726	1.51491	up	0.000277625	1.37183	up	--	--	--	--	--	--	--	--	--	--	--	--	--
NewGene_7914	--	--	0.981818	1.19834	0.796954	0.215818	0.396357	0.307428	0.985273	1.11049	1.04378	0.052036	0.290998	0.119956	8.57056e-05	-1.58385	down	4.26042e-06	-2.48142	down	--	--	--	--	--	--	--	--	--	--	--	--	--
NewGene_8061	--	--	4.77252	3.87988	4.91064	1.78333	2.30968	1.54308	1.73535	1.59303	1.45577	0.613366	0.451889	0.318152	3.01308e-07	-1.13792	down	2.38535e-05	-1.74958	down	--	--	--	--	--	--	--	--	--	--	--	--	--
NewGene_8076	--	LOC102601910	3.2293	4.87464	4.52926	0	0	0	3.46217	4.84048	4.64443	0	0	0	1.82595e-19	-11.1139	down	1.07334e-19	-11.2165	down	--	--	--	--	--	--	--	--	--	--	--	PREDICTED: uncharacterized protein LOC102601910 isoform X2 [Solanum tuberosum]	--
NewGene_8411	--	--	1.48407	2.55571	1.47438	0	0	0	2.42066	2.56366	1.52999	0	0	0	1.17066e-09	-8.1948	down	2.84782e-10	-8.55395	down	--	--	--	--	--	--	--	--	--	--	--	--	--
NewGene_8412	--	--	0.786341	1.04195	1.13281	0	0	0	2.34358	2.62734	2.73082	0.060672	0.227863	0.351115	1.26923e-12	-9.10794	down	1.10265e-18	-3.44895	down	--	--	--	--	--	--	--	--	--	--	--	--	--
NewGene_896	--	LOC107804460	1.76644	1.90228	1.89396	0.215999	0.106942	0.122337	3.42592	3.62272	3.56571	1.26956	0.438505	0.804583	1.0674e-16	-3.16413	down	8.97447e-08	-1.83639	down	--	--	--	--	--	--	--	--	--	L	Replication, recombination and repair	PREDICTED: uncharacterized protein LOC107804460 [Nicotiana tabacum]	--
NewGene_9758	--	--	43.5355	45.7401	45.9993	5.75306	5.89334	5.03838	20.0044	18.2251	13.8189	1.56002	0.564395	0.189925	1.10021e-115	-2.88917	down	1.73767e-08	-4.35648	down	--	--	--	--	--	--	--	--	--	--	--	--	--
NewGene_9856	--	--	0.529995	2.28452	2.21404	4.8509	1.59717	5.46496	7.9395	8.61642	11.7941	17.7456	23.5233	15.1469	0.000705516	1.54809	up	2.28247e-10	1.10706	up	--	--	--	--	--	--	--	--	--	--	--	--	--
NewGene_9918	--	--	1.77632	2.4068	1.94495	0	0	0	6.31696	5.61088	5.66282	0	0	0	4.70071e-14	-9.53826	down	5.82088e-19	-11.0011	down	--	--	--	--	--	--	--	--	--	--	--	--	--
gene10026	LOC101263806	LOC101263806	1.27477	1.16708	0.973911	0.654684	0.265472	0.452323	5.43798	5.26808	4.40578	1.77684	1.96539	2.16626	0.000579564	-1.18273	down	6.15238e-14	-1.24777	down	--		Molecular Function: protein kinase activity (GO:0004672);; Molecular Function: ATP binding (GO:0005524);; Cellular Component: integral component of membrane (GO:0016021);;	K01180|1.0e-139|cmax:111487562|K01180 endo-1,3(4)-beta-glucanase [EC:3.2.1.6] | (RefSeq) uncharacterized protein LOC111487562	--	[T]	Signal transduction mechanisms	Protein kinase domain	Proline-rich receptor-like protein kinase PERK10 OS=Arabidopsis thaliana OX=3702 GN=PERK10 PE=1 SV=2	T	Signal transduction mechanisms	proline-rich receptor-like protein kinase PERK9 isoform X1 [Solanum lycopersicum]	molecular function: catalytic activity (GO:0003824);; biological process: metabolic process (GO:0008152);; biological process: cellular process (GO:0009987);; molecular function: binding (GO:0005488);; cellular component: cellular anatomical entity (GO:0110165)
gene10162	LOC101261316	LOC101261316	24.5872	25.021	23.6538	7.02083	5.92388	4.98298	6.67772	5.92494	7.12491	2.02974	2.09638	2.07665	1.06736e-62	-1.90322	down	1.92065e-16	-1.56206	down	[G]	Carbohydrate transport and metabolism	Molecular Function: polygalacturonase activity (GO:0004650);; Biological Process: carbohydrate metabolic process (GO:0005975);;	K01213|4.0e-151|aip:107645968|K01213 galacturan 1,4-alpha-galacturonidase [EC:3.2.1.67] | (RefSeq) polygalacturonase At1g48100-like	Pentose and glucuronate interconversions (ko00040)	--	--	Glycosyl hydrolases family 28	Polygalacturonase At1g48100 OS=Arabidopsis thaliana OX=3702 GN=At1g48100 PE=2 SV=1	G	Carbohydrate transport and metabolism	polygalacturonase At1g48100 [Solanum lycopersicum]	molecular function: catalytic activity (GO:0003824);; biological process: metabolic process (GO:0008152)
gene10205	LOC101253993	LOC101253993	3.3338	3.85765	3.54777	0.865561	0.861382	0.80874	4.86665	5.35458	4.41964	1.41819	1.23173	0.899613	7.47199e-34	-1.94898	down	1.69613e-26	-1.94002	down	[M]	Cell wall/membrane/envelope biogenesis	Molecular Function: protein kinase activity (GO:0004672);; Molecular Function: ATP binding (GO:0005524);; Cellular Component: integral component of membrane (GO:0016021);;	K22911|1.9e-37|spen:107031166|K22911 thiamine phosphate phosphatase / amino-HMP aminohydrolase [EC:3.1.3.100 3.5.99.-] | (RefSeq) bifunctional TH2 protein, mitochondrial	Thiamine metabolism (ko00730)	--	--	Protein kinase domain	Inactive leucine-rich repeat receptor-like serine/threonine-protein kinase At1g60630 OS=Arabidopsis thaliana OX=3702 GN=At1g60630 PE=2 SV=1	T	Signal transduction mechanisms	inactive leucine-rich repeat receptor-like serine/threonine-protein kinase At1g60630 [Solanum lycopersicum]	molecular function: catalytic activity (GO:0003824);; biological process: metabolic process (GO:0008152);; biological process: cellular process (GO:0009987);; molecular function: binding (GO:0005488);; cellular component: cellular anatomical entity (GO:0110165)
gene10223	LOC101247008	LOC101247008	15.1402	16.3535	17.4224	4.01056	4.64908	3.57614	14.3839	16.4713	11.0692	5.7761	4.45209	6.97839	1.79556e-31	-1.86648	down	7.08258e-08	-1.18121	down	--	--	Molecular Function: DNA binding (GO:0003677);; Cellular Component: nucleus (GO:0005634);;	K11296|1.4e-100|sly:101247008|K11296 high mobility group protein B3 | (RefSeq) high mobility group B protein 7	--	[R]	General function prediction only	HMG (high mobility group) box	High mobility group B protein 7 OS=Arabidopsis thaliana OX=3702 GN=HMGB7 PE=1 SV=1	K	Transcription	high mobility group B protein 7 [Solanum lycopersicum]	molecular function: binding (GO:0005488);; cellular component: intracellular (GO:0005622);; cellular component: cellular anatomical entity (GO:0110165)
gene10379	LOC544081	LOC102591967	67.0409	59.1478	61.5752	15.1922	14.3936	16.7707	86.3019	79.1061	91.388	28.4681	37.9356	40.8937	1.33808e-61	-1.89113	down	1.34991e-17	-1.15021	down	--	--	Cellular Component: nucleosome (GO:0000786);; Molecular Function: DNA binding (GO:0003677);; Cellular Component: nucleus (GO:0005634);; Cellular Component: host cell nucleus (GO:0042025);; Molecular Function: protein heterodimerization activity (GO:0046982);;	K11254|7.1e-50|cann:107838933|K11254 histone H4 | (RefSeq) histone H4	--	[B]	Chromatin structure and dynamics	Centromere kinetochore component CENP-T histone fold	Histone H4 OS=Capsicum annuum OX=4072 PE=3 SV=3	B	Chromatin structure and dynamics	PREDICTED: uncharacterized protein LOC102591967 [Solanum tuberosum]	cellular component: protein-containing complex (GO:0032991);; molecular function: binding (GO:0005488);; cellular component: intracellular (GO:0005622);; cellular component: cellular anatomical entity (GO:0110165)
gene10436	LOC109119995	LOC109119995	2.39358	3.72377	2.97004	0.569929	0.703295	0.986565	1.40373	2.27303	2.28882	3.74748	3.70572	4.49951	4.97505e-05	-1.83972	down	0.00531648	1.10608	up	--	--	--	K12833|1.9e-12|dzi:111301177|K12833 pre-mRNA branch site protein p14 | (RefSeq) RNA-binding protein BRN2-like isoform X1	Spliceosome (ko03040)	--	--	--	--	--	--	uncharacterized protein LOC109119995 [Solanum lycopersicum]	--
gene10445	LOC101249627	LOC101249627	10.3669	13.8928	11.5125	3.45031	2.49763	2.41693	4.98814	5.11449	6.36443	2.53967	1.91231	1.80049	1.71684e-32	-1.96642	down	5.88637e-09	-1.28613	down	--	--	Cellular Component: integral component of membrane (GO:0016021);; Molecular Function: protein-cysteine S-palmitoyltransferase activity (GO:0019706);;	K18932|1.5e-97|brp:103854281|K18932 palmitoyltransferase [EC:2.3.1.225] | (RefSeq) probable protein S-acyltransferase 7	--	[R]	General function prediction only	DHHC palmitoyltransferase	Protein S-acyltransferase 8 OS=Arabidopsis thaliana OX=3702 GN=PAT08 PE=1 SV=2	S	Function unknown	DHHC-type zinc finger family protein [Solanum lycopersicum]	cellular component: cellular anatomical entity (GO:0110165);; molecular function: catalytic activity (GO:0003824)
gene10476	LOC101245349	LOC101245349	2.58781	3.74491	3.29978	0.976414	1.14256	0.635255	0.935137	0.877838	1.23637	0.071364	0.135326	0.102696	1.09922e-07	-1.66846	down	3.59018e-06	-3.12507	down	--	--	Molecular Function: protein dimerization activity (GO:0046983);;	K22484|4.7e-24|pvu:PHAVU_001G121200g|K22484 transcriptional regulator CBF1 | (RefSeq) hypothetical protein	--	--	--	Helix-loop-helix DNA-binding domain	Transcription factor bHLH30 OS=Arabidopsis thaliana OX=3702 GN=BHLH30 PE=1 SV=1	K	Transcription	transcription factor bHLH30-like [Solanum lycopersicum]	molecular function: binding (GO:0005488)
gene10515	LOC101261704	LOC101261704	1.60568	0.857041	1.1215	0.409669	0.657751	0.231427	72.2497	68.8704	66.581	19.4923	19.6133	17.4921	0.00658277	-1.32743	down	2.67949e-114	-1.77087	down	[Q]	Secondary metabolites biosynthesis, transport and catabolism	Molecular Function: fumarylacetoacetase activity (GO:0004334);; Biological Process: L-phenylalanine catabolic process (GO:0006559);; Biological Process: tyrosine catabolic process (GO:0006572);; Molecular Function: metal ion binding (GO:0046872);;	K01555|1.7e-254|sly:101261704|K01555 fumarylacetoacetase [EC:3.7.1.2] | (RefSeq) fumarylacetoacetase	Tyrosine metabolism (ko00350)	[G]	Carbohydrate transport and metabolism	Fumarylacetoacetate (FAA) hydrolase family	Fumarylacetoacetase OS=Arabidopsis thaliana OX=3702 GN=FAH PE=1 SV=1	G	Carbohydrate transport and metabolism	fumarylacetoacetase [Solanum lycopersicum]	molecular function: catalytic activity (GO:0003824);; biological process: metabolic process (GO:0008152);; biological process: cellular process (GO:0009987);; molecular function: binding (GO:0005488)
gene10535	LOC101256765	LOC101256765	0.266109	0.29724	0.086965	1.68888	1.42803	1.64359	0.467333	0.192434	0.429793	1.22456	1.13966	0.732719	1.17305e-11	2.93782	up	0.00395416	1.59104	up	--	--	Molecular Function: UDP-glycosyltransferase activity (GO:0008194);; Cellular Component: integral component of membrane (GO:0016021);;	K13495|8.8e-204|sly:101256765|K13495 cis-zeatin O-glucosyltransferase [EC:2.4.1.215] | (RefSeq) zeatin O-xylosyltransferase-like	Zeatin biosynthesis (ko00908)	[GC]	Carbohydrate transport and metabolism;; Energy production and conversion	UDP-glucoronosyl and UDP-glucosyl transferase	Zeatin O-xylosyltransferase OS=Phaseolus vulgaris OX=3885 GN=ZOX1 PE=2 SV=1	--	--	zeatin O-xylosyltransferase-like [Solanum lycopersicum]	molecular function: catalytic activity (GO:0003824);; cellular component: cellular anatomical entity (GO:0110165)
gene10640	LOC101263012	LOC101263012	25.1845	27.6673	28.0312	51.2516	61.3322	51.002	16.686	21.9165	19.5143	2.58451	2.06796	2.23936	5.58572e-50	1.14244	up	2.58751e-91	-2.96593	down	--	--	Molecular Function: UDP-glycosyltransferase activity (GO:0008194);;	K13495|1.0e-273|sly:101263012|K13495 cis-zeatin O-glucosyltransferase [EC:2.4.1.215] | (RefSeq) zeatin O-xylosyltransferase	Zeatin biosynthesis (ko00908)	[GC]	Carbohydrate transport and metabolism;; Energy production and conversion	UDP-glucoronosyl and UDP-glucosyl transferase	Zeatin O-glucosyltransferase OS=Phaseolus lunatus OX=3884 GN=ZOG1 PE=2 SV=1	--	--	zeatin O-xylosyltransferase [Solanum lycopersicum]	molecular function: catalytic activity (GO:0003824)
gene10937	LOC101266715	LOC101266715	5.92309	7.34343	6.6627	3.06449	2.50139	3.09822	6.79042	7.33193	6.18958	1.47161	1.86332	1.86887	2.3014e-10	-1.0727	down	2.60283e-20	-1.85275	down	--	--	Molecular Function: DNA binding (GO:0003677);; Molecular Function: DNA primase activity (GO:0003896);; Molecular Function: metal ion binding (GO:0046872);; Molecular Function: 4 iron, 4 sulfur cluster binding (GO:0051539);;	K02685|1.4e-267|sly:101266715|K02685 DNA primase large subunit | (RefSeq) probable DNA primase large subunit	DNA replication (ko03030)	[L]	Replication, recombination and repair	Eukaryotic and archaeal DNA primase, large subunit	Probable DNA primase large subunit OS=Arabidopsis thaliana OX=3702 GN=At1g67320 PE=2 SV=2	L	Replication, recombination and repair	probable DNA primase large subunit [Solanum lycopersicum]	molecular function: binding (GO:0005488);; molecular function: catalytic activity (GO:0003824);; biological process: metabolic process (GO:0008152);; biological process: cellular process (GO:0009987)
gene11095	AMT1-2	AMT1-2	25.2385	25.2034	25.1468	54.2647	52.651	52.1725	5.50531	6.27228	6.07809	0.869312	1.70251	1.23093	2.81454e-92	1.19961	up	1.9007e-17	-2.11894	down	[P]	Inorganic ion transport and metabolism	Cellular Component: plasma membrane (GO:0005886);; Molecular Function: ammonium transmembrane transporter activity (GO:0008519);; Biological Process: methylammonium transport (GO:0015843);; Cellular Component: integral component of membrane (GO:0016021);;	K03320|4.5e-286|sly:544110|K03320 ammonium transporter, Amt family | (RefSeq) AMT1-2; ammonium transporter 1 member 2	--	[P]	Inorganic ion transport and metabolism	Ammonium Transporter Family	Ammonium transporter 1 member 2 OS=Solanum lycopersicum OX=4081 GN=AMT1-2 PE=2 SV=1	P	Inorganic ion transport and metabolism	ammonium transporter 1 member 2 [Solanum lycopersicum]	cellular component: cellular anatomical entity (GO:0110165);; molecular function: transporter activity (GO:0005215);; biological process: cellular process (GO:0009987);; biological process: localization (GO:0051179)
gene11359	LOC101262509	LOC101262509	49.2206	46.1599	47.2249	22.3351	20.213	22.2049	233.046	208.178	231.475	58.4041	59.4319	49.3452	3.44966e-32	-1.01374	down	1.13822e-137	-1.90335	down	--	--	Cellular Component: integral component of membrane (GO:0016021);;	--	--	--	--	PLAT/LH2 domain	PLAT domain-containing protein 2 OS=Arabidopsis thaliana OX=3702 GN=PLAT2 PE=2 SV=1	S	Function unknown	PLAT domain-containing protein 2 [Solanum lycopersicum]	cellular component: cellular anatomical entity (GO:0110165)
gene11371	LOC101261612	LOC101261612	3.74236	3.23237	3.39063	1.45547	1.39315	1.73555	3.63943	4.14894	4.09475	1.00796	1.3866	1.36278	7.49727e-06	-1.04644	down	3.36088e-09	-1.55069	down	--	--	Cellular Component: integral component of membrane (GO:0016021);;	--	--	--	--	--	--	--	--	uncharacterized protein LOC101261612 [Solanum lycopersicum]	cellular component: cellular anatomical entity (GO:0110165)
gene11481	LOC101252173	LOC101252173	8.54248	8.71108	8.35568	3.35982	4.69657	2.26379	53.6622	58.8023	66.6021	15.6225	15.0464	15.7133	5.50496e-11	-1.25997	down	7.50386e-99	-1.85347	down	[R]	General function prediction only	Molecular Function: O-methyltransferase activity (GO:0008171);;	K00588|1.2e-169|sly:101252173|K00588 caffeoyl-CoA O-methyltransferase [EC:2.1.1.104] | (RefSeq) probable caffeoyl-CoA O-methyltransferase At4g26220 isoform X1	Phenylpropanoid biosynthesis (ko00940);; Flavonoid biosynthesis (ko00941);; Stilbenoid, diarylheptanoid and gingerol biosynthesis (ko00945)	[Q]	Secondary metabolites biosynthesis, transport and catabolism	O-methyltransferase	Probable caffeoyl-CoA O-methyltransferase At4g26220 OS=Arabidopsis thaliana OX=3702 GN=At4g26220 PE=2 SV=1	Q	Secondary metabolites biosynthesis, transport and catabolism	probable caffeoyl-CoA O-methyltransferase At4g26220 isoform X1 [Solanum lycopersicum]	molecular function: catalytic activity (GO:0003824)
gene11514	LOC101258946	LOC101258946	6.51254	6.02891	6.68556	0.82851	2.17246	0.761434	47.2064	39.5421	47.8466	18.5297	19.156	18.9832	1.19341e-05	-2.22274	down	7.30837e-34	-1.14163	down	--	--	Cellular Component: plasma membrane (GO:0005886);; Cellular Component: integral component of membrane (GO:0016021);; Molecular Function: sugar transmembrane transporter activity (GO:0051119);;	K15382|1.7e-129|sly:101258946|K15382 solute carrier family 50 (sugar transporter) | (RefSeq) bidirectional sugar transporter SWEET1-like	--	[R]	General function prediction only	Sugar efflux transporter for intercellular exchange	Bidirectional sugar transporter SWEET1 OS=Arabidopsis thaliana OX=3702 GN=SWEET1 PE=1 SV=1	U	Intracellular trafficking, secretion, and vesicular transport	bidirectional sugar transporter SWEET1-like [Solanum lycopersicum]	cellular component: cellular anatomical entity (GO:0110165);; molecular function: transporter activity (GO:0005215);; biological process: cellular process (GO:0009987);; biological process: localization (GO:0051179)
gene11545	LOC101265430	LOC101265430	9.1292	11.6828	12.0796	24.9886	22.6896	24.6575	10.1244	11.1659	10.6322	6.04722	4.22411	4.49229	4.89671e-24	1.26515	up	4.96743e-07	-1.00956	down	[R]	General function prediction only	--	--	--	--	--	--	Pathogen-related protein OS=Hordeum vulgare OX=4513 PE=2 SV=2	S	Function unknown	protein early flowering 2-like [Solanum lycopersicum]	--
gene11554	LOC101260426	ABCG10	0.702898	0.402436	0.40717	0.019807	0	0	53.6191	59.3143	56.2209	25.5978	20.7337	24.6713	4.09337e-07	-6.17619	down	3.47291e-52	-1.14813	down	[T]	Signal transduction mechanisms	Molecular Function: ATP binding (GO:0005524);; Cellular Component: integral component of membrane (GO:0016021);; Molecular Function: ATPase activity (GO:0016887);;	K05681|2.8e-153|nau:109228191|K05681 ATP-binding cassette, subfamily G (WHITE), member 2 | (RefSeq) ABC transporter G family member 9-like	ABC transporters (ko02010)	[Q]	Secondary metabolites biosynthesis, transport and catabolism	ABC-2 type transporter	ABC transporter G family member 22 OS=Arabidopsis thaliana OX=3702 GN=ABCG22 PE=1 SV=1	Q	Secondary metabolites biosynthesis, transport and catabolism	ABC transporter G family member 22-like isoform X2 [Solanum lycopersicum]	molecular function: binding (GO:0005488);; cellular component: cellular anatomical entity (GO:0110165);; molecular function: catalytic activity (GO:0003824)
gene11568	LOC544158	LOC544158	9.51798	17.7673	15.0628	0.206707	0.217016	0.215435	193.597	216.633	170.896	18.3462	18.0232	21.8515	1.57453e-80	-5.88057	down	2.16178e-277	-3.21383	down	--	--	Molecular Function: structural constituent of cell wall (GO:0005199);; Biological Process: plant-type cell wall organization (GO:0009664);;	--	--	--	--	Extensin-like region	Extensin OS=Daucus carota OX=4039 PE=2 SV=1	--	--	LOW QUALITY PROTEIN: extensin-3 [Solanum lycopersicum]	molecular function: structural molecule activity (GO:0005198);; biological process: cellular process (GO:0009987)
gene11621	LOC101253281	LOC101253281	1.37832	2.27312	1.766	0.357569	0.765104	0.744355	3.8819	4.10924	3.59065	2.09482	0.997435	1.12039	0.00140606	-1.37684	down	6.80822e-12	-1.3242	down	--	--	--	K12393|2.5e-28|sot:102601068|K12393 AP-1 complex subunit mu | (RefSeq) AP-1 complex subunit mu-2-like	--	--	--	--	--	--	--	uncharacterized protein LOC101253281 isoform X1 [Solanum lycopersicum]	--
gene11666	LOC101258252	LOC101258252	0.390633	0.997685	0.737231	2.0623	3.70797	2.74454	8.9201	11.2776	9.78278	4.08565	4.74646	3.49565	2.16096e-07	2.10793	up	3.87016e-08	-1.17544	down	--	--	Molecular Function: DNA-binding transcription factor activity (GO:0003700);; Cellular Component: nucleus (GO:0005634);; Molecular Function: sequence-specific DNA binding (GO:0043565);;	K13424|7.1e-18|aip:107625826|K13424 WRKY transcription factor 33 | (RefSeq) probable WRKY transcription factor 26	MAPK signaling pathway - plant (ko04016);; Plant-pathogen interaction (ko04626)	--	--	WRKY DNA -binding domain	Probable WRKY transcription factor 51 OS=Arabidopsis thaliana OX=3702 GN=WRKY51 PE=1 SV=1	K	Transcription	probable WRKY transcription factor 51 [Solanum lycopersicum]	molecular function: transcription regulator activity (GO:0140110);; cellular component: intracellular (GO:0005622);; cellular component: cellular anatomical entity (GO:0110165);; molecular function: binding (GO:0005488)
gene117	LOC101265056	CMT3	2.53105	3.38951	3.31019	0.494808	0.614271	0.505574	3.57924	4.46369	3.15325	2.34106	1.27083	1.3159	1.78897e-27	-2.38323	down	1.44005e-05	-1.08684	down	[L]	Replication, recombination and repair	Molecular Function: chromatin binding (GO:0003682);; Cellular Component: nucleus (GO:0005634);; Molecular Function: methyltransferase activity (GO:0008168);; Biological Process: methylation (GO:0032259);;	K00558|0.0e+00|sly:101265056|K00558 DNA (cytosine-5)-methyltransferase 1 [EC:2.1.1.37] | (RefSeq) DNA (cytosine-5)-methyltransferase 1 isoform X2	Cysteine and methionine metabolism (ko00270)	--	--	C-5 cytosine-specific DNA methylase	DNA (cytosine-5)-methyltransferase CMT3 OS=Oryza sativa subsp. japonica OX=39947 GN=CMT3 PE=2 SV=1	B	Chromatin structure and dynamics	DNA (cytosine-5)-methyltransferase 1 isoform X2 [Solanum lycopersicum]	molecular function: binding (GO:0005488);; cellular component: intracellular (GO:0005622);; cellular component: cellular anatomical entity (GO:0110165);; molecular function: catalytic activity (GO:0003824);; biological process: metabolic process (GO:0008152)
gene11747	LOC101251468	LOC101251468	30.1502	29.4911	29.4671	8.25045	8.54065	7.34452	32.1575	32.3827	32.8718	15.0354	12.1921	11.9724	9.26202e-79	-1.75653	down	2.3054e-32	-1.20869	down	--	--	--	--	--	--	--	Protein of unknown function (DUF4057)	--	S	Function unknown	uncharacterized protein LOC101251468 [Solanum lycopersicum]	--
gene11780	LOC101258063	LOC101258063	5.23774	5.38412	4.52361	1.66705	1.52581	1.2387	5.01663	4.16343	6.06982	2.25808	2.35423	2.20112	4.44828e-15	-1.64419	down	3.9224e-06	-1.05158	down	[J]	Translation, ribosomal structure and biogenesis	Molecular Function: mRNA binding (GO:0003729);;	K12741|1.4e-18|ppp:112291379|K12741 heterogeneous nuclear ribonucleoprotein A1/A3 | (RefSeq) UBP1-associated protein 2C-like	Spliceosome (ko03040)	[R]	General function prediction only	RNA recognition motif. (a.k.a. RRM, RBD, or RNP domain)	Probable RNA-binding protein ARP1 OS=Arabidopsis thaliana OX=3702 GN=ARP1 PE=2 SV=1	A	RNA processing and modification	RNA-binding protein 24-B [Solanum lycopersicum]	molecular function: binding (GO:0005488)
gene11792	LOC104644303	LOC104644303	4.14729	4.49975	4.8466	2.08028	2.21995	1.52636	5.47185	5.25959	5.21309	1.31675	1.73991	2.23459	1.19608e-05	-1.08198	down	7.66568e-08	-1.48298	down	--	--	--	K00020|1.7e-22|mtr:MTR_8g088900|K00020 3-hydroxyisobutyrate dehydrogenase [EC:1.1.1.31] | (RefSeq) 6-phosphogluconate dehydrogenase-like protein	Valine, leucine and isoleucine degradation (ko00280)	--	--	Phosphate-induced protein 1 conserved region	Protein PHOSPHATE-INDUCED 1 OS=Nicotiana tabacum OX=4097 GN=PHI-1 PE=2 SV=1	L	Replication, recombination and repair	protein EXORDIUM [Solanum lycopersicum]	--
gene11827	LOC101244073	LOC101244073	8.24745	7.26014	6.94241	2.39582	2.38079	2.36789	3.84773	4.46539	5.23629	1.19003	1.07348	1.70741	1.17105e-25	-1.52401	down	3.11321e-12	-1.65666	down	[V]	Defense mechanisms	Molecular Function: antiporter activity (GO:0015297);; Cellular Component: integral component of membrane (GO:0016021);; Molecular Function: xenobiotic transmembrane transporter activity (GO:0042910);;	K03327|6.1e-269|sly:101244073|K03327 multidrug resistance protein, MATE family | (RefSeq) protein DETOXIFICATION 27	--	[R]	General function prediction only	MatE	Protein DETOXIFICATION 27 OS=Arabidopsis thaliana OX=3702 GN=DTX27 PE=2 SV=1	V	Defense mechanisms	protein DETOXIFICATION 27 [Solanum lycopersicum]	molecular function: transporter activity (GO:0005215);; biological process: cellular process (GO:0009987);; biological process: localization (GO:0051179);; cellular component: cellular anatomical entity (GO:0110165)
gene11842	LOC101247314	LOC101247314	6.27608	5.06365	5.46417	1.97681	2.39824	1.97044	1.50819	2.19478	2.50181	0.906125	0.496893	0.303113	2.32267e-13	-1.27797	down	1.64635e-05	-1.73806	down	[T]	Signal transduction mechanisms	Molecular Function: protein serine/threonine kinase activity (GO:0004674);; Molecular Function: ATP binding (GO:0005524);;	K01180|7.4e-52|cmax:111487562|K01180 endo-1,3(4)-beta-glucanase [EC:3.2.1.6] | (RefSeq) uncharacterized protein LOC111487562	--	[T]	Signal transduction mechanisms	Protein tyrosine and serine/threonine kinase	Serine/threonine-protein kinase-like protein At1g28390 OS=Arabidopsis thaliana OX=3702 GN=At1g28390 PE=2 SV=1	T	Signal transduction mechanisms	serine/threonine-protein kinase-like protein At3g51990 [Solanum lycopersicum]	molecular function: catalytic activity (GO:0003824);; biological process: metabolic process (GO:0008152);; biological process: cellular process (GO:0009987);; molecular function: binding (GO:0005488)
gene11859	LOC101251577	LOC101251577	8.46873	8.48375	8.72244	1.25513	1.13322	0.607022	4.79731	4.50948	4.05097	0.344911	0.59367	0.653999	5.32789e-45	-2.95636	down	3.24713e-23	-2.96024	down	--	--	Molecular Function: aspartic-type endopeptidase activity (GO:0004190);;	K22683|1.6e-55|atr:18442347|K22683 aspartyl protease family protein [EC:3.4.23.-] | (RefSeq) aspartyl protease family protein 2	--	[O]	Posttranslational modification, protein turnover, chaperones	Xylanase inhibitor N-terminal	Aspartyl protease AED3 OS=Arabidopsis thaliana OX=3702 GN=AED3 PE=1 SV=1	O	Posttranslational modification, protein turnover, chaperones	aspartyl protease AED3 [Solanum lycopersicum]	molecular function: catalytic activity (GO:0003824);; biological process: metabolic process (GO:0008152)
gene11871	LOC101246423	LOC101246423	1.49896	1.14417	1.39586	0.172327	0.443814	0.389277	0.888852	0.974269	0.828619	0.577997	0.365631	0.196637	1.57965e-09	-1.8708	down	0.0045251	-1.12771	down	--	--	Molecular Function: microtubule motor activity (GO:0003777);; Molecular Function: ATP binding (GO:0005524);; Biological Process: microtubule-based movement (GO:0007018);; Molecular Function: microtubule binding (GO:0008017);;	K18806|1.3e-84|mis:MICPUN_63076|K18806 kinesin family member 7 | (RefSeq) predicted protein	--	[Z]	Cytoskeleton	Kinesin motor domain	Kinesin-like protein KIN-4C OS=Arabidopsis thaliana OX=3702 GN=KIN4C PE=2 SV=2	Z	Cytoskeleton	kinesin-like protein KIN-4C [Solanum lycopersicum]	molecular function: catalytic activity (GO:0003824);; molecular function: binding (GO:0005488);; biological process: cellular process (GO:0009987)
gene11881	LOC101257068	LOC101257068	3.59223	3.01974	3.64903	1.10649	0.976541	1.01714	3.01055	2.08621	2.43563	0.57457	0.756181	0.510319	2.85273e-15	-1.59493	down	1.79973e-11	-1.95544	down	--	--	Biological Process: response to hypoxia (GO:0001666);; Cellular Component: cellular_component (GO:0005575);; Cellular Component: intracellular (GO:0005622);; Cellular Component: obsolete cell (GO:0005623);; Cellular Component: nucleus (GO:0005634);; Cellular Component: nucleoplasm (GO:0005654);; Cellular Component: chromatin silencing complex (GO:0005677);; Biological Process: response to stress …	--	--	--	--	PHD - plant homeodomain finger protein	VIN3-like protein 2 OS=Arabidopsis thaliana OX=3702 GN=VIL2 PE=1 SV=1	S	Function unknown	VIN3-like protein 2 isoform X1 [Solanum lycopersicum]	biological process: response to stimulus (GO:0050896);; cellular component: intracellular (GO:0005622);; cellular component: cellular anatomical entity (GO:0110165);; cellular component: protein-containing complex (GO:0032991);; biological process: biological regulation (GO:0065007);; biological process: cellular process (GO:0009987)
gene11902	LOC101248195	LOC101248195	3.87725	5.51754	5.3664	0.901739	1.39227	0.891809	2.023	2.36048	2.0726	0.613731	0.727901	0.736977	4.91092e-21	-2.07924	down	1.95429e-07	-1.52099	down	--	--	Molecular Function: catalytic activity (GO:0003824);; Biological Process: carbohydrate metabolic process (GO:0005975);; Molecular Function: carbohydrate binding (GO:0030246);;	K18195|0.0e+00|sly:101248195|K18195 rhamnogalacturonan endolyase [EC:4.2.2.23] | (RefSeq) probable rhamnogalacturonate lyase B	--	--	--	Rhamnogalacturonate lyase family	--	S	Function unknown	probable rhamnogalacturonate lyase B [Solanum lycopersicum]	molecular function: catalytic activity (GO:0003824);; biological process: metabolic process (GO:0008152);; molecular function: binding (GO:0005488)
gene11973	LOC101251178	LOC101251178	23.0599	23.6339	22.0574	9.85481	10.501	8.78354	14.2015	14.4234	14.2193	5.91803	4.71863	6.2646	4.09421e-47	-1.11217	down	1.47891e-29	-1.23671	down	[N]	Cell motility	Cellular Component: integral component of membrane (GO:0016021);;	K20887|5.9e-247|sind:105177165|K20887 xyloglucan glycosyltransferase 4 [EC:2.4.1.-] | (RefSeq) xyloglucan glycosyltransferase 4	--	--	--	Glycosyltransferase like family 2	Probable xyloglucan glycosyltransferase 12 OS=Arabidopsis thaliana OX=3702 GN=CSLC12 PE=1 SV=1	M	Cell wall/membrane/envelope biogenesis	probable xyloglucan glycosyltransferase 12 [Solanum lycopersicum]	cellular component: cellular anatomical entity (GO:0110165)
gene11975	LeANT	ANT	6.86307	7.66619	8.2803	2.40779	3.35335	2.82243	3.62958	3.84453	4.32326	1.10757	1.28049	1.10128	3.8318e-19	-1.28254	down	2.7254e-16	-1.65077	down	--	--	Molecular Function: DNA binding (GO:0003677);; Molecular Function: DNA-binding transcription factor activity (GO:0003700);; Cellular Component: nucleus (GO:0005634);; Biological Process: maintenance of shoot apical meristem identity (GO:0010492);; Biological Process: glucosinolate metabolic process (GO:0019760);; Biological Process: regulation of cell population proliferation (GO:0042127);;	K09285|0.0e+00|sly:101251772|K09285 AP2-like factor, ANT lineage | (RefSeq) LeANT; AP2-like ethylene-responsive transcription factor ANT-like	--	--	--	AP2 domain	AP2-like ethylene-responsive transcription factor ANT OS=Arabidopsis thaliana OX=3702 GN=ANT PE=1 SV=2	K	Transcription	AP2-like ethylene-responsive transcription factor ANT-like [Solanum lycopersicum]	molecular function: binding (GO:0005488);; molecular function: transcription regulator activity (GO:0140110);; cellular component: intracellular (GO:0005622);; cellular component: cellular anatomical entity (GO:0110165);; biological process: multicellular organismal process (GO:0032501);; biological process: developmental process (GO:0032502);; biological process: metabolic process (GO:0008152);;…
gene11995	LOC101256378	LOC101256378	23.2352	21.1734	22.0136	7.42968	6.67824	8.64337	24.8805	26.821	28.242	8.54601	8.64137	8.96044	1.01642e-27	-1.41911	down	1.31927e-34	-1.50498	down	--	--	--	--	--	--	--	--	Protein SOB FIVE-LIKE 5 OS=Arabidopsis thaliana OX=3702 GN=SOFL5 PE=2 SV=1	--	--	uncharacterized protein LOC101256378 [Solanum lycopersicum]	--
gene12005	LOC101258948	LOC101258948	1.61343	1.09505	1.39155	0.309736	0.469032	0.582253	1.58788	1.91368	1.63036	0.748158	0.507862	0.469008	3.58466e-06	-1.46138	down	8.24972e-07	-1.45803	down	--	--	Molecular Function: molecular_function (GO:0003674);; Molecular Function: binding (GO:0005488);; Molecular Function: protein binding (GO:0005515);; Molecular Function: calmodulin binding (GO:0005516);; Cellular Component: cellular_component (GO:0005575);; Cellular Component: intracellular (GO:0005622);; Cellular Component: obsolete cell (GO:0005623);; Cellular Component: cytoplasm (GO:0005737);; …	K21843|0.0e+00|sly:101258948|K21843 tetratricopeptide repeat protein 7 | (RefSeq) protein NPGR1	--	[T]	Signal transduction mechanisms	Tetratricopeptide repeat	Protein NPGR1 OS=Arabidopsis thaliana OX=3702 GN=NPGR1 PE=1 SV=1	T	Signal transduction mechanisms	protein NPGR1 [Solanum lycopersicum]	molecular function: binding (GO:0005488);; cellular component: intracellular (GO:0005622);; cellular component: cellular anatomical entity (GO:0110165);; biological process: metabolic process (GO:0008152);; biological process: cellular process (GO:0009987);; biological process: localization (GO:0051179)
gene12075	LOC101247315	LOC101247315	1.73183	1.26702	1.44004	0.196191	0.18828	0.358268	6.06271	6.50486	5.89335	0.965453	0.978201	0.969653	5.11077e-12	-2.41845	down	1.75711e-48	-2.55194	down	[T]	Signal transduction mechanisms	Molecular Function: protein kinase activity (GO:0004672);; Molecular Function: ATP binding (GO:0005524);; Cellular Component: integral component of membrane (GO:0016021);;	K13415|2.2e-38|rcu:8261672|K13415 protein brassinosteroid insensitive 1 [EC:2.7.10.1 2.7.11.1] | (RefSeq) systemin receptor SR160	Plant hormone signal transduction (ko04075)	--	--	Protein kinase domain	Probable inactive receptor kinase At5g67200 OS=Arabidopsis thaliana OX=3702 GN=At5g67200 PE=1 SV=1	T	Signal transduction mechanisms	probable inactive receptor kinase At5g67200 [Solanum lycopersicum]	molecular function: catalytic activity (GO:0003824);; biological process: metabolic process (GO:0008152);; biological process: cellular process (GO:0009987);; molecular function: binding (GO:0005488);; cellular component: cellular anatomical entity (GO:0110165)
gene12127	LOC101257365	LOC101257365	1.41721	3.15383	2.58655	0.128443	0.615635	0.317094	1.77419	1.53814	2.23197	0.211992	0.468854	0.189269	2.26743e-07	-2.5985	down	2.96532e-06	-2.51436	down	--	--	Molecular Function: DNA binding (GO:0003677);; Cellular Component: nucleus (GO:0005634);;	K14753|2.2e-06|lsv:111899719|K14753 guanine nucleotide-binding protein subunit beta-2-like 1 protein | (RefSeq) guanine nucleotide-binding protein subunit beta-like protein	--	--	--	B3 DNA binding domain	B3 domain-containing protein At3g19184 OS=Arabidopsis thaliana OX=3702 GN=At3g19184 PE=2 SV=1	K	Transcription	B3 domain-containing protein At5g42700 [Solanum lycopersicum]	molecular function: binding (GO:0005488);; cellular component: intracellular (GO:0005622);; cellular component: cellular anatomical entity (GO:0110165)
gene12147	LOC101262614	LOC101262614	3.08274	3.34099	4.28929	7.61275	8.07597	7.37901	88.5897	78.8467	87.311	24.9554	23.9088	21.914	7.34464e-10	1.23321	up	2.36513e-92	-1.7421	down	--	--	--	--	--	--	--	Protein of unknown function (DUF1645)	--	S	Function unknown	uncharacterized protein LOC101262614 [Solanum lycopersicum]	--
gene12154	LOC101264419	LOC101264419	42.2565	43.3614	44.2627	82.6853	85.0024	84.2391	16.982	16.6858	15.3025	30.2672	28.9564	32.8124	1.59816e-140	1.08214	up	2.53553e-36	1.01477	up	[K]	Transcription	Molecular Function: ADP binding (GO:0043531);;	K13457|1.0e-29|qsu:112022409|K13457 disease resistance protein RPM1 | (RefSeq) LOW QUALITY PROTEIN: disease resistance protein RPM1-like	Plant-pathogen interaction (ko04626)	--	--	NB-ARC domain	Probable disease resistance protein At4g33300 OS=Arabidopsis thaliana OX=3702 GN=At4g33300 PE=2 SV=3	S	Function unknown	probable disease resistance protein At4g33300 [Solanum lycopersicum]	molecular function: binding (GO:0005488)
gene12163	LOC101265021	LOC101265021	10.6606	8.35845	8.70739	1.54004	1.2168	0.891293	2.04647	2.10699	1.93077	6.97485	6.11983	6.02741	6.86266e-52	-2.79185	down	3.00467e-25	1.7536	up	--	--	Cellular Component: integral component of membrane (GO:0016021);; Molecular Function: transmembrane transporter activity (GO:0022857);;	K14638|0.0e+00|sly:101265021|K14638 solute carrier family 15 (peptide/histidine transporter), member 3/4 | (RefSeq) protein NRT1/ PTR FAMILY 4.5	--	[E]	Amino acid transport and metabolism	POT family	Protein NRT1/ PTR FAMILY 4.5 OS=Arabidopsis thaliana OX=3702 GN=NPF4.5 PE=2 SV=1	E	Amino acid transport and metabolism	protein NRT1/ PTR FAMILY 4.5 [Solanum lycopersicum]	cellular component: cellular anatomical entity (GO:0110165);; molecular function: transporter activity (GO:0005215)
gene12263	LOC101268680	LOC101268680	5.44354	6.77527	4.57607	1.83218	1.31173	1.07775	3.17302	3.65357	3.66804	0.292975	0.102085	0.137962	3.1429e-14	-1.8623	down	6.78355e-25	-4.16833	down	--	--	Molecular Function: DNA binding (GO:0003677);;	K15777|3.0e-37|mesc:110630336|K15777 4,5-DOPA dioxygenase extradiol [EC:1.13.11.-] | (RefSeq) uncharacterized protein LOC110630336	Betalain biosynthesis (ko00965)	--	--	ZF-HD protein dimerisation region	Zinc-finger homeodomain protein 4 OS=Arabidopsis thaliana OX=3702 GN=ZHD4 PE=1 SV=1	K	Transcription	zinc-finger homeodomain protein 5 [Solanum lycopersicum]	molecular function: binding (GO:0005488)
gene12340	LOC101257659	LOC101257659	1.06048	1.21662	0.786982	0	0	0.08973	2.22161	2.10003	2.59723	0.431332	0.228071	0.223301	1.38404e-08	-4.99124	down	2.35594e-11	-2.83757	down	--	--	Biological Process: response to auxin (GO:0009733);;	K14488|7.6e-85|sly:101257659|K14488 SAUR family protein | (RefSeq) auxin-responsive protein SAUR50	Plant hormone signal transduction (ko04075)	--	--	Auxin responsive protein	--	S	Function unknown	auxin-responsive protein SAUR50 [Solanum lycopersicum]	biological process: response to stimulus (GO:0050896)
gene12345	LOC101259149	LOC101259149	134.21	130.198	130.867	28.2087	28.125	28.9747	33.3714	32.1759	32.8478	16.0998	12.2353	15.1098	0	-2.09652	down	2.11971e-31	-1.07965	down	[G]	Carbohydrate transport and metabolism	Molecular Function: cellulase activity (GO:0008810);; Cellular Component: integral component of membrane (GO:0016021);; Biological Process: cellulose catabolic process (GO:0030245);;	K01179|5.0e-200|pavi:110758750|K01179 endoglucanase [EC:3.2.1.4] | (RefSeq) endoglucanase 24-like	Starch and sucrose metabolism (ko00500)	--	--	Glycosyl hydrolase family 9	Endoglucanase 2 OS=Arabidopsis thaliana OX=3702 GN=At1g19940 PE=2 SV=1	G	Carbohydrate transport and metabolism	endoglucanase 2 [Solanum lycopersicum]	molecular function: catalytic activity (GO:0003824);; cellular component: cellular anatomical entity (GO:0110165);; biological process: metabolic process (GO:0008152);; biological process: cellular process (GO:0009987)
gene12430	LOC778302	LOC778302	126.27	125.563	125.197	24.0433	23.3235	23.7649	124.891	126.178	117.643	55.6184	48.2094	54.7592	0	-2.28001	down	2.55897e-72	-1.11328	down	[DPM]	Cell cycle control, cell division, chromosome partitioning;; Inorganic ion transport and metabolism;; Cell wall/membrane/envelope biogenesis	Molecular Function: copper ion binding (GO:0005507);; Molecular Function: oxidoreductase activity (GO:0016491);;	K19791|5.2e-192|sly:101263571|K19791 iron transport multicopper oxidase | (RefSeq) L-ascorbate oxidase homolog	--	[Q]	Secondary metabolites biosynthesis, transport and catabolism	Multicopper oxidase	L-ascorbate oxidase homolog OS=Brassica napus OX=3708 GN=Bp10 PE=2 SV=1	Q	Secondary metabolites biosynthesis, transport and catabolism	multicopper oxidase-like protein precursor [Solanum lycopersicum]	molecular function: binding (GO:0005488);; molecular function: catalytic activity (GO:0003824)
gene1244	LOC101265765	TRM6/7/8a	1.20933	1.28586	1.3222	0.428544	0.345836	0.362125	0.691831	0.848783	1.20824	0.171552	0.119009	0.309969	4.23783e-09	-1.61412	down	4.13896e-06	-2.05853	down	--	--	--	--	--	--	--	Domain of unknown function (DUF4378)	--	S	Function unknown	uncharacterized protein LOC101265765 [Solanum lycopersicum]	--
gene12460	LOC101258748	LOC101258748	1.93999	2.37064	2.0042	0.472625	0.320734	0.683073	1.85313	2.22584	1.7712	0.110979	0.436349	0.160698	5.07051e-09	-1.94953	down	6.18256e-10	-2.91689	down	--	--	Cellular Component: host cell nucleus (GO:0042025);;	K21777|1.2e-247|sly:101258748|K21777 G2/mitotic-specific cyclin-B, other | (RefSeq) G2/mitotic-specific cyclin-2	--	[D]	Cell cycle control, cell division, chromosome partitioning	Cyclin, N-terminal domain	Cyclin-B2-4 OS=Arabidopsis thaliana OX=3702 GN=CYCB2-4 PE=2 SV=2	D	Cell cycle control, cell division, chromosome partitioning	G2/mitotic-specific cyclin-2 [Solanum lycopersicum]	cellular component: cellular anatomical entity (GO:0110165)
gene12468	LOC101261024	LOC101261024	1.1758	1.24725	1.24965	3.08922	2.68784	2.64752	0.949814	1.11257	1.67524	0.092474	0	0.135695	1.1063e-08	1.3155	up	2.16087e-09	-3.84215	down	[U]	Intracellular trafficking, secretion, and vesicular transport	Molecular Function: protein serine/threonine kinase activity (GO:0004674);; Molecular Function: ATP binding (GO:0005524);;	K00924|1.5e-111|ath:AT4G35600|K00924 kinase [EC:2.7.1.-] | (RefSeq) CST; Protein kinase superfamily protein	--	[T]	Signal transduction mechanisms	Protein tyrosine and serine/threonine kinase	Probable serine/threonine-protein kinase PIX13 OS=Arabidopsis thaliana OX=3702 GN=PIX13 PE=1 SV=2	T	Signal transduction mechanisms	probable serine/threonine-protein kinase PIX13 isoform X2 [Solanum lycopersicum]	molecular function: catalytic activity (GO:0003824);; biological process: metabolic process (GO:0008152);; biological process: cellular process (GO:0009987);; molecular function: binding (GO:0005488)
gene12478	LOC101263112	LOC101263112	4.21088	4.65969	4.15646	1.35759	1.26936	1.88245	11.6047	12.8305	9.1578	2.46175	2.75044	2.50599	9.15171e-07	-1.40498	down	9.33971e-20	-2.01374	down	--	--	Cellular Component: integral component of membrane (GO:0016021);;	K22936|4.4e-118|sly:101263112|K22936 protein canopy 1/2 | (RefSeq) protein seele isoform X1	--	--	--	TLR4 regulator and MIR-interacting MSAP	--	S	Function unknown	protein seele isoform X1 [Solanum lycopersicum]	cellular component: cellular anatomical entity (GO:0110165)
gene12503	cdkB2	cdkB2	8.0272	10.3094	8.77168	1.83154	1.15248	2.13776	7.33476	6.57464	8.5506	2.7523	2.27755	0.804146	1.05117e-24	-2.2699	down	2.85959e-08	-1.83689	down	[R]	General function prediction only	Molecular Function: cyclin-dependent protein serine/threonine kinase activity (GO:0004693);; Molecular Function: ATP binding (GO:0005524);; Cellular Component: nucleus (GO:0005634);; Biological Process: protein phosphorylation (GO:0006468);;	K07760|2.7e-185|sly:543769|K07760 cyclin-dependent kinase [EC:2.7.11.22] | (RefSeq) cdkB2; B2-type cyclin dependent kinase	--	[R]	General function prediction only	Protein kinase domain	Cell division control protein 2 homolog D OS=Antirrhinum majus OX=4151 GN=CDC2D PE=2 SV=1	T	Signal transduction mechanisms	B2-type cyclin dependent kinase [Solanum lycopersicum]	molecular function: catalytic activity (GO:0003824);; biological process: metabolic process (GO:0008152);; biological process: cellular process (GO:0009987);; biological process: biological regulation (GO:0065007);; molecular function: binding (GO:0005488);; cellular component: intracellular (GO:0005622);; cellular component: cellular anatomical entity (GO:0110165)
gene12513	LOC101247215	LOC101247215	9.45984	10.6809	9.46952	3.57742	4.56089	3.63768	4.89526	5.45665	4.40735	1.98347	2.10855	1.7767	4.73669e-17	-1.20215	down	1.56036e-08	-1.22568	down	--	--	Molecular Function: transferase activity, transferring glycosyl groups (GO:0016757);;	K23869|6.3e-268|sly:101247215|K23869 galactan beta-1,4-galactosyltransferase [EC:2.4.1.-] | (RefSeq) galactan beta-1,4-galactosyltransferase GALS1	--	[S]	Function unknown	Glycosyltransferase family 92	Galactan beta-1,4-galactosyltransferase GALS1 OS=Arabidopsis thaliana OX=3702 GN=GALS1 PE=2 SV=2	S	Function unknown	galactan beta-1,4-galactosyltransferase GALS1 [Solanum lycopersicum]	molecular function: catalytic activity (GO:0003824)
gene1252	LOC104647672	LOC104647672	19.6298	19.7468	18.5823	4.13905	3.78845	3.33356	34.6236	34.3144	32.4008	5.29574	4.50385	4.42382	3.98544e-54	-2.23359	down	2.16805e-99	-2.72568	down	--	--	--	--	--	--	--	--	--	S	Function unknown	leucine-rich repeat extensin-like protein 6 [Solanum lycopersicum]	--
gene12567	LOC101251775	AROGP3	152.474	137.988	143.513	1.83271	2.28463	2.19576	23.875	24.3628	23.9414	1.45619	1.20987	1.27548	0	-5.97228	down	2.01412e-246	-4.08381	down	--	--	--	K06699|3.5e-22|smo:SELMODRAFT_440226|K06699 proteasome activator subunit 4 | (RefSeq) hypothetical protein	Proteasome (ko03050)	--	--	BURP domain	Polygalacturonase non-catalytic subunit AroGP3 OS=Solanum lycopersicum OX=4081 GN=GP3 PE=3 SV=1	S	Function unknown	polygalacturonase non-catalytic subunit AroGP3 precursor [Solanum lycopersicum]	--
gene12568	LOC101251775	AROGP2	7.34911	6.01928	6.79616	0.474498	0.370329	0.392761	336.615	354.613	321.071	15.8893	16.7066	19.0385	1.89705e-76	-3.88285	down	0	-4.18729	down	--	--	--	K06699|3.5e-22|smo:SELMODRAFT_440226|K06699 proteasome activator subunit 4 | (RefSeq) hypothetical protein	Proteasome (ko03050)	--	--	BURP domain	Polygalacturonase non-catalytic subunit AroGP2 OS=Solanum lycopersicum OX=4081 GN=GP2 PE=3 SV=1	S	Function unknown	polygalacturonase non-catalytic subunit AroGP2 precursor [Solanum lycopersicum]	--
gene12570	LOC101252390	LOC101252390	1.57163	1.11076	1.86661	2.51136	2.88536	3.11798	1.58448	1.2726	1.05219	2.73887	2.32852	2.81158	1.59064e-05	1.02728	up	2.47267e-05	1.11278	up	--	--	--	K06699|9.7e-25|smo:SELMODRAFT_440226|K06699 proteasome activator subunit 4 | (RefSeq) hypothetical protein	Proteasome (ko03050)	--	--	BURP domain	Polygalacturonase-1 non-catalytic subunit beta OS=Solanum lycopersicum OX=4081 GN=GP1 PE=1 SV=1	S	Function unknown	polygalacturonase-1 non-catalytic subunit beta-like [Solanum lycopersicum]	--
gene12635	LOC101266415	LOC101266415	5.37334	6.57976	7.13262	2.17864	2.84182	2.45709	21.2406	24.4397	23.1238	5.14563	5.53178	6.82667	2.71459e-11	-1.22173	down	7.79621e-48	-1.86764	down	[R]	General function prediction only	Molecular Function: hydrolase activity (GO:0016787);;	K14664|1.8e-254|sly:101266415|K14664 IAA-amino acid hydrolase [EC:3.5.1.-] | (RefSeq) IAA-amino acid hydrolase ILR1-like 2	--	--	--	Peptidase family M20/M25/M40	IAA-amino acid hydrolase ILR1-like 2 OS=Arabidopsis thaliana OX=3702 GN=ILL2 PE=1 SV=2	O	Posttranslational modification, protein turnover, chaperones	IAA-amino acid hydrolase ILR1-like 2 [Solanum lycopersicum]	molecular function: catalytic activity (GO:0003824)
gene1265	LOC101265959	LOC101265959	19.6967	19.9341	19.0562	4.46476	5.98455	5.11891	0.912995	0.576189	0.573007	1.84827	2.05332	1.6611	2.78184e-50	-1.78284	down	8.56732e-05	1.52795	up	--	--	Molecular Function: protein serine/threonine phosphatase activity (GO:0004722);;	K17506|2.5e-25|ppp:112295299|K17506 protein phosphatase 1L [EC:3.1.3.16] | (RefSeq) probable protein phosphatase 2C 59	--	[T]	Signal transduction mechanisms	Protein phosphatase 2C	Probable protein phosphatase 2C 73 OS=Arabidopsis thaliana OX=3702 GN=PPC6-7 PE=2 SV=1	T	Signal transduction mechanisms	probable protein phosphatase 2C 34 [Solanum lycopersicum]	molecular function: catalytic activity (GO:0003824);; biological process: metabolic process (GO:0008152);; biological process: cellular process (GO:0009987)
gene12711	LOC101257077	LOC101257077	2.26142	1.69077	1.92602	1.12773	0.671052	0.828498	1.08188	1.50967	1.54311	0.864013	0.26606	0.369932	0.000353034	-1.0369	down	0.00330225	-1.35142	down	[M]	Cell wall/membrane/envelope biogenesis	--	--	--	--	--	Glyoxal oxidase N-terminus	Aldehyde oxidase GLOX OS=Vitis pseudoreticulata OX=231512 GN=GLOX PE=2 SV=1	S	Function unknown	aldehyde oxidase GLOX-like [Solanum lycopersicum]	--
gene12754	LOC101264324	LOC101264324	6.22419	5.06824	5.12958	2.75843	1.83087	1.45345	3.35903	3.35368	4.10714	0.996061	0.560136	1.69302	4.23326e-07	-1.31162	down	2.54864e-05	-1.61574	down	--	--	Molecular Function: DNA binding (GO:0003677);; Cellular Component: nuclear origin of replication recognition complex (GO:0005664);; Biological Process: DNA replication (GO:0006260);;	K02608|3.5e-155|sly:101264324|K02608 origin recognition complex subunit 6 | (RefSeq) origin of replication complex subunit 6	--	[L]	Replication, recombination and repair	Origin recognition complex subunit 6 (ORC6)	Origin of replication complex subunit 6 OS=Arabidopsis thaliana OX=3702 GN=ORC6 PE=1 SV=2	L	Replication, recombination and repair	origin of replication complex subunit 6 [Solanum lycopersicum]	molecular function: binding (GO:0005488);; cellular component: intracellular (GO:0005622);; cellular component: protein-containing complex (GO:0032991);; cellular component: cellular anatomical entity (GO:0110165);; biological process: metabolic process (GO:0008152);; biological process: cellular process (GO:0009987)
gene12758	LOC101265541	LOC101265541	24.9456	23.6215	24.2781	7.41385	6.76222	7.34203	29.9516	32.0409	28.9284	13.9502	12.066	11.5873	1.07411e-94	-1.63579	down	2.73995e-42	-1.17088	down	[H]	Coenzyme transport and metabolism	Molecular Function: methyltransferase activity (GO:0008168);; Cellular Component: integral component of membrane (GO:0016021);; Biological Process: methylation (GO:0032259);;	K23872|2.5e-142|smo:SELMODRAFT_168608|K23872 putative homogalacturonan methyltransferase [EC:2.1.1.-] | (RefSeq) hypothetical protein	--	--	--	Putative S-adenosyl-L-methionine-dependent methyltransferase	Probable methyltransferase PMT2 OS=Arabidopsis thaliana OX=3702 GN=At1g26850 PE=2 SV=2	S	Function unknown	probable methyltransferase PMT2 [Solanum lycopersicum]	molecular function: catalytic activity (GO:0003824);; cellular component: cellular anatomical entity (GO:0110165);; biological process: metabolic process (GO:0008152)
gene12800	rnalx	rnalx	13.9934	12.1029	13.7489	2.48816	1.83855	2.65512	41.4367	47.4705	45.1103	86.3655	95.7559	87.166	5.57686e-36	-2.38526	down	1.39216e-40	1.11261	up	[J]	Translation, ribosomal structure and biogenesis	Molecular Function: RNA binding (GO:0003723);; Molecular Function: ribonuclease T2 activity (GO:0033897);;	K01166|1.7e-142|sly:544193|K01166 ribonuclease T2 [EC:4.6.1.19] | (RefSeq) rnalx; intracellular ribonuclease LX precursor	--	[A]	RNA processing and modification	Ribonuclease T2 family	Intracellular ribonuclease LX OS=Solanum lycopersicum OX=4081 GN=RNALX PE=1 SV=2	A	RNA processing and modification	intracellular ribonuclease LX precursor [Solanum lycopersicum]	molecular function: binding (GO:0005488);; molecular function: catalytic activity (GO:0003824);; biological process: metabolic process (GO:0008152);; biological process: cellular process (GO:0009987)
gene12808	LOC100736476	LOC100736476	0.738089	0.549621	0.589539	0.016457	0	0.102113	5.69694	5.42441	4.5335	0.526263	1.11167	0.988657	3.26784e-06	-3.56357	down	2.77314e-21	-2.46279	down	[M]	Cell wall/membrane/envelope biogenesis	Molecular Function: MAP kinase activity (GO:0004707);; Molecular Function: ATP binding (GO:0005524);;	K20538|1.9e-183|ath:AT1G18150|K20538 mitogen-activated protein kinase 8 [EC:2.7.11.24] | (RefSeq) ATMPK8; Protein kinase superfamily protein	MAPK signaling pathway - plant (ko04016)	[T]	Signal transduction mechanisms	Protein kinase domain	Mitogen-activated protein kinase 9 OS=Arabidopsis thaliana OX=3702 GN=MPK9 PE=2 SV=2	T	Signal transduction mechanisms	mitogen-activated protein kinase 17 [Solanum lycopersicum]	molecular function: catalytic activity (GO:0003824);; biological process: metabolic process (GO:0008152);; biological process: cellular process (GO:0009987);; molecular function: binding (GO:0005488)
gene12827	LOC101257073	LOC101257073	3.10881	3.86225	3.77072	1.68411	1.4725	1.41431	2.61354	2.04601	1.77287	0.402812	1.03332	0.258373	0.00155308	-1.0968	down	0.00535067	-1.7773	down	--	--	Molecular Function: DNA binding (GO:0003677);; Cellular Component: nucleus (GO:0005634);;	K09422|7.6e-67|sly:101257073|K09422 transcription factor MYB, plant | (RefSeq) myb-related protein Hv1	--	[K]	Transcription	Myb-like DNA-binding domain	Myb-related protein Hv1 OS=Hordeum vulgare OX=4513 GN=MYB1 PE=2 SV=1	K	Transcription	myb-related protein Hv1 [Solanum lycopersicum]	molecular function: binding (GO:0005488);; cellular component: intracellular (GO:0005622);; cellular component: cellular anatomical entity (GO:0110165)
gene12891	LOC101246714	LOC101246714	0.874918	0.482643	0.706298	1.90015	1.67304	1.55413	0.659342	0.235262	0.782275	1.23141	1.04174	1.20765	5.22987e-07	1.43138	up	0.00831799	1.15886	up	[M]	Cell wall/membrane/envelope biogenesis	Molecular Function: protein kinase activity (GO:0004672);; Molecular Function: ATP binding (GO:0005524);; Cellular Component: integral component of membrane (GO:0016021);;	K23544|3.3e-55|brp:103842861|K23544 serine incorporator 1/3 | (RefSeq) serine incorporator 3	--	[T]	Signal transduction mechanisms	Protein kinase domain	LEAF RUST 10 DISEASE-RESISTANCE LOCUS RECEPTOR-LIKE PROTEIN KINASE-like 1.1 OS=Arabidopsis thaliana OX=3702 GN=LRK10L-1.1 PE=2 SV=1	T	Signal transduction mechanisms	LEAF RUST 10 DISEASE-RESISTANCE LOCUS RECEPTOR-LIKE PROTEIN KINASE-like 1.1 [Solanum lycopersicum]	molecular function: catalytic activity (GO:0003824);; biological process: metabolic process (GO:0008152);; biological process: cellular process (GO:0009987);; molecular function: binding (GO:0005488);; cellular component: cellular anatomical entity (GO:0110165)
gene12925	LOC101254384	LOC101254384	21.3232	27.5517	23.4132	9.02166	9.75273	11.6909	18.727	15.5842	22.2219	7.41512	9.2361	7.78726	6.74472e-15	-1.11818	down	1.90722e-09	-1.10169	down	--	--	Cellular Component: integral component of membrane (GO:0016021);;	--	--	--	--	Protein of unknown function (DUF1218)	--	S	Function unknown	uncharacterized protein LOC101254384 [Solanum lycopersicum]	cellular component: cellular anatomical entity (GO:0110165)
gene12958	LOC101261813	LOC101261813	50.576	49.1278	49.7562	18.7553	17.7825	19.6207	16.2174	16.1141	17.2476	8.78578	6.20113	6.15103	5.08873e-88	-1.28585	down	1.11192e-16	-1.12568	down	--	--	Molecular Function: aspartic-type endopeptidase activity (GO:0004190);;	K22683|2.4e-273|sly:101261813|K22683 aspartyl protease family protein [EC:3.4.23.-] | (RefSeq) protein ASPARTIC PROTEASE IN GUARD CELL 1	--	[O]	Posttranslational modification, protein turnover, chaperones	Xylanase inhibitor N-terminal	Protein ASPARTIC PROTEASE IN GUARD CELL 1 OS=Arabidopsis thaliana OX=3702 GN=ASPG1 PE=1 SV=1	O	Posttranslational modification, protein turnover, chaperones	protein ASPARTIC PROTEASE IN GUARD CELL 1 [Solanum lycopersicum]	molecular function: catalytic activity (GO:0003824);; biological process: metabolic process (GO:0008152)
gene13018	CHI1	CHI1	57.3945	57.2566	54.4893	10.4953	11.7763	10.3883	38.8949	38.2383	39.0975	16.2517	15.8585	12.5686	1.8307e-151	-2.2454	down	5.42827e-29	-1.27464	down	--	--	Molecular Function: intramolecular lyase activity (GO:0016872);;	K01859|8.7e-125|sly:101249265|K01859 chalcone isomerase [EC:5.5.1.6] | (RefSeq) CHI1; chalcone--flavonone isomerase	Flavonoid biosynthesis (ko00941)	--	--	Chalcone-flavanone isomerase	Chalcone--flavonone isomerase OS=Nicotiana tabacum OX=4097 GN=CHI PE=2 SV=1	S	Function unknown	chalcone--flavonone isomerase [Solanum lycopersicum]	molecular function: catalytic activity (GO:0003824)
gene13065	LOC101255691	LOC101255691	7.30612	7.30406	8.011	2.11398	1.68978	2.55129	1.28944	0.974932	1.53088	0.295412	0.46348	0.081115	4.72177e-19	-1.70116	down	0.000613207	-2.04465	down	[T]	Signal transduction mechanisms	--	K01076|2.6e-198|sly:101255691|K01076 abhydrolase domain-containing protein 17 [EC:3.1.2.22] | (RefSeq) alpha/beta hydrolase domain-containing protein 17B-like	--	[R]	General function prediction only	Serine aminopeptidase, S33	--	S	Function unknown	alpha/beta hydrolase domain-containing protein 17B-like [Solanum lycopersicum]	--
gene132	LOC101252319	LOC101252319	8.16015	8.41779	8.38842	3.14364	3.32791	2.45683	8.19843	6.81317	9.58437	4.0207	3.11624	2.72622	9.13762e-09	-1.35088	down	1.56888e-05	-1.2089	down	--	--	--	--	--	--	--	Jacalin-like lectin domain	Agglutinin alpha chain OS=Artocarpus integer OX=3490 PE=1 SV=2	S	Function unknown	inactive protein RESTRICTED TEV MOVEMENT 1-like [Solanum lycopersicum]	--
gene13276	LOC101249458	LOC101249458	2.33952	2.20696	2.88592	1.11059	0.615745	1.13476	0.968589	1.92616	1.4124	0.292111	0.783865	0.561825	2.79465e-06	-1.24819	down	0.00293787	-1.28026	down	--	--	Biological Process: phloem development (GO:0010088);;	--	--	--	--	Sieve element occlusion C-terminus	Protein SIEVE ELEMENT OCCLUSION C OS=Arabidopsis thaliana OX=3702 GN=SEOC PE=4 SV=2	S	Function unknown	protein SIEVE ELEMENT OCCLUSION C [Solanum lycopersicum]	biological process: developmental process (GO:0032502)
gene13347	LOC101262111	LOC101262111	2.52961	2.53962	3.6676	0.256732	0.231065	0.309884	12.6772	15.5379	12.6639	1.38734	1.20398	0.740476	1.78131e-20	-3.29808	down	5.29813e-64	-3.49688	down	--	--	Cellular Component: nucleus (GO:0005634);;	--	--	--	--	Remorin, C-terminal region	--	S	Function unknown	uncharacterized protein At3g61260 [Solanum lycopersicum]	cellular component: intracellular (GO:0005622);; cellular component: cellular anatomical entity (GO:0110165)
gene1349	LOC101255730	LOC101255730	3.44177	4.38505	3.81798	0.481396	0.445057	0.972805	7.35896	10.761	10.2321	2.59773	3.47343	3.4902	1.24174e-09	-2.46127	down	5.15919e-08	-1.4551	down	--	--	Cellular Component: integral component of membrane (GO:0016021);;	--	--	--	--	--	--	--	--	uncharacterized protein LOC101255730 [Solanum lycopersicum]	cellular component: cellular anatomical entity (GO:0110165)
gene1366	LOC101252520	LOC101252520	11.035	9.67093	10.5598	2.04297	3.9999	2.60085	5.7339	5.40212	5.05209	1.60961	1.17145	2.15138	2.39274e-11	-1.72199	down	9.96314e-06	-1.59672	down	--	--	Molecular Function: fatty acid binding (GO:0005504);; Biological Process: systemic acquired resistance (GO:0009627);;	--	--	--	--	Probable lipid transfer	--	S	Function unknown	putative lipid-transfer protein DIR1 [Solanum lycopersicum]	molecular function: binding (GO:0005488);; biological process: immune system process (GO:0002376);; biological process: interspecies interaction between organisms (GO:0044419);; biological process: response to stimulus (GO:0050896)
gene13927	LOC101246143	LOC101246143	7.24925	5.63867	6.93299	2.37053	0.783167	1.34	5.71381	5.47844	6.70877	2.85466	2.5427	2.29234	4.91344e-05	-2.00753	down	4.62012e-09	-1.11166	down	--	--	Cellular Component: integral component of membrane (GO:0016021);; Molecular Function: transmembrane transporter activity (GO:0022857);;	K15283|1.3e-227|sly:101246143|K15283 solute carrier family 35, member E1 | (RefSeq) glucose-6-phosphate/phosphate translocator 2, chloroplastic	--	[GE]	Carbohydrate transport and metabolism;; Amino acid transport and metabolism	Triose-phosphate Transporter family	Glucose-6-phosphate/phosphate translocator 2, chloroplastic OS=Arabidopsis thaliana OX=3702 GN=GPT2 PE=2 SV=2	--	--	glucose-6-phosphate/phosphate translocator 2, chloroplastic [Solanum lycopersicum]	cellular component: cellular anatomical entity (GO:0110165);; molecular function: transporter activity (GO:0005215)
gene14018	LOC101255793	LOC101255793	21.9751	23.9068	22.6039	3.26419	5.2255	3.99779	26.3609	25.8032	25.9404	9.44123	9.10615	9.73104	4.91553e-71	-2.32639	down	6.21725e-47	-1.35994	down	[G]	Carbohydrate transport and metabolism	Molecular Function: polygalacturonase activity (GO:0004650);; Biological Process: carbohydrate metabolic process (GO:0005975);; Molecular Function: methyltransferase activity (GO:0008168);; Cellular Component: integral component of membrane (GO:0016021);;	K01184|5.0e-29|pxb:103965835|K01184 polygalacturonase [EC:3.2.1.15] | (RefSeq) polygalacturonase At1g48100-like	Pentose and glucuronate interconversions (ko00040)	--	--	Glycosyl hydrolases family 28	Probable polygalacturonase OS=Vitis vinifera OX=29760 GN=GSVIVT00026920001 PE=1 SV=1	G	Carbohydrate transport and metabolism	probable polygalacturonase [Solanum lycopersicum]	molecular function: catalytic activity (GO:0003824);; biological process: metabolic process (GO:0008152);; cellular component: cellular anatomical entity (GO:0110165)
gene14052	LOC101249366	LOC101249366	0.400753	0.321336	0.308712	0.689156	2.16392	1.42559	3.94239	5.15865	4.07541	0.916984	1.54448	1.48586	1.94012e-05	2.13265	up	6.16586e-08	-1.62438	down	[P]	Inorganic ion transport and metabolism	Molecular Function: ATP binding (GO:0005524);; Cellular Component: endoplasmic reticulum (GO:0005783);; Molecular Function: ATPase activity (GO:0016887);; Biological Process: protein insertion into ER membrane (GO:0045048);;	K01551|4.6e-208|sly:101249366|K01551 arsenite/tail-anchored protein-transporting ATPase [EC:7.3.2.7 7.3.-.-] | (RefSeq) ATPase ARSA2-like	--	[P]	Inorganic ion transport and metabolism	Anion-transporting ATPase	ATPase GET3A OS=Arabidopsis thaliana OX=3702 GN=GET3A PE=1 SV=1	P	Inorganic ion transport and metabolism	ATPase ARSA2-like [Solanum lycopersicum]	molecular function: binding (GO:0005488);; cellular component: intracellular (GO:0005622);; cellular component: cellular anatomical entity (GO:0110165);; molecular function: catalytic activity (GO:0003824);; biological process: cellular process (GO:0009987);; biological process: localization (GO:0051179)
gene14058	LOC101247922	LOC101247922	4.17986	3.57868	3.68293	1.0165	1.28306	1.03873	1.29935	1.05824	1.15189	0.225481	0.457407	0.432852	9.06085e-17	-1.64337	down	0.000257883	-1.54067	down	[DPM]	Cell cycle control, cell division, chromosome partitioning;; Inorganic ion transport and metabolism;; Cell wall/membrane/envelope biogenesis	Molecular Function: copper ion binding (GO:0005507);; Biological Process: lignin catabolic process (GO:0046274);; Cellular Component: apoplast (GO:0048046);; Molecular Function: hydroquinone:oxygen oxidoreductase activity (GO:0052716);;	K05909|0.0e+00|sly:101247922|K05909 laccase [EC:1.10.3.2] | (RefSeq) laccase-6 isoform X2	--	[Q]	Secondary metabolites biosynthesis, transport and catabolism	Multicopper oxidase	Laccase-6 OS=Arabidopsis thaliana OX=3702 GN=LAC6 PE=2 SV=1	Q	Secondary metabolites biosynthesis, transport and catabolism	laccase-6 isoform X2 [Solanum lycopersicum]	molecular function: binding (GO:0005488);; biological process: metabolic process (GO:0008152);; biological process: cellular process (GO:0009987);; cellular component: cellular anatomical entity (GO:0110165);; molecular function: catalytic activity (GO:0003824)
gene14075	LOC101244290	LOC101244290	4.38425	1.96202	2.53584	7.22651	6.6094	8.02423	7.94665	7.24488	9.35911	2.33954	2.21833	2.30719	0.000224621	1.42047	up	6.12393e-27	-1.7319	down	[T]	Signal transduction mechanisms	Molecular Function: calcium ion binding (GO:0005509);;	K13448|1.9e-64|sly:101244290|K13448 calcium-binding protein CML | (RefSeq) calmodulin-like protein 3	Plant-pathogen interaction (ko04626)	[T]	Signal transduction mechanisms	EF hand	Calmodulin-like protein 3 OS=Arabidopsis thaliana OX=3702 GN=CML3 PE=2 SV=1	T	Signal transduction mechanisms	calmodulin-like protein 3 [Solanum lycopersicum]	molecular function: binding (GO:0005488)
gene14091	LOC101267527	LOC101267527	3.59512	4.0929	4.40764	1.71248	1.68819	1.34135	3.04813	2.49112	1.82934	0.697308	0.951677	0.385221	8.30138e-07	-1.21876	down	5.1075e-05	-1.74576	down	--	--	Biological Process: chromosome segregation (GO:0007059);; Molecular Function: microtubule binding (GO:0008017);; Biological Process: cell division (GO:0051301);;	K08341|8.3e-34|han:110930598|K08341 GABA(A) receptor-associated protein | (RefSeq) autophagy-related protein 8D-like	Autophagy - other (ko04136)	[S]	Function unknown	Spindle and kinetochore-associated protein 1	Spindle and kinetochore-associated protein 1 homolog OS=Arabidopsis thaliana OX=3702 GN=At3g60660 PE=2 SV=1	S	Function unknown	spindle and kinetochore-associated protein 1 homolog [Solanum lycopersicum]	biological process: cellular process (GO:0009987);; molecular function: binding (GO:0005488)
gene14102	LOC101264524	LOC101264524	4.47732	4.14926	5.05305	0.674966	0.322584	0.487547	2.75395	3.05174	2.57645	0	0	0	1.12448e-24	-3.04846	down	3.02319e-14	-9.6913	down	[M]	Cell wall/membrane/envelope biogenesis	Molecular Function: catalytic activity (GO:0003824);;	K13265|3.7e-92|mtr:MTR_7g074710|K13265 vestitone reductase [EC:1.1.1.348] | (RefSeq) dihydroflavonol 4-reductase-like protein	Isoflavonoid biosynthesis (ko00943)	[V]	Defense mechanisms	NAD dependent epimerase/dehydratase family	Vestitone reductase OS=Medicago sativa OX=3879 PE=1 SV=1	V	Defense mechanisms	LOW QUALITY PROTEIN: vestitone reductase [Solanum lycopersicum]	molecular function: catalytic activity (GO:0003824)
gene14265	LOC101256185	LOC101256185	0.348606	0.312754	0.445404	1.19922	1.17968	0.609713	0.21873	0.361152	0.234873	0.946163	0.903587	1.57141	0.000914706	1.56269	up	3.96582e-05	2.133	up	--	--	Molecular Function: transferase activity, transferring acyl groups other than amino-acyl groups (GO:0016747);;	K19747|2.3e-68|nnu:104610631|K19747 BAHD acyltransferase [EC:2.3.1.-] | (RefSeq) BAHD acyltransferase DCR	--	--	--	Transferase family	BAHD acyltransferase DCR OS=Arabidopsis thaliana OX=3702 GN=DCR PE=2 SV=1	S	Function unknown	BAHD acyltransferase DCR [Solanum lycopersicum]	molecular function: catalytic activity (GO:0003824)
gene1432	LOC101248610	LOC101248610	1.95094	2.26718	1.51184	0.680029	0.420659	0.886997	5.23853	5.82563	4.66678	2.31071	2.23074	1.47114	4.41881e-06	-1.39272	down	7.00179e-10	-1.27489	down	--	--	--	--	--	--	--	--	--	--	--	uncharacterized protein LOC101248610 isoform X1 [Solanum lycopersicum]	--
gene14355	CHS2	CHS2	40.7072	36.1298	38.8608	16.7843	16.1579	17.3174	176.437	170.531	187.561	56.6579	53.1926	55.9846	4.4973e-39	-1.07712	down	6.99158e-183	-1.58299	down	[Q]	Secondary metabolites biosynthesis, transport and catabolism	Biological Process: biosynthetic process (GO:0009058);; Molecular Function: transferase activity, transferring acyl groups other than amino-acyl groups (GO:0016747);;	K00660|1.1e-223|sly:778295|K00660 chalcone synthase [EC:2.3.1.74] | (RefSeq) CHS2; chalcone synthase 2	Flavonoid biosynthesis (ko00941);; Circadian rhythm - plant (ko04712)	--	--	Chalcone and stilbene synthases, N-terminal domain	Chalcone synthase 2 OS=Solanum lycopersicum OX=4081 GN=CHS2 PE=2 SV=2	H	Coenzyme transport and metabolism	chalcone synthase 2 [Solanum lycopersicum]	biological process: metabolic process (GO:0008152);; molecular function: catalytic activity (GO:0003824)
gene14403	LOC101251477	LOC101251477	5.26073	5.51598	5.83089	1.22626	1.53656	0.98026	5.70789	8.06009	7.16801	1.71558	1.21314	2.07986	1.18914e-25	-2.01399	down	1.46463e-19	-1.95226	down	--	--	Cellular Component: integral component of membrane (GO:0016021);;	K17085|0.0e+00|sly:101251477|K17085 transmembrane 9 superfamily member 1 | (RefSeq) transmembrane 9 superfamily member 4-like	--	[U]	Intracellular trafficking, secretion, and vesicular transport	Endomembrane protein 70	Transmembrane 9 superfamily member 4 OS=Arabidopsis thaliana OX=3702 GN=TMN4 PE=2 SV=1	U	Intracellular trafficking, secretion, and vesicular transport	transmembrane 9 superfamily member 4-like [Solanum lycopersicum]	cellular component: cellular anatomical entity (GO:0110165)
gene14405	LOC101250892	LOC101250892	2.35079	2.57915	2.43859	0.53082	0.5854	0.097467	32.3824	30.7823	29.5458	0.75539	0.594244	0.32187	7.90731e-10	-2.45815	down	2.53581e-85	-5.68148	down	[G]	Carbohydrate transport and metabolism	Molecular Function: UTP:glucose-1-phosphate uridylyltransferase activity (GO:0003983);; Biological Process: UDP-glucose metabolic process (GO:0006011);;	K00963|2.8e-274|sly:101250892|K00963 UTP--glucose-1-phosphate uridylyltransferase [EC:2.7.7.9] | (RefSeq) UTP--glucose-1-phosphate uridylyltransferase-like	Pentose and glucuronate interconversions (ko00040);; Galactose metabolism (ko00052);; Starch and sucrose metabolism (ko00500);; Amino sugar and nucleotide sugar metabolism (ko00520)	[G]	Carbohydrate transport and metabolism	UTP--glucose-1-phosphate uridylyltransferase	UTP--glucose-1-phosphate uridylyltransferase OS=Solanum tuberosum OX=4113 PE=1 SV=3	G	Carbohydrate transport and metabolism	UTP--glucose-1-phosphate uridylyltransferase-like [Solanum lycopersicum]	molecular function: catalytic activity (GO:0003824);; biological process: metabolic process (GO:0008152);; biological process: cellular process (GO:0009987)
gene14409	LOC101250018	LOC101250018	59.3103	55.8255	57.1637	2.35568	3.10484	4.06206	6.78227	5.81128	7.77464	1.3512	1.42338	1.01006	3.85542e-155	-4.04699	down	6.60043e-11	-2.316	down	--	--	--	--	--	--	--	--	--	--	--	induced stolen tip protein TUB8-like [Solanum lycopersicum]	--
gene14448	LOC101264220	LOC101264220	12.4293	13.1274	13.4155	3.69878	2.53479	3.56922	92.8417	90.7675	97.6911	26.7944	23.3021	21.0397	3.52613e-33	-1.86278	down	3.74205e-124	-1.87899	down	[Z]	Cytoskeleton	Molecular Function: ATP binding (GO:0005524);; Cellular Component: cytoplasm (GO:0005737);; Cellular Component: cytoskeleton (GO:0005856);;	K10355|1.1e-217|sly:101264220|K10355 actin, other eukaryote | (RefSeq) actin-58	--	[Z]	Cytoskeleton	Actin	Actin-58 OS=Solanum tuberosum OX=4113 GN=AC58 PE=3 SV=1	Z	Cytoskeleton	actin-58 [Solanum lycopersicum]	molecular function: binding (GO:0005488);; cellular component: cellular anatomical entity (GO:0110165);; cellular component: intracellular (GO:0005622)
gene14463	LOC101260642	LOC102591967	14.7742	13.6684	14.324	3.26775	4.42177	3.87664	13.7399	10.7209	10.7347	2.84964	3.88802	4.71066	5.09793e-16	-1.75454	down	1.53717e-07	-1.50964	down	--	--	Cellular Component: nucleosome (GO:0000786);; Molecular Function: DNA binding (GO:0003677);; Cellular Component: nucleus (GO:0005634);; Cellular Component: host cell nucleus (GO:0042025);; Molecular Function: protein heterodimerization activity (GO:0046982);;	K11254|7.1e-50|cann:107838933|K11254 histone H4 | (RefSeq) histone H4	--	[B]	Chromatin structure and dynamics	Centromere kinetochore component CENP-T histone fold	Histone H4 OS=Capsicum annuum OX=4072 PE=3 SV=3	B	Chromatin structure and dynamics	PREDICTED: uncharacterized protein LOC102591967 [Solanum tuberosum]	cellular component: protein-containing complex (GO:0032991);; molecular function: binding (GO:0005488);; cellular component: intracellular (GO:0005622);; cellular component: cellular anatomical entity (GO:0110165)
gene14575	LOC101261413	LOC101261413	15.6849	18.2757	16.9312	4.54116	5.26264	4.86921	15.8948	15.1495	17.1939	3.41779	4.6421	3.9231	4.47886e-59	-1.66596	down	8.53752e-45	-1.90044	down	[E]	Amino acid transport and metabolism	Molecular Function: methylenetetrahydrofolate reductase (NAD(P)H) activity (GO:0004489);; Biological Process: methionine metabolic process (GO:0006555);; Biological Process: tetrahydrofolate interconversion (GO:0035999);;	K00297|0.0e+00|sly:101261413|K00297 methylenetetrahydrofolate reductase (NADPH) [EC:1.5.1.20] | (RefSeq) probable methylenetetrahydrofolate reductase	One carbon pool by folate (ko00670);; Carbon metabolism (ko01200)	[E]	Amino acid transport and metabolism	Methylenetetrahydrofolate reductase	Probable methylenetetrahydrofolate reductase OS=Oryza sativa subsp. japonica OX=39947 GN=Os03g0815200 PE=2 SV=1	E	Amino acid transport and metabolism	probable methylenetetrahydrofolate reductase [Solanum lycopersicum]	molecular function: catalytic activity (GO:0003824);; biological process: metabolic process (GO:0008152);; biological process: cellular process (GO:0009987)
gene14616	LOC101251289	LOC101251289	55.509	50.4792	53.4953	18.2105	17.1785	16.8885	12.9614	14.015	13.5858	4.304	3.0376	4.6819	9.28328e-94	-1.48294	down	7.2211e-24	-1.64161	down	--	--	Cellular Component: nucleus (GO:0005634);; Molecular Function: zinc ion binding (GO:0008270);; Molecular Function: sequence-specific DNA binding (GO:0043565);; Biological Process: positive regulation of transcription, DNA-templated (GO:0045893);;	K09184|1.8e-27|vvi:104879571|K09184 GATA-binding protein, other eukaryote | (RefSeq) GATA transcription factor 8	--	[K]	Transcription	GATA zinc finger	GATA transcription factor 8 OS=Arabidopsis thaliana OX=3702 GN=GATA8 PE=1 SV=1	K	Transcription	GATA transcription factor 8-like isoform X1 [Solanum lycopersicum]	cellular component: intracellular (GO:0005622);; cellular component: cellular anatomical entity (GO:0110165);; molecular function: binding (GO:0005488);; biological process: biological regulation (GO:0065007)
gene14621	PAL2	PAL2	45.1438	44.3841	44.7996	15.6226	14.6522	13.242	51.8737	53.3707	52.8813	109.52	98.4836	109.057	1.31589e-109	-1.49958	down	1.99319e-99	1.10824	up	[E]	Amino acid transport and metabolism	Cellular Component: cytoplasm (GO:0005737);; Biological Process: L-phenylalanine catabolic process (GO:0006559);; Biological Process: cinnamic acid biosynthetic process (GO:0009800);; Molecular Function: phenylalanine ammonia-lyase activity (GO:0045548);;	K10775|0.0e+00|sly:101249824|K10775 phenylalanine ammonia-lyase [EC:4.3.1.24] | (RefSeq) PAL2; phenylalanine ammonia-lyase 2	Phenylalanine metabolism (ko00360);; Phenylpropanoid biosynthesis (ko00940)	[Q]	Secondary metabolites biosynthesis, transport and catabolism	Aromatic amino acid lyase	Phenylalanine ammonia-lyase OS=Nicotiana tabacum OX=4097 PE=2 SV=1	Q	Secondary metabolites biosynthesis, transport and catabolism	phenylalanine ammonia-lyase 2 [Solanum lycopersicum]	cellular component: cellular anatomical entity (GO:0110165);; biological process: metabolic process (GO:0008152);; biological process: cellular process (GO:0009987);; molecular function: catalytic activity (GO:0003824)
gene14719	exp9	exp9	39.0971	40.6894	37.6847	15.9476	11.2467	13.5752	14.8722	13.4758	15.6724	5.69686	5.61654	6.48343	1.53801e-33	-1.40043	down	1.36399e-13	-1.199	down	--	--	Cellular Component: extracellular region (GO:0005576);; Cellular Component: cell wall (GO:0005618);; Biological Process: plant-type cell wall organization (GO:0009664);; Cellular Component: membrane (GO:0016020);;	K20628|3.3e-104|sind:105166984|K20628 expansin | (RefSeq) expansin-A2	--	--	--	Expansin C-terminal domain	Expansin-A4 OS=Arabidopsis thaliana OX=3702 GN=EXPA4 PE=1 SV=1	S	Function unknown	expansin9 precursor [Solanum lycopersicum]	cellular component: cellular anatomical entity (GO:0110165);; biological process: cellular process (GO:0009987)
gene14783	LOC101266827	LOC101266827	9.8144	11.8323	10.5919	4.39276	4.24907	4.81893	11.9442	11.9987	11.8415	2.94324	2.27467	2.24172	9.11705e-17	-1.13367	down	1.56617e-41	-2.15289	down	--	--	--	K23877|2.2e-36|oeu:111400864|K23877 xyloglucan O-acetyltransferase | (RefSeq) protein ALTERED XYLOGLUCAN 4-like	--	--	--	GDSL/SGNH-like Acyl-Esterase family found in Pmr5 and Cas1p	Protein PMR5 OS=Arabidopsis thaliana OX=3702 GN=PMR5 PE=2 SV=1	S	Function unknown	protein PMR5 [Solanum lycopersicum]	--
gene1488	PIN5	PIN5	3.9591	3.01002	3.79354	0.06056	0.110523	0.17273	6.7412	7.30971	6.25918	0	0.077378	0	2.82237e-23	-4.70243	down	2.73183e-23	-7.80612	down	--	--	Cellular Component: endoplasmic reticulum (GO:0005783);; Cellular Component: plasma membrane (GO:0005886);; Biological Process: auxin-activated signaling pathway (GO:0009734);; Biological Process: auxin polar transport (GO:0009926);; Biological Process: auxin homeostasis (GO:0010252);; Biological Process: auxin efflux (GO:0010315);; Molecular Function: auxin efflux transmembrane transporter activ…	K13947|4.2e-198|sly:100527969|K13947 auxin efflux carrier family protein | (RefSeq) PIN5; auxin efflux facilitator SlPIN5	--	--	--	Membrane transport protein	Auxin efflux carrier component 5 OS=Arabidopsis thaliana OX=3702 GN=PIN5 PE=2 SV=2	P	Inorganic ion transport and metabolism	auxin efflux carrier component 5 [Solanum lycopersicum]	cellular component: intracellular (GO:0005622);; cellular component: cellular anatomical entity (GO:0110165);; biological process: cellular process (GO:0009987);; biological process: signaling (GO:0023052);; biological process: response to stimulus (GO:0050896);; biological process: biological regulation (GO:0065007);; biological process: localization (GO:0051179);; molecular function: transporte…
gene14917	IAA10	IAA17	122.225	118.117	117.046	24.6399	20.491	22.2191	6.05406	5.53312	7.02479	3.26502	2.46052	2.4644	1.43476e-164	-2.28148	down	0.00064425	-1.07567	down	--	--	Cellular Component: nucleus (GO:0005634);; Biological Process: regulation of transcription, DNA-templated (GO:0006355);; Biological Process: auxin-activated signaling pathway (GO:0009734);;	K14484|2.5e-118|sly:543544|K14484 auxin-responsive protein IAA | (RefSeq) IAA10; IAA10 protein	Plant hormone signal transduction (ko04075)	--	--	AUX/IAA family	Auxin-responsive protein IAA16 OS=Arabidopsis thaliana OX=3702 GN=IAA16 PE=1 SV=1	K	Transcription	auxin-responsive protein IAA17 [Solanum lycopersicum]	cellular component: intracellular (GO:0005622);; cellular component: cellular anatomical entity (GO:0110165);; biological process: biological regulation (GO:0065007);; biological process: cellular process (GO:0009987);; biological process: signaling (GO:0023052);; biological process: response to stimulus (GO:0050896)
gene15021	LOC101268475	LOC101268475	6.30342	6.74166	6.9781	1.88659	1.85697	1.9476	3.49094	3.72114	4.32518	1.81433	1.15576	1.89012	1.41146e-53	-1.68586	down	2.28147e-09	-1.13867	down	--	--	Molecular Function: microtubule motor activity (GO:0003777);; Molecular Function: ATP binding (GO:0005524);; Biological Process: microtubule-based movement (GO:0007018);; Molecular Function: microtubule binding (GO:0008017);;	K10406|0.0e+00|sly:101268475|K10406 kinesin family member C2/C3 | (RefSeq) kinesin-like protein KIN-14I	--	[Z]	Cytoskeleton	Kinesin motor domain	Kinesin-like protein KIN-14I OS=Arabidopsis thaliana OX=3702 GN=KIN14I PE=2 SV=1	Z	Cytoskeleton	kinesin-like protein KIN-14I [Solanum lycopersicum]	molecular function: catalytic activity (GO:0003824);; molecular function: binding (GO:0005488);; biological process: cellular process (GO:0009987)
gene1513	LOC101260571	LOC101260571	50.8106	46.525	45.961	15.3603	15.8543	18.8173	41.8189	39.7285	52.3416	17.0977	19.9647	19.8648	1.50059e-34	-1.39094	down	9.96055e-16	-1.12474	down	--	--	Cellular Component: nucleosome (GO:0000786);; Molecular Function: DNA binding (GO:0003677);; Cellular Component: nucleus (GO:0005634);; Molecular Function: protein heterodimerization activity (GO:0046982);;	K11253|1.9e-66|cann:107840089|K11253 histone H3 | (RefSeq) histone H3.2-like	--	[B]	Chromatin structure and dynamics	Core histone H2A/H2B/H3/H4	Histone H3.2 OS=Arabidopsis thaliana OX=3702 GN=HTR2 PE=1 SV=2	B	Chromatin structure and dynamics	histone H3.2-like [Solanum lycopersicum]	cellular component: protein-containing complex (GO:0032991);; molecular function: binding (GO:0005488);; cellular component: intracellular (GO:0005622);; cellular component: cellular anatomical entity (GO:0110165)
gene15135	LOC104647877	LOC104647877	4.03152	3.43393	4.51917	0.295014	0.230764	0.593323	6.54832	8.40595	8.0746	0	0	0	5.16736e-19	-3.29501	down	2.35167e-18	-10.8478	down	--	--	--	--	--	--	--	--	--	--	--	uncharacterized protein LOC104647877 [Solanum lycopersicum]	--
gene152	LOC101266857	LOC101266857	0.447986	0.789003	0.457796	0.035865	0.035296	0.04249	2.60869	3.47476	2.55316	0	0.031376	0	4.0225e-07	-3.51728	down	2.02798e-18	-7.95501	down	[E]	Amino acid transport and metabolism	Cellular Component: integral component of membrane (GO:0016021);; Molecular Function: transmembrane transporter activity (GO:0022857);;	K14638|6.9e-222|lang:109337118|K14638 solute carrier family 15 (peptide/histidine transporter), member 3/4 | (RefSeq) protein NRT1/ PTR FAMILY 7.1-like	--	[E]	Amino acid transport and metabolism	POT family	Protein NRT1/ PTR FAMILY 7.1 OS=Arabidopsis thaliana OX=3702 GN=NPF7.1 PE=2 SV=1	E	Amino acid transport and metabolism	protein NRT1/ PTR FAMILY 7.1 [Solanum lycopersicum]	cellular component: cellular anatomical entity (GO:0110165);; molecular function: transporter activity (GO:0005215)
gene15217	LOC101245065	LOC101245065	1.46995	1.55088	1.14798	0.546726	0.210673	0.471163	2.25057	1.50052	0.88232	0.491454	0.391856	0.621228	0.000800701	-1.61207	down	0.00428999	-1.51126	down	--	--	Molecular Function: DNA binding (GO:0003677);; Biological Process: regulation of transcription by RNA polymerase II (GO:0006357);; Molecular Function: protein dimerization activity (GO:0046983);;	--	--	--	--	Helix-loop-helix DNA-binding domain	Transcription factor bHLH120 OS=Arabidopsis thaliana OX=3702 GN=BHLH120 PE=2 SV=2	K	Transcription	basic helix-loop-helix (bHLH) DNA-binding superfamily protein [Solanum lycopersicum]	molecular function: binding (GO:0005488);; biological process: biological regulation (GO:0065007)
gene15219	LOC101244774	LOC101244774	0.710977	0.239771	0.426522	1.79273	3.25377	1.74245	6.75331	6.65369	6.57641	0.966827	1.19653	1.59689	2.65538e-08	2.3964	up	6.14271e-20	-2.29436	down	[I]	Lipid transport and metabolism	Molecular Function: hydrolase activity (GO:0016787);;	K22097|8.6e-57|psom:113323289|K22097 3-O-acetylpapaveroxine carboxylesterase [EC:3.1.1.105] | (RefSeq) carboxylesterase 1-like	Isoquinoline alkaloid biosynthesis (ko00950)	[V]	Defense mechanisms	alpha/beta hydrolase fold	Probable carboxylesterase 120 OS=Arabidopsis thaliana OX=3702 GN=CXE20 PE=2 SV=1	V	Defense mechanisms	probable carboxylesterase 120 [Solanum lycopersicum]	molecular function: catalytic activity (GO:0003824)
gene15223	LOC101244002	LOC101244002	13.3151	15.5113	14.2127	3.43792	2.77507	3.72344	11.3367	11.5161	11.431	2.49512	3.24748	2.41304	2.76135e-52	-1.97914	down	2.0767e-35	-1.95352	down	[IR]	Lipid transport and metabolism;; General function prediction only	Molecular Function: oxidoreductase activity, acting on CH-OH group of donors (GO:0016614);; Molecular Function: flavin adenine dinucleotide binding (GO:0050660);;	K00108|3.8e-262|nau:109225588|K00108 choline dehydrogenase [EC:1.1.99.1] | (RefSeq) protein HOTHEAD-like isoform X1	Glycine, serine and threonine metabolism (ko00260)	[R]	General function prediction only	GMC oxidoreductase	Protein HOTHEAD OS=Arabidopsis thaliana OX=3702 GN=HTH PE=1 SV=1	E	Amino acid transport and metabolism	protein HOTHEAD precursor [Solanum lycopersicum]	molecular function: catalytic activity (GO:0003824);; biological process: metabolic process (GO:0008152);; molecular function: binding (GO:0005488)
gene15225	LOC101267812	LOC101267812	0.556246	0.603382	0.845266	1.19195	1.62727	1.41033	1.1694	1.40941	1.25068	0.876934	0.496092	0.345327	5.38708e-05	1.2032	up	0.00998336	-1.04615	down	--	--	Molecular Function: structural constituent of ribosome (GO:0003735);; Cellular Component: ribosome (GO:0005840);; Biological Process: translation (GO:0006412);;	K22651|1.9e-86|mdm:103443441|K22651 E3 ubiquitin-protein ligase RNF4 [EC:2.3.2.27] | (RefSeq) LOW QUALITY PROTEIN: pentatricopeptide repeat-containing protein At1g50270-like	--	[R]	General function prediction only	PPR repeat	Pentatricopeptide repeat-containing protein At2g22410, mitochondrial OS=Arabidopsis thaliana OX=3702 GN=PCMP-E28 PE=2 SV=1	J	Translation, ribosomal structure and biogenesis	pentatricopeptide repeat-containing protein At2g22410, mitochondrial-like [Solanum lycopersicum]	molecular function: structural molecule activity (GO:0005198);; cellular component: intracellular (GO:0005622);; cellular component: cellular anatomical entity (GO:0110165);; biological process: metabolic process (GO:0008152);; biological process: cellular process (GO:0009987)
gene15227	LOC101243715	LOC101243715	1.71818	1.9202	1.7564	0.313258	0.199916	0.408033	9.15245	7.9435	10.4781	2.07952	2.30079	3.99046	5.09363e-06	-2.36989	down	6.15933e-09	-1.61983	down	[J]	Translation, ribosomal structure and biogenesis	Molecular Function: RNA binding (GO:0003723);;	K12741|2.7e-15|gmx:100799124|K12741 heterogeneous nuclear ribonucleoprotein A1/A3 | (RefSeq) uncharacterized protein LOC100799124	Spliceosome (ko03040)	[R]	General function prediction only	RNA recognition motif. (a.k.a. RRM, RBD, or RNP domain)	Organelle RRM domain-containing protein 2, mitochondrial OS=Arabidopsis thaliana OX=3702 GN=ORRM2 PE=1 SV=1	A	RNA processing and modification	organelle RRM domain-containing protein 2, mitochondrial isoform X1 [Solanum lycopersicum]	molecular function: binding (GO:0005488)
gene15237	LOC101267528	LOC101267528	1.56901	1.02961	1.5109	0	0.054703	0.138157	5.96241	6.49684	6.61063	0.956484	0.906234	0.841192	3.15576e-12	-4.23313	down	1.38173e-36	-2.70951	down	[QV]	Secondary metabolites biosynthesis, transport and catabolism;; Defense mechanisms	Molecular Function: monooxygenase activity (GO:0004497);; Molecular Function: iron ion binding (GO:0005506);; Cellular Component: integral component of membrane (GO:0016021);; Molecular Function: oxidoreductase activity, acting on paired donors, with incorporation or reduction of molecular oxygen (GO:0016705);; Molecular Function: heme binding (GO:0020037);;	K20556|9.6e-92|eus:EUTSA_v10010304mg|K20556 cytochrome P450 family 76 subfamily C | (RefSeq) hypothetical protein	--	[Q]	Secondary metabolites biosynthesis, transport and catabolism	Cytochrome P450	Probable (S)-N-methylcoclaurine 3'-hydroxylase isozyme 2 OS=Coptis japonica OX=3442 GN=CYP80B2 PE=2 SV=1	Q	Secondary metabolites biosynthesis, transport and catabolism	probable (S)-N-methylcoclaurine 3'-hydroxylase isozyme 2 [Solanum lycopersicum]	molecular function: catalytic activity (GO:0003824);; biological process: metabolic process (GO:0008152);; molecular function: binding (GO:0005488);; cellular component: cellular anatomical entity (GO:0110165)
gene15251	LOC101266128	LOC101266128	5.69878	6.02451	6.5039	0.231293	0.334315	0.180482	23.2803	25.9541	26.9046	0.222466	0.082338	0	3.77012e-81	-4.43339	down	1.77262e-09	-7.78178	down	--	--	Molecular Function: DNA binding (GO:0003677);; Cellular Component: nucleus (GO:0005634);; Molecular Function: lipid binding (GO:0008289);;	K09338|0.0e+00|sly:101266128|K09338 homeobox-leucine zipper protein | (RefSeq) homeobox-leucine zipper protein HDG1 isoform X2	--	--	--	START domain	Homeobox-leucine zipper protein HDG1 OS=Arabidopsis thaliana OX=3702 GN=HDG1 PE=2 SV=1	K	Transcription	homeobox-leucine zipper protein HDG1 isoform X1 [Solanum lycopersicum]	molecular function: binding (GO:0005488);; cellular component: intracellular (GO:0005622);; cellular component: cellular anatomical entity (GO:0110165)
gene15260	LOC109118724	LOC109118724	1.59102	1.75983	1.75803	0.59837	0.525527	0.414479	3.09741	2.59088	2.56526	1.13959	1.42431	0.78775	6.45721e-06	-1.58685	down	0.00029692	-1.1875	down	--	--	--	--	--	--	--	--	--	S	Function unknown	uncharacterized protein LOC109118724 [Solanum lycopersicum]	--
gene15432	LOC101260824	LOC101260824	8.76634	10.0549	8.80673	3.95049	3.12237	4.1011	3.94487	4.19712	4.3938	0.946944	2.02266	1.60541	3.70215e-16	-1.17713	down	2.33897e-06	-1.31586	down	--	--	--	--	--	--	--	Weak chloroplast movement under blue light	WEB family protein At2g40480 OS=Arabidopsis thaliana OX=3702 GN=At2g40480 PE=2 SV=1	S	Function unknown	WEB family protein At2g38370-like isoform X1 [Solanum lycopersicum]	--
gene15484	LOC101261924	LOC101261924	0.092438	0.047461	0.109377	0.547278	0.427919	0.355556	6.33932	5.5671	5.12278	0.026998	0.054721	0.405506	1.95391e-05	2.49409	up	3.03383e-06	-4.98913	down	--	--	Cellular Component: cytoplasm (GO:0005737);; Cellular Component: endosome (GO:0005768);; Cellular Component: trans-Golgi network (GO:0005802);; Molecular Function: methyltransferase activity (GO:0008168);; Cellular Component: integral component of membrane (GO:0016021);; Biological Process: methylation (GO:0032259);;	K15449|9.3e-140|vra:106763782|K15449 tRNA wybutosine-synthesizing protein 1 [EC:4.1.3.44] | (RefSeq) probable methyltransferase PMT28	--	--	--	Putative S-adenosyl-L-methionine-dependent methyltransferase	Probable methyltransferase PMT22 OS=Arabidopsis thaliana OX=3702 GN=At3g56080 PE=3 SV=1	S	Function unknown	probable methyltransferase PMT22 [Solanum lycopersicum]	cellular component: cellular anatomical entity (GO:0110165);; cellular component: intracellular (GO:0005622);; molecular function: catalytic activity (GO:0003824);; biological process: metabolic process (GO:0008152)
gene15512	LOC101250416	LOC101250416	2.93876	3.67497	3.24649	0.710557	1.09076	0.491144	2.74722	1.74356	2.69423	0.041056	0	0.156267	5.16991e-11	-1.96094	down	1.08259e-17	-4.88539	down	--	--	Molecular Function: transferase activity, transferring acyl groups other than amino-acyl groups (GO:0016747);;	K13065|3.5e-90|nau:109209745|K13065 shikimate O-hydroxycinnamoyltransferase [EC:2.3.1.133] | (RefSeq) vinorine synthase-like	Phenylpropanoid biosynthesis (ko00940);; Flavonoid biosynthesis (ko00941);; Stilbenoid, diarylheptanoid and gingerol biosynthesis (ko00945)	--	--	Transferase family	Stemmadenine O-acetyltransferase OS=Catharanthus roseus OX=4058 GN=SAT PE=1 SV=1	S	Function unknown	vinorine synthase-like [Solanum lycopersicum]	molecular function: catalytic activity (GO:0003824)
gene15536	LOC100301919	LOC100301919	3.81393	3.53382	3.09505	1.4444	1.335	1.30307	12.8899	12.8532	13.5142	4.61387	4.87823	6.29682	1.36248e-08	-1.22795	down	1.05862e-16	-1.20522	down	--	--	Molecular Function: phosphatidylinositol phospholipase C activity (GO:0004435);; Biological Process: lipid catabolic process (GO:0016042);; Biological Process: phosphatidylinositol-mediated signaling (GO:0048015);; Biological Process: release of sequestered calcium ion into cytosol (GO:0051209);;	K05857|0.0e+00|sly:100301919|K05857 phosphatidylinositol phospholipase C, delta [EC:3.1.4.11] | (RefSeq) PI-phospholipase C PLC5	Inositol phosphate metabolism (ko00562);; Phosphatidylinositol signaling system (ko04070)	[T]	Signal transduction mechanisms	Phosphatidylinositol-specific phospholipase C, X domain	Phosphoinositide phospholipase C 6 OS=Arabidopsis thaliana OX=3702 GN=PLC6 PE=2 SV=2	I	Lipid transport and metabolism	PI-phospholipase C PLC5 [Solanum lycopersicum]	molecular function: catalytic activity (GO:0003824);; biological process: metabolic process (GO:0008152);; biological process: cellular process (GO:0009987);; biological process: signaling (GO:0023052);; biological process: response to stimulus (GO:0050896);; biological process: biological regulation (GO:0065007);; biological process: localization (GO:0051179)
gene1558	SlArf/Xyl2	Arf/Xyl2	7.54449	7.16485	8.05242	0.904848	1.41934	1.20778	4.61398	5.09459	4.8689	0.643645	0.412512	0.089346	6.09234e-56	-2.55138	down	6.67172e-07	-3.55516	down	[G]		Molecular Function: hydrolase activity, hydrolyzing O-glycosyl compounds (GO:0004553);; Molecular Function: xylan 1,4-beta-xylosidase activity (GO:0009044);; Cellular Component: plant-type cell wall (GO:0009505);; Biological Process: arabinan catabolic process (GO:0031222);; Biological Process: xylan catabolic process (GO:0045493);; Molecular Function: alpha-L-arabinofuranosidase activity (GO:004…	K15920|1.1e-267|pper:18789349|K15920 xylan 1,4-beta-xylosidase [EC:3.2.1.37] | (RefSeq) beta-xylosidase/alpha-L-arabinofuranosidase 2	Amino sugar and nucleotide sugar metabolism (ko00520)	--	--	Glycosyl hydrolase family 3 C-terminal domain	Probable beta-D-xylosidase 2 OS=Arabidopsis thaliana OX=3702 GN=BXL2 PE=2 SV=1	G	Carbohydrate transport and metabolism	alpha-L-arabinofuranosidase/beta-xylosidase precursor [Solanum lycopersicum]	molecular function: catalytic activity (GO:0003824);; cellular component: cellular anatomical entity (GO:0110165);; biological process: metabolic process (GO:0008152);; biological process: cellular process (GO:0009987)
gene15697	LOC101262426	LOC101262426	21.1189	21.2561	21.3929	6.5948	5.57369	5.60694	9.97275	10.6337	11.2387	1.50784	4.13647	1.43828	5.58272e-34	-1.71319	down	2.35106e-09	-2.05267	down	--	--	Cellular Component: integral component of membrane (GO:0016021);; Cellular Component: apoplast (GO:0048046);;	K01870|1.7e-33|csat:104723377|K01870 isoleucyl-tRNA synthetase [EC:6.1.1.5] | (RefSeq) isoleucine--tRNA ligase, chloroplastic/mitochondrial-like	Aminoacyl-tRNA biosynthesis (ko00970)	--	--	Dirigent-like protein	Dirigent protein 21 OS=Arabidopsis thaliana OX=3702 GN=DIR21 PE=3 SV=1	S	Function unknown	dirigent protein 22 [Solanum lycopersicum]	cellular component: cellular anatomical entity (GO:0110165)
gene15720	LOC101267713	LOC101267713	5.78574	7.91708	7.38442	12.1994	11.9428	15.5694	2.85359	3.99091	2.60894	6.88977	8.42375	9.78687	2.16558e-07	1.03899	up	4.08304e-07	1.5051	up	--	--	Molecular Function: electron transfer activity (GO:0009055);; Molecular Function: protein disulfide oxidoreductase activity (GO:0015035);;	K03676|2.4e-53|sly:101267713|K03676 glutaredoxin 3 | (RefSeq) monothiol glutaredoxin-S4-like	--	[O]	Posttranslational modification, protein turnover, chaperones	Glutaredoxin	Monothiol glutaredoxin-S2 OS=Arabidopsis thaliana OX=3702 GN=GRXS2 PE=3 SV=1	O	Posttranslational modification, protein turnover, chaperones	monothiol glutaredoxin-S4-like [Solanum lycopersicum]	molecular function: catalytic activity (GO:0003824);; biological process: metabolic process (GO:0008152)
gene15752	LOC778303	LOC778303	2.41237	2.34787	2.15028	1.10444	1.24462	0.655945	580.378	632.418	578.081	1627.36	1507.92	1613.94	0.0010617	-1.03834	down	2.92183e-228	1.51164	up	[C]	Energy production and conversion	Molecular Function: oxidoreductase activity, acting on the aldehyde or oxo group of donors, disulfide as acceptor (GO:0016624);;	K00166|1.0e-235|sly:778303|K00166 2-oxoisovalerate dehydrogenase E1 component alpha subunit [EC:1.2.4.4] | (RefSeq) 2-oxoisovalerate dehydrogenase subunit alpha, mitochondrial	Valine, leucine and isoleucine degradation (ko00280);; Propanoate metabolism (ko00640)	[C]	Energy production and conversion	Dehydrogenase E1 component	2-oxoisovalerate dehydrogenase subunit alpha 1, mitochondrial OS=Arabidopsis thaliana OX=3702 GN=At1g21400 PE=2 SV=1	C	Energy production and conversion	2-oxoisovalerate dehydrogenase subunit alpha, mitochondrial isoform X1 [Solanum lycopersicum]	molecular function: catalytic activity (GO:0003824);; biological process: metabolic process (GO:0008152)
gene15777	AAP2	AAP2	19.4518	19.6547	19.8963	40.5746	36.1227	38.1596	28.3977	29.0658	28.7916	70.0133	65.6734	65.8767	3.572e-53	1.08644	up	1.11853e-105	1.33031	up	--	--	Cellular Component: integral component of membrane (GO:0016021);;	K14209|2.3e-10|smo:SELMODRAFT_54913|K14209 solute carrier family 36 (proton-coupled amino acid transporter) | (RefSeq) hypothetical protein	--	[E]	Amino acid transport and metabolism	Transmembrane amino acid transporter protein	Amino acid permease 3 OS=Arabidopsis thaliana OX=3702 GN=AAP3 PE=1 SV=2	E	Amino acid transport and metabolism	amino acid transporter isoform X1 [Solanum lycopersicum]	cellular component: cellular anatomical entity (GO:0110165)
gene15800	LOC101260545	LOC101260545	1.34021	1.52256	1.3482	0.712453	0.438166	0.480604	7.79586	5.14565	6.23688	1.91026	2.12656	1.30063	0.00604586	-1.23235	down	3.73522e-10	-1.73464	down	--	--	--	--	--	--	--	Universal stress protein family	--	S	Function unknown	uncharacterized protein LOC101260545 [Solanum lycopersicum]	--
gene15822	LOC101255707	LOC101255707	4.35029	2.99692	3.28352	0.913749	0.982076	0.609375	6.31991	6.60741	8.29324	4.12126	1.19822	1.64409	1.77541e-08	-1.94328	down	4.48377e-05	-1.50899	down	--	--	--	--	--	[E]	Amino acid transport and metabolism	Serine hydrolase (FSH1)	Rhodanese-like domain-containing protein 6 OS=Arabidopsis thaliana OX=3702 GN=STR6 PE=2 SV=1	E	Amino acid transport and metabolism	dihydrofolate reductase [Solanum lycopersicum]	--
gene15841	LOC101246259	LOC101246259	2.87838	2.91031	1.84828	0.606049	0.338883	0.630925	5.71477	3.64128	6.1534	1.17949	1.11076	1.31351	1.18126e-08	-2.1439	down	7.46213e-12	-1.98816	down	--	--	Molecular Function: regulatory region nucleic acid binding (GO:0001067);; Molecular Function: molecular_function (GO:0003674);; Molecular Function: nucleic acid binding (GO:0003676);; Molecular Function: DNA binding (GO:0003677);; Molecular Function: DNA-binding transcription factor activity (GO:0003700);; Molecular Function: binding (GO:0005488);; Cellular Component: cellular_component (GO:00055…	--	--	[R]	General function prediction only	C2H2-type zinc finger	Zinc finger protein ZAT4 OS=Arabidopsis thaliana OX=3702 GN=ZAT4 PE=2 SV=1	S	Function unknown	zinc finger protein ZAT4 [Solanum lycopersicum]	molecular function: binding (GO:0005488);; molecular function: transcription regulator activity (GO:0140110);; cellular component: intracellular (GO:0005622);; cellular component: cellular anatomical entity (GO:0110165);; biological process: biological regulation (GO:0065007)
gene15912	LOC101264133	LOC101264133	8.47491	8.16013	6.75117	36.6347	29.6162	33.3049	19.5858	19.2312	21.5989	2.028	2.35089	2.18344	1.52836e-76	2.21167	up	3.63499e-80	-3.09374	down	[R]	General function prediction only	Molecular Function: acid phosphatase activity (GO:0003993);;	K20728|4.3e-49|thj:104814965|K20728 vegetative storage protein 2 | (RefSeq) vegetative storage protein 2-like	MAPK signaling pathway - plant (ko04016)	--	--	HAD superfamily, subfamily IIIB (Acid phosphatase)	Acid phosphatase 1 OS=Solanum lycopersicum OX=4081 GN=APS1 PE=2 SV=1	S	Function unknown	acid phosphatase 1 [Solanum lycopersicum]	molecular function: catalytic activity (GO:0003824);; biological process: metabolic process (GO:0008152);; biological process: cellular process (GO:0009987)
gene15918	LOC101263222	LOC101263222	4.2519	5.10234	5.26723	0	0	0	35.6442	37.209	41.6826	13.808	14.0913	14.7344	1.74337e-17	-10.5351	down	1.88679e-45	-1.31923	down	--	--	Molecular Function: iron ion binding (GO:0005506);; Cellular Component: cytoplasm (GO:0005737);; Biological Process: inositol catabolic process (GO:0019310);; Molecular Function: inositol oxygenase activity (GO:0050113);;	K00469|5.7e-180|sly:101263222|K00469 inositol oxygenase [EC:1.13.99.1] | (RefSeq) inositol oxygenase 1	Ascorbate and aldarate metabolism (ko00053);; Inositol phosphate metabolism (ko00562)	[R]	General function prediction only	Myo-inositol oxygenase	Inositol oxygenase 1 OS=Arabidopsis thaliana OX=3702 GN=MIOX1 PE=2 SV=1	S	Function unknown	inositol oxygenase 1 [Solanum lycopersicum]	molecular function: binding (GO:0005488);; cellular component: cellular anatomical entity (GO:0110165);; biological process: metabolic process (GO:0008152);; biological process: cellular process (GO:0009987);; molecular function: catalytic activity (GO:0003824)
gene1601	LOC101255332	LOC101255332	4.80043	3.65186	4.55725	0.138131	0.401903	0	2.12838	2.95092	3.23167	1.1963	1.04397	0.975225	0.00165142	-4.42757	down	3.14207e-05	-1.25435	down	--	--	Molecular Function: aspartic-type endopeptidase activity (GO:0004190);;	K22683|1.8e-22|fve:101314562|K22683 aspartyl protease family protein [EC:3.4.23.-] | (RefSeq) protein ASPARTIC PROTEASE IN GUARD CELL 2	--	[O]	Posttranslational modification, protein turnover, chaperones	Xylanase inhibitor C-terminal	Probable aspartic proteinase GIP2 OS=Nicotiana benthamiana OX=4100 GN=GIP2 PE=1 SV=1	O	Posttranslational modification, protein turnover, chaperones	basic 7S globulin-like [Solanum lycopersicum]	molecular function: catalytic activity (GO:0003824);; biological process: metabolic process (GO:0008152)
gene16049	LOC101250517	LOC101250517	7.75993	6.60636	8.10662	0.543321	0.840988	1.14729	56.3622	52.3683	54.5425	2.11334	2.8114	3.01496	1.97229e-35	-2.99967	down	1.20842e-270	-4.25537	down	[IR]	Lipid transport and metabolism;; General function prediction only	Molecular Function: hydrolase activity, acting on ester bonds (GO:0016788);;	K00679|5.4e-44|cic:CICLE_v10027727mg|K00679 phospholipid:diacylglycerol acyltransferase [EC:2.3.1.158] | (RefSeq) hypothetical protein	Glycerolipid metabolism (ko00561)	--	--	GDSL-like Lipase/Acylhydrolase	GDSL esterase/lipase At1g71691 OS=Arabidopsis thaliana OX=3702 GN=At1g71691 PE=2 SV=1	I	Lipid transport and metabolism	GDSL esterase/lipase At1g71691-like [Solanum lycopersicum]	molecular function: catalytic activity (GO:0003824)
gene16094	LOC101251995	LOC101251995	16.5127	21.0193	18.7912	2.74018	2.17465	2.223	16.1117	14.8905	15.4318	6.2834	5.41635	5.18656	2.81604e-75	-2.84895	down	5.54338e-20	-1.35359	down	--	--	--	--	--	--	--	Protein of unknown function (DUF688)	--	--	--	uncharacterized protein LOC101251995 [Solanum lycopersicum]	--
gene16129	CycA2	CycA2	12.4457	13.3619	12.1772	5.03913	4.32533	4.05462	7.84207	6.73272	5.42501	1.20351	0.808656	1.08351	4.22474e-32	-1.36982	down	1.63102e-33	-2.59613	down	--	--	Cellular Component: host cell nucleus (GO:0042025);;	K06627|1.5e-278|sly:543745|K06627 cyclin-A | (RefSeq) CycA2; cyclin A2	--	[D]	Cell cycle control, cell division, chromosome partitioning	Cyclin, N-terminal domain	Cyclin-A2-1 OS=Oryza sativa subsp. japonica OX=39947 GN=CYCA2-1 PE=2 SV=1	D	Cell cycle control, cell division, chromosome partitioning	cyclin A2 [Solanum lycopersicum]	cellular component: cellular anatomical entity (GO:0110165)
gene16214	LOC101250024	LOC101250024	10.0607	11.166	11.2648	3.08171	2.53017	4.37362	14.3462	12.3349	13.0156	6.86413	5.34526	5.51022	1.82264e-22	-1.57479	down	8.99493e-17	-1.06337	down	[G]	Carbohydrate transport and metabolism	Cellular Component: integral component of membrane (GO:0016021);; Molecular Function: transmembrane transporter activity (GO:0022857);;	K03444|5.1e-53|oeu:111408946|K03444 MFS transporter, SP family, ERD6-like sugar transporter | (RefSeq) sugar transporter ERD6-like 6	--	[R]	General function prediction only	Sugar (and other) transporter	Probable plastidic glucose transporter 3 OS=Arabidopsis thaliana OX=3702 GN=At1g79820 PE=2 SV=2	U	Intracellular trafficking, secretion, and vesicular transport	probable plastidic glucose transporter 3 isoform X1 [Solanum lycopersicum]	cellular component: cellular anatomical entity (GO:0110165);; molecular function: transporter activity (GO:0005215)
gene16234	LOC101245769	LOC101245769	26.8209	26.1762	25.6383	11.4567	11.0186	10.4742	26.8431	31.0945	26.1789	10.5324	10.3731	11.9235	2.2253e-32	-1.12862	down	5.14008e-26	-1.25214	down	[M]	Cell wall/membrane/envelope biogenesis	--	--	--	--	--	--	Protein CDI OS=Arabidopsis thaliana OX=3702 GN=CDI PE=2 SV=1	--	--	protein CDI [Solanum lycopersicum]	--
gene16281	LOC101261420	LOC101261420	2.93964	3.58291	3.72946	1.29551	1.36222	1.55489	3.58545	3.66669	4.19266	0.942111	0.979761	1.39662	6.30448e-10	-1.15516	down	2.62837e-14	-1.67393	down	[C]	Energy production and conversion	Molecular Function: inorganic diphosphatase activity (GO:0004427);; Molecular Function: pyrophosphate hydrolysis-driven proton transmembrane transporter activity (GO:0009678);; Cellular Component: integral component of membrane (GO:0016021);;	K23025|0.0e+00|sly:101261420|K23025 H+-translocating diphosphatase [EC:7.1.3.1] | (RefSeq) pyrophosphate-energized vacuolar membrane proton pump-like	--	--	--	Inorganic H+ pyrophosphatase	Pyrophosphate-energized vacuolar membrane proton pump OS=Vigna radiata var. radiata OX=3916 PE=1 SV=4	C	Energy production and conversion	pyrophosphate-energized vacuolar membrane proton pump-like [Solanum lycopersicum]	molecular function: catalytic activity (GO:0003824);; molecular function: transporter activity (GO:0005215);; biological process: cellular process (GO:0009987);; biological process: localization (GO:0051179);; cellular component: cellular anatomical entity (GO:0110165)
gene16355	LOC101245263	LOC101245263	7.24015	6.63596	5.97611	2.22079	2.28357	3.51855	2.58735	2.71263	3.4402	0.935628	0.676883	0.905866	2.08271e-09	-1.1813	down	8.902e-09	-1.68293	down	--	--	Cellular Component: integral component of membrane (GO:0016021);;	--	--	--	--	SPARK	Uncharacterized GPI-anchored protein At4g28100 OS=Arabidopsis thaliana OX=3702 GN=At4g28100 PE=2 SV=1	S	Function unknown	uncharacterized GPI-anchored protein At4g28100-like [Solanum lycopersicum]	cellular component: cellular anatomical entity (GO:0110165)
gene16401	FUL1	FUL1	3.79022	3.22132	3.86154	10.6038	8.04444	9.30418	225.033	232.39	234.393	446.148	443.798	436.697	7.40929e-16	1.48267	up	3.93788e-126	1.04544	up	--	--	Molecular Function: RNA polymerase II transcription regulatory region sequence-specific DNA binding (GO:0000977);; Molecular Function: DNA-binding transcription factor activity (GO:0003700);; Cellular Component: nucleus (GO:0005634);; Biological Process: positive regulation of transcription by RNA polymerase II (GO:0045944);; Molecular Function: protein dimerization activity (GO:0046983);;	K09264|2.0e-130|sly:543839|K09264 MADS-box transcription factor, plant | (RefSeq) FUL1; agamous-like MADS-box protein AGL8 homolog	--	[K]	Transcription	K-box region	Agamous-like MADS-box protein AGL8 homolog OS=Solanum tuberosum OX=4113 PE=2 SV=1	K	Transcription	agamous-like MADS-box protein AGL8 homolog [Solanum lycopersicum]	molecular function: binding (GO:0005488);; molecular function: transcription regulator activity (GO:0140110);; cellular component: intracellular (GO:0005622);; cellular component: cellular anatomical entity (GO:0110165);; biological process: biological regulation (GO:0065007)
gene16441	LOC101254500	LOC101254500	34.8836	32.3871	34.9412	6.03421	5.82019	6.17876	71.8042	67.7908	66.1335	3.26207	6.92345	6.81536	1.31412e-65	-2.37125	down	6.36572e-23	-3.48054	down	--	--	--	K03860|7.0e-29|nnu:104608881|K03860 phosphatidylinositol N-acetylglucosaminyltransferase subunit Q | (RefSeq) N-acetylglucosaminyl-phosphatidylinositol biosynthetic protein gpi1-like	Glycosylphosphatidylinositol (GPI)-anchor biosynthesis (ko00563)	--	--	Gibberellin regulated protein	Gibberellin-regulated protein 6 OS=Arabidopsis thaliana OX=3702 GN=GASA6 PE=3 SV=1	S	Function unknown	gibberellin-regulated protein 6-like [Solanum lycopersicum]	--
gene16459	LOC101251297	LOC101251297	2.23644	2.72087	2.83794	0.448719	0.616967	0.45737	0.958484	1.55734	1.81692	0.444845	0.311185	0.334567	2.43643e-13	-2.21148	down	4.16021e-05	-1.86952	down	--	--	--	--	--	--	--	--	--	--	--	uncharacterized protein LOC101251297 [Solanum lycopersicum]	--
gene16496	LOC101252294	LOC101252294	9.2923	8.98233	9.65167	2.2577	2.20281	1.13977	12.1094	11.5667	11.4055	4.23441	3.97617	6.58776	2.15304e-30	-2.11334	down	4.16936e-10	-1.10414	down	[F]	Nucleotide transport and metabolism	Cellular Component: membrane (GO:0016020);; Molecular Function: transmembrane transporter activity (GO:0022857);;	K14611|8.5e-304|sly:101252294|K14611 solute carrier family 23 (nucleobase transporter), member 1 | (RefSeq) nucleobase-ascorbate transporter 6	--	[F]	Nucleotide transport and metabolism	Permease family	Nucleobase-ascorbate transporter 6 OS=Arabidopsis thaliana OX=3702 GN=NAT6 PE=2 SV=2	F	Nucleotide transport and metabolism	nucleobase-ascorbate transporter 6 [Solanum lycopersicum]	cellular component: cellular anatomical entity (GO:0110165);; molecular function: transporter activity (GO:0005215)
gene16535	LOC101264528	LOC101264528	1.0716	0.669562	1.16831	0.234451	0.089798	0.247182	0.998222	1.38066	1.07814	0.107593	0.12759	0.227225	9.79217e-05	-2.20672	down	1.58572e-06	-2.75086	down	--	--	Molecular Function: DNA binding (GO:0003677);; Cellular Component: nucleus (GO:0005634);;	K09422|1.3e-187|sly:101264528|K09422 transcription factor MYB, plant | (RefSeq) transcription factor MYB86-like	--	[K]	Transcription	Myb-like DNA-binding domain	Transcription factor MYB86 OS=Arabidopsis thaliana OX=3702 GN=MYB86 PE=2 SV=1	K	Transcription	transcription factor MYB86-like [Solanum lycopersicum]	molecular function: binding (GO:0005488);; cellular component: intracellular (GO:0005622);; cellular component: cellular anatomical entity (GO:0110165)
gene16592	LOC101248209	LOC102591967	5.73065	2.39849	3.56874	0.642929	1.01091	1.06513	2.36032	2.25096	2.80389	0.512012	0.315835	0.690611	3.6085e-05	-1.96183	down	0.000384806	-2.16076	down	--	--	Cellular Component: nucleosome (GO:0000786);; Molecular Function: DNA binding (GO:0003677);; Cellular Component: nucleus (GO:0005634);; Cellular Component: host cell nucleus (GO:0042025);; Molecular Function: protein heterodimerization activity (GO:0046982);;	K11254|7.1e-50|cann:107838933|K11254 histone H4 | (RefSeq) histone H4	--	[B]	Chromatin structure and dynamics	Centromere kinetochore component CENP-T histone fold	Histone H4 OS=Capsicum annuum OX=4072 PE=3 SV=3	B	Chromatin structure and dynamics	PREDICTED: uncharacterized protein LOC102591967 [Solanum tuberosum]	cellular component: protein-containing complex (GO:0032991);; molecular function: binding (GO:0005488);; cellular component: intracellular (GO:0005622);; cellular component: cellular anatomical entity (GO:0110165)
gene1663	LOC101245793	--	20.5761	19.1339	18.8869	4.55515	4.79063	4.55531	20.4892	11.877	15.8652	2.16447	5.97054	4.60134	2.0695e-34	-1.94511	down	6.72186e-09	-1.80775	down	--	--	Cellular Component: nucleosome (GO:0000786);; Molecular Function: DNA binding (GO:0003677);; Cellular Component: nucleus (GO:0005634);; Molecular Function: protein heterodimerization activity (GO:0046982);;	K11253|1.4e-66|adu:107470357|K11253 histone H3 | (RefSeq) histone H3.2	--	[B]	Chromatin structure and dynamics	Core histone H2A/H2B/H3/H4	Histone H3.2 OS=Arabidopsis thaliana OX=3702 GN=HTR2 PE=1 SV=2	B	Chromatin structure and dynamics	Histone superfamily protein [Theobroma cacao]	cellular component: protein-containing complex (GO:0032991);; molecular function: binding (GO:0005488);; cellular component: intracellular (GO:0005622);; cellular component: cellular anatomical entity (GO:0110165)
gene16643	LOC101246732	LOC101246732	3.87498	3.29511	3.34503	0.81249	0.775732	1.06861	2.79824	3.28374	3.53131	0.808871	0.676469	0.871794	4.92585e-21	-1.85561	down	5.04961e-18	-1.91489	down	--	--	Biological Process: reproduction (GO:0000003);; Cellular Component: nuclear chromosome (GO:0000228);; Biological Process: nuclear division (GO:0000280);; Cellular Component: condensed chromosome (GO:0000793);; Cellular Component: condensed nuclear chromosome (GO:0000794);; Cellular Component: synaptonemal complex (GO:0000795);; Cellular Component: cellular_component (GO:0005575);; Cellular Compon…	K12811|1.9e-20|bna:106427234|K12811 ATP-dependent RNA helicase DDX46/PRP5 [EC:3.6.4.13] | (RefSeq) uncharacterized protein LOC106427234	Spliceosome (ko03040)	--	--	Weak chloroplast movement under blue light	WEB family protein At3g02930, chloroplastic OS=Arabidopsis thaliana OX=3702 GN=At3g02930 PE=3 SV=1	S	Function unknown	WEB family protein At3g02930, chloroplastic-like isoform X1 [Solanum lycopersicum]	biological process: reproduction (GO:0000003);; cellular component: intracellular (GO:0005622);; cellular component: cellular anatomical entity (GO:0110165);; biological process: cellular process (GO:0009987);; cellular component: protein-containing complex (GO:0032991);; biological process: metabolic process (GO:0008152);; biological process: reproductive process (GO:0022414)
gene16655	LOC101261334	LOC101261334	2.59357	3.69841	2.88841	1.13897	1.54928	0.490847	4.26456	4.62302	5.39006	0.329248	0.658686	0.469458	1.45875e-05	-1.39587	down	7.21044e-32	-3.17663	down	--	--	Molecular Function: anaphase-promoting complex binding (GO:0010997);; Molecular Function: ubiquitin-protein transferase activator activity (GO:0097027);; Biological Process: positive regulation of ubiquitin protein ligase activity (GO:1904668);;	K03363|2.8e-271|sly:101261334|K03363 cell division cycle 20, cofactor of APC complex | (RefSeq) cell division cycle 20.2, cofactor of APC complex-like	Ubiquitin mediated proteolysis (ko04120)	[DO]	Cell cycle control, cell division, chromosome partitioning;; Posttranslational modification, protein turnover, chaperones	WD domain, G-beta repeat	Cell division cycle 20.1, cofactor of APC complex OS=Arabidopsis thaliana OX=3702 GN=CDC20-1 PE=1 SV=1	--	--	cell division cycle 20.2, cofactor of APC complex-like [Solanum lycopersicum]	molecular function: binding (GO:0005488);; molecular function: molecular function regulator (GO:0098772);; biological process: biological regulation (GO:0065007)
gene16740	LOC101268192	LOC101268192	4.50351	6.48587	5.0347	1.99307	2.88017	0.988144	5.59769	5.35464	7.65664	2.92295	2.73005	2.68287	0.000130757	-1.31301	down	0.000148456	-1.04237	down	--	--	Cellular Component: integral component of membrane (GO:0016021);;	--	--	--	--	Probable lipid transfer	Xylogen-like protein 11 OS=Arabidopsis thaliana OX=3702 GN=XYP11 PE=2 SV=2	S	Function unknown	xylogen-like protein 11 [Solanum lycopersicum]	cellular component: cellular anatomical entity (GO:0110165)
gene1675	LOC101248135	LOC101248135	6.6493	5.1715	7.06669	1.29233	0.705963	1.41165	5.38127	3.56448	4.95426	0.728949	1.5175	2.49838	2.99252e-17	-2.33496	down	0.000319715	-1.43409	down	--	--	--	K10532|1.2e-78|sita:101767625|K10532 heparan-alpha-glucosaminide N-acetyltransferase [EC:2.3.1.78] | (RefSeq) uncharacterized protein LOC101767625	Glycosaminoglycan degradation (ko00531)	[S]	Function unknown	CLASP N terminal	--	S	Function unknown	TOG array regulator of axonemal microtubules protein 1 [Solanum lycopersicum]	--
gene16751	LOC101266643	LOC101266643	0.721161	0.832999	0.838744	0.161631	0.243128	0.176925	10.3492	10.0946	10.9962	3.66227	3.69483	1.81422	1.44601e-05	-1.88458	down	2.08143e-16	-1.67207	down	[G]	Carbohydrate transport and metabolism	Molecular Function: hydrolase activity, hydrolyzing O-glycosyl compounds (GO:0004553);; Biological Process: carbohydrate metabolic process (GO:0005975);;	K05349|0.0e+00|sly:101266643|K05349 beta-glucosidase [EC:3.2.1.21] | (RefSeq) uncharacterized protein LOC101266643	Cyanoamino acid metabolism (ko00460);; Starch and sucrose metabolism (ko00500);; Phenylpropanoid biosynthesis (ko00940)	--	--	Glycosyl hydrolase family 3 N terminal domain	Beta-xylosidase/alpha-L-arabinofuranosidase 2 OS=Medicago sativa subsp. varia OX=36902 GN=Xyl2 PE=2 SV=1	G	Carbohydrate transport and metabolism	uncharacterized protein LOC101266643 [Solanum lycopersicum]	molecular function: catalytic activity (GO:0003824);; biological process: metabolic process (GO:0008152)
gene16774	LOC101259161	LOC101259161	9.60356	9.8471	11.1358	2.72928	2.00362	1.80372	53.9004	50.4642	55.7119	17.3302	16.8944	13.3152	3.79153e-35	-2.09599	down	3.22052e-65	-1.64646	down	--	--	Molecular Function: aspartic-type endopeptidase activity (GO:0004190);;	K22683|6.7e-47|hbr:110663463|K22683 aspartyl protease family protein [EC:3.4.23.-] | (RefSeq) aspartyl protease family protein 2-like	--	[O]	Posttranslational modification, protein turnover, chaperones	Xylanase inhibitor C-terminal	Aspartic proteinase nepenthesin-1 OS=Nepenthes gracilis OX=150966 GN=nep1 PE=1 SV=1	O	Posttranslational modification, protein turnover, chaperones	probable aspartyl protease At4g16563 [Solanum lycopersicum]	molecular function: catalytic activity (GO:0003824);; biological process: metabolic process (GO:0008152)
gene16782	LOC101256887	LOC101256887	11.7679	11.5275	11.0697	2.25929	2.50364	1.88402	6.01383	5.6323	6.01045	2.0742	2.02664	1.43042	1.15358e-96	-2.2416	down	2.50327e-23	-1.56934	down	--		Molecular Function: protein serine/threonine kinase activity (GO:0004674);; Molecular Function: ATP binding (GO:0005524);; Cellular Component: integral component of membrane (GO:0016021);;	K00924|1.3e-206|han:110910940|K00924 kinase [EC:2.7.1.-] | (RefSeq) receptor protein kinase TMK1-like	--	--	--	Protein tyrosine and serine/threonine kinase	Receptor-like kinase TMK3 OS=Arabidopsis thaliana OX=3702 GN=TMK3 PE=1 SV=1	T	Signal transduction mechanisms	receptor-like kinase TMK3 [Solanum lycopersicum]	molecular function: catalytic activity (GO:0003824);; biological process: metabolic process (GO:0008152);; biological process: cellular process (GO:0009987);; molecular function: binding (GO:0005488);; cellular component: cellular anatomical entity (GO:0110165)
gene16816	LOC101250126	LOC101250126	10.6593	10.2431	10.298	3.40239	2.49363	2.57314	6.07816	6.16892	5.47378	1.98879	2.75048	2.34396	5.12641e-32	-1.75377	down	3.01582e-09	-1.21699	down	[Q]	Secondary metabolites biosynthesis, transport and catabolism	Biological Process: lipid metabolic process (GO:0006629);; Molecular Function: fatty-acyl-CoA reductase (alcohol-forming) activity (GO:0080019);; Molecular Function: alcohol-forming fatty acyl-CoA reductase activity (GO:0102965);;	K13356|4.4e-283|sly:101250126|K13356 alcohol-forming fatty acyl-CoA reductase [EC:1.2.1.84] | (RefSeq) fatty acyl-CoA reductase 3	Cutin, suberine and wax biosynthesis (ko00073);; Peroxisome (ko04146)	[I]	Lipid transport and metabolism	Male sterility protein	Fatty acyl-CoA reductase 3 OS=Arabidopsis thaliana OX=3702 GN=FAR3 PE=1 SV=1	I	Lipid transport and metabolism	fatty acyl-CoA reductase 3 [Solanum lycopersicum]	biological process: metabolic process (GO:0008152);; molecular function: catalytic activity (GO:0003824)
gene16827	LOC101247331	LOC101247331	14.6017	16.2639	14.9646	6.26989	5.94506	7.52651	135.606	133.211	130.036	30.1628	27.3173	32.2236	2.77822e-19	-1.08893	down	9.41904e-211	-2.04756	down	[E]	Amino acid transport and metabolism	Molecular Function: prephenate dehydratase activity (GO:0004664);; Biological Process: L-phenylalanine biosynthetic process (GO:0009094);; Cellular Component: chloroplast stroma (GO:0009570);; Molecular Function: arogenate dehydratase activity (GO:0047769);;	K05359|2.9e-246|sly:101247331|K05359 arogenate/prephenate dehydratase [EC:4.2.1.91 4.2.1.51] | (RefSeq) arogenate dehydratase/prephenate dehydratase 6, chloroplastic-like	Phenylalanine, tyrosine and tryptophan biosynthesis (ko00400);; Biosynthesis of amino acids (ko01230)	[E]	Amino acid transport and metabolism	Prephenate dehydratase	Arogenate dehydratase 3, chloroplastic OS=Arabidopsis thaliana OX=3702 GN=ADT3 PE=1 SV=1	E	Amino acid transport and metabolism	arogenate dehydratase/prephenate dehydratase 6, chloroplastic-like [Solanum lycopersicum]	molecular function: catalytic activity (GO:0003824);; biological process: metabolic process (GO:0008152);; biological process: cellular process (GO:0009987);; cellular component: intracellular (GO:0005622);; cellular component: cellular anatomical entity (GO:0110165)
gene16848	H2B-1	H2B-1	69.9791	58.8604	66.512	10.7057	10.3497	13.3619	93.1474	75.815	85.2392	26.2484	32.351	35.4872	3.04748e-84	-2.37869	down	1.46257e-25	-1.32683	down	--	--	Cellular Component: nucleosome (GO:0000786);; Molecular Function: DNA binding (GO:0003677);; Cellular Component: nucleus (GO:0005634);; Molecular Function: protein heterodimerization activity (GO:0046982);;	K11252|6.1e-60|sly:778282|K11252 histone H2B | (RefSeq) H2B-1; histone H2B.1	--	[B]	Chromatin structure and dynamics	Core histone H2A/H2B/H3/H4	Histone H2B.1 OS=Solanum lycopersicum OX=4081 GN=H2B-1 PE=2 SV=4	B	Chromatin structure and dynamics	histone H2B.1 [Solanum lycopersicum]	cellular component: protein-containing complex (GO:0032991);; molecular function: binding (GO:0005488);; cellular component: intracellular (GO:0005622);; cellular component: cellular anatomical entity (GO:0110165)
gene16917	LOC101254215	LOC101254215	4.00622	7.05856	6.05335	11.1661	9.64993	10.9026	4.82635	4.88692	5.6678	0.845586	1.27881	0.925768	2.30601e-07	1.01839	up	4.04469e-13	-2.21638	down	--	--	Biological Process: protein glutathionylation (GO:0010731);; Molecular Function: glutathione dehydrogenase (ascorbate) activity (GO:0045174);;	K21888|2.1e-120|sly:101254215|K21888 glutathione dehydrogenase/transferase [EC:1.8.5.1 2.5.1.18] | (RefSeq) uncharacterized protein LOC101254215	Ascorbate and aldarate metabolism (ko00053);; Glutathione metabolism (ko00480)	[P]	Inorganic ion transport and metabolism	--	Glutathione S-transferase DHAR2 OS=Arabidopsis thaliana OX=3702 GN=DHAR2 PE=1 SV=1	P	Inorganic ion transport and metabolism	uncharacterized protein LOC101254215 [Solanum lycopersicum]	biological process: metabolic process (GO:0008152);; biological process: cellular process (GO:0009987);; molecular function: catalytic activity (GO:0003824);; molecular function: antioxidant activity (GO:0016209);; biological process: response to stimulus (GO:0050896);; biological process: detoxification (GO:0098754)
gene16977	hsc70	Hsc70.1	14.2738	14.3542	14.2979	26.4462	27.6478	25.0154	7.27745	7.89939	9.1867	3.54683	3.3842	4.153	2.10618e-44	1.00775	up	6.29422e-11	-1.02689	down	[O]	Posttranslational modification, protein turnover, chaperones	Molecular Function: ATP binding (GO:0005524);;	K03283|0.0e+00|sly:100736433|K03283 heat shock 70kDa protein 1/2/6/8 | (RefSeq) hsc70; heat shock cognate 70 kDa protein 1	Spliceosome (ko03040);; Protein processing in endoplasmic reticulum (ko04141);; Endocytosis (ko04144)	[O]	Posttranslational modification, protein turnover, chaperones	Hsp70 protein	Heat shock cognate 70 kDa protein 1 OS=Solanum lycopersicum OX=4081 GN=HSC-I PE=2 SV=1	O	Posttranslational modification, protein turnover, chaperones	heat shock cognate 70 kDa protein 1 [Solanum lycopersicum]	molecular function: binding (GO:0005488)
gene16992	exp18	exp18	47.0712	44.8628	45.3887	12.378	13.1433	12.2383	49.7327	44.7629	47.2958	5.1698	3.98171	4.64988	3.00831e-102	-1.73626	down	2.05303e-186	-3.25164	down	--	--	Cellular Component: extracellular region (GO:0005576);; Cellular Component: cell wall (GO:0005618);; Biological Process: plant-type cell wall organization (GO:0009664);; Cellular Component: membrane (GO:0016020);;	K20628|2.4e-102|sind:105166984|K20628 expansin | (RefSeq) expansin-A2	--	--	--	Expansin C-terminal domain	Expansin-A6 OS=Arabidopsis thaliana OX=3702 GN=EXPA6 PE=2 SV=2	S	Function unknown	expansin18 precursor [Solanum lycopersicum]	cellular component: cellular anatomical entity (GO:0110165);; biological process: cellular process (GO:0009987)
gene17038	LOC101261240	LOC101261240	4.398	5.36022	5.19774	1.44967	1.42442	1.8254	4.91044	4.52068	3.71552	1.29935	1.67457	2.09363	1.31181e-17	-1.54002	down	7.53917e-08	-1.26752	down	--	--	--	--	--	--	--	Protein of unknown function (DUF740)	Protein OCTOPUS-like OS=Arabidopsis thaliana OX=3702 GN=OPSL1 PE=2 SV=1	S	Function unknown	UPF0503 protein At3g09070, chloroplastic-like [Solanum lycopersicum]	--
gene17117	LOC101245666	LOC101245666	9.32364	9.99603	11.1631	3.19206	4.28477	4.65971	21.2716	17.8927	25.7394	8.82428	8.09161	7.94669	1.96237e-14	-1.19843	down	8.99156e-22	-1.27699	down	--	--	Cellular Component: integral component of membrane (GO:0016021);;	K15285|1.9e-190|sly:101245666|K15285 solute carrier family 35, member E3 | (RefSeq) UDP-xylose transporter 3-like	--	[GE]	Carbohydrate transport and metabolism;; Amino acid transport and metabolism	Triose-phosphate Transporter family	UDP-xylose transporter 3 OS=Arabidopsis thaliana OX=3702 GN=UXT3 PE=1 SV=1	--	--	UDP-xylose transporter 3-like [Solanum lycopersicum]	cellular component: cellular anatomical entity (GO:0110165)
gene17291	CPS	CPS	1.18093	1.5854	1.60777	0.155013	0.225174	0.114283	0.399035	0.472618	0.440835	0	0.099477	0.023238	3.11829e-16	-2.95906	down	0.00019459	-3.25724	down	--	--	Molecular Function: magnesium ion binding (GO:0000287);; Cellular Component: chloroplast (GO:0009507);; Biological Process: gibberellin biosynthetic process (GO:0009686);; Molecular Function: ent-copalyl diphosphate synthase activity (GO:0009905);; Molecular Function: terpene synthase activity (GO:0010333);; Biological Process: diterpenoid biosynthetic process (GO:0016102);;	K04120|5.2e-273|vvi:100259570|K04120 ent-copalyl diphosphate synthase [EC:5.5.1.13] | (RefSeq) ent-copalyl diphosphate synthase, chloroplastic	Diterpenoid biosynthesis (ko00904)	--	--	Terpene synthase, N-terminal domain	Ent-copalyl diphosphate synthase, chloroplastic OS=Salvia miltiorrhiza OX=226208 GN=CPS5 PE=1 SV=1	S	Function unknown	copalyl diphosphate synthase [Solanum lycopersicum]	molecular function: binding (GO:0005488);; cellular component: intracellular (GO:0005622);; cellular component: cellular anatomical entity (GO:0110165);; biological process: metabolic process (GO:0008152);; biological process: cellular process (GO:0009987);; molecular function: catalytic activity (GO:0003824)
gene17307	LOC101249277	LOC101249277	9.46885	9.27693	8.72429	2.82333	2.75193	3.8732	5.46445	4.39898	4.56014	1.70608	2.04835	1.98115	1.93598e-20	-1.41201	down	6.45324e-09	-1.22138	down	--	--	Biological Process: reproduction (GO:0000003);; Biological Process: regulation of cell growth (GO:0001558);; Biological Process: regionalization (GO:0003002);; Biological Process: developmental process involved in reproduction (GO:0003006);; Molecular Function: molecular_function (GO:0003674);; Molecular Function: catalytic activity (GO:0003824);; Molecular Function: protein kinase activity (GO:0…	--	--	[R]	General function prediction only	Leucine rich repeat	--	S	Function unknown	receptor-like protein 31 [Solanum lycopersicum]	biological process: reproduction (GO:0000003);; biological process: biological regulation (GO:0065007);; biological process: multicellular organismal process (GO:0032501);; biological process: developmental process (GO:0032502);; biological process: reproductive process (GO:0022414);; molecular function: catalytic activity (GO:0003824);; biological process: metabolic process (GO:0008152);; biolog…
gene17308	LOC101248985	LOC101248985	6.21278	3.50849	5.06822	1.76725	1.49731	1.39965	10.8171	8.68882	13.4671	2.70381	4.12156	6.03016	2.42622e-05	-1.52869	down	9.68476e-05	-1.24161	down	--	--	Cellular Component: nucleosome (GO:0000786);; Molecular Function: DNA binding (GO:0003677);; Cellular Component: nucleus (GO:0005634);; Molecular Function: protein heterodimerization activity (GO:0046982);;	K11251|6.0e-71|sly:101248985|K11251 histone H2A | (RefSeq) histone H2AX-like	--	[B]	Chromatin structure and dynamics	C-terminus of histone H2A	Histone H2AX OS=Picea abies OX=3329 PE=2 SV=1	B	Chromatin structure and dynamics	histone H2AX-like, partial [Solanum lycopersicum]	cellular component: protein-containing complex (GO:0032991);; molecular function: binding (GO:0005488);; cellular component: intracellular (GO:0005622);; cellular component: cellular anatomical entity (GO:0110165)
gene17310	LOC101258667	LOC101258667	1.87217	1.54647	1.78652	0.560829	0.477279	0.614054	0.888647	0.847837	2.06461	0.071715	0.300214	0.61199	1.01448e-05	-1.52119	down	0.0071187	-1.79621	down	--	--	Biological Process: signal transduction (GO:0007165);;	K20642|2.9e-129|aip:107645583|K20642 Rho GTPase-activating protein 22/24/25 | (RefSeq) rho GTPase-activating protein 2	--	[T]	Signal transduction mechanisms	RhoGAP domain	Rho GTPase-activating protein 2 OS=Arabidopsis thaliana OX=3702 GN=ROPGAP2 PE=1 SV=1	T	Signal transduction mechanisms	rho GTPase-activating protein 2-like [Solanum lycopersicum]	biological process: cellular process (GO:0009987);; biological process: biological regulation (GO:0065007)
gene17368	LOC101265346	LOC101265346	6.14415	6.1559	6.53834	2.30366	2.71261	2.57704	2.96187	3.08516	3.9387	0.770665	0.383147	0.814359	2.49802e-18	-1.18531	down	1.14174e-15	-2.22353	down	--	--	Cellular Component: endoplasmic reticulum membrane (GO:0005789);; Cellular Component: integral component of membrane (GO:0016021);;	K20720|0.0e+00|sly:101265346|K20720 reticulon-4 | (RefSeq) reticulon-like protein B21 isoform X1	--	--	--	Reticulon	Reticulon-like protein B21 OS=Arabidopsis thaliana OX=3702 GN=RTNLB21 PE=2 SV=2	S	Function unknown	reticulon-like protein B21 isoform X1 [Solanum lycopersicum]	cellular component: cellular anatomical entity (GO:0110165)
gene17424	LOC101251103	LOC101251103	28.4845	31.1895	30.3779	12.4306	13.5343	12.5139	32.0562	33.8795	32.188	13.165	10.9673	9.60449	5.00635e-42	-1.09916	down	5.13739e-40	-1.43607	down	[E]	Amino acid transport and metabolism	Molecular Function: serine-type carboxypeptidase activity (GO:0004185);;	K16297|2.2e-279|sly:101251103|K16297 serine carboxypeptidase-like clade II [EC:3.4.16.-] | (RefSeq) serine carboxypeptidase II-2	--	[OE]	Posttranslational modification, protein turnover, chaperones;; Amino acid transport and metabolism	Serine carboxypeptidase	Serine carboxypeptidase II-2 (Fragment) OS=Hordeum vulgare OX=4513 GN=CXP;2-2 PE=1 SV=1	O	Posttranslational modification, protein turnover, chaperones	serine carboxypeptidase II-2 [Solanum lycopersicum]	molecular function: catalytic activity (GO:0003824);; biological process: metabolic process (GO:0008152)
gene17458	LOC101259759	LOC101259759	1.84413	1.55004	1.76124	0.499478	0.453317	0.827855	2.6463	2.78758	2.51784	6.60489	4.93309	4.32198	8.77031e-07	-1.40556	down	9.23845e-10	1.09639	up	--	--	--	--	--	--	--	Auxin canalisation	VAN3-binding protein OS=Arabidopsis thaliana OX=3702 GN=VAB PE=1 SV=1	S	Function unknown	VAN3-binding protein [Solanum lycopersicum]	--
gene17547	LOC101251596	LOC101251596	1.97943	2.23504	1.61121	0.236322	0.381929	0.221546	1.09064	0.828175	1.38425	0.4563	0.372783	0.118772	2.9546e-14	-2.65031	down	0.00163738	-1.67529	down	--	--	--	--	--	--	--	--	--	--	--	uncharacterized protein LOC101251596 [Solanum lycopersicum]	--
gene17566	LOC101255210	LOC101255210	3.25642	3.76423	3.38941	1.19521	1.33888	1.55913	6.22422	5.34638	5.2881	1.02291	1.63886	0.95742	2.72612e-09	-1.2136	down	1.47366e-19	-2.11031	down	[G]	Carbohydrate transport and metabolism	Cellular Component: integral component of membrane (GO:0016021);; Molecular Function: transmembrane transporter activity (GO:0022857);;	--	--	--	--	Nodulin-like	--	S	Function unknown	protein NUCLEAR FUSION DEFECTIVE 4-like [Solanum lycopersicum]	cellular component: cellular anatomical entity (GO:0110165);; molecular function: transporter activity (GO:0005215)
gene17607	TGAS118	TGAS118	14.0981	18.8742	17.8739	1.69092	0.872366	1.20581	256.41	206.431	234.558	48.7097	70.6345	66.211	1.61347e-39	-3.61223	down	5.82879e-19	-1.80108	down	--	--	Biological Process: defense response (GO:0006952);;	--	--	--	--	Gamma-thionin family	Defensin-like protein P322 OS=Solanum tuberosum OX=4113 PE=2 SV=1	O	Posttranslational modification, protein turnover, chaperones	gamma-thionin precursor [Solanum lycopersicum]	biological process: response to stimulus (GO:0050896)
gene17608	DEFL1	DEFL1	259.551	257.738	246.257	17.0216	16.6791	17.4647	218.589	177.488	211.275	23.527	28.1096	27.3112	0	-3.77291	down	5.19603e-178	-2.83666	down	--	--	Biological Process: defense response (GO:0006952);;	--	--	--	--	Gamma-thionin family	Defensin-like protein P322 OS=Solanum tuberosum OX=4113 PE=2 SV=1	O	Posttranslational modification, protein turnover, chaperones	defensin-like protein precursor [Solanum lycopersicum]	biological process: response to stimulus (GO:0050896)
gene17624	LOC101265937	LOC101265937	8.61654	9.02807	6.48744	0.797838	1.78765	2.20276	3.63254	4.03923	3.76574	0	0.3083	0.03179	1.62636e-13	-2.19042	down	0.000110964	-4.88924	down	--	--	--	--	--	--	--	Hydrophobic seed protein	36.4 kDa proline-rich protein OS=Solanum lycopersicum OX=4081 GN=TPRP-F1 PE=2 SV=1	S	Function unknown	36.4 kDa proline-rich protein-like [Solanum lycopersicum]	--
gene17675	LOC104648251	LOC104648251	3.47	2.32898	2.29148	0.240627	0.014618	0.015721	2.75422	3.53949	4.02854	0.552112	0.530597	0.307617	0.000151282	-4.71877	down	8.09773e-17	-2.77654	down	--	--	Molecular Function: transferase activity, transferring acyl groups other than amino-acyl groups (GO:0016747);;	K13065|2.7e-263|sly:104648251|K13065 shikimate O-hydroxycinnamoyltransferase [EC:2.3.1.133] | (RefSeq) salutaridinol 7-O-acetyltransferase-like	Phenylpropanoid biosynthesis (ko00940);; Flavonoid biosynthesis (ko00941);; Stilbenoid, diarylheptanoid and gingerol biosynthesis (ko00945)	--	--	Transferase family	Vinorine synthase OS=Rauvolfia serpentina OX=4060 GN=ACT PE=1 SV=2	S	Function unknown	salutaridinol 7-O-acetyltransferase-like [Solanum lycopersicum]	molecular function: catalytic activity (GO:0003824)
gene17676	LOC104648161	LOC104648161	1.05579	1.06972	1.14051	0.104217	0.014116	0.033244	1.4465	1.06245	1.25829	0.091162	0.354336	0.157135	6.41145e-10	-4.07249	down	1.5511e-05	-2.49191	down	--	--	Molecular Function: transferase activity, transferring acyl groups other than amino-acyl groups (GO:0016747);;	K13065|8.4e-265|sly:104648161|K13065 shikimate O-hydroxycinnamoyltransferase [EC:2.3.1.133] | (RefSeq) salutaridinol 7-O-acetyltransferase-like	Phenylpropanoid biosynthesis (ko00940);; Flavonoid biosynthesis (ko00941);; Stilbenoid, diarylheptanoid and gingerol biosynthesis (ko00945)	--	--	Transferase family	Vinorine synthase OS=Rauvolfia serpentina OX=4060 GN=ACT PE=1 SV=2	S	Function unknown	salutaridinol 7-O-acetyltransferase-like [Solanum lycopersicum]	molecular function: catalytic activity (GO:0003824)
gene17678	LOC101251790	LOC101251790	2.49423	2.30658	3.12342	0.371072	0.372694	0.54314	4.55774	3.38058	3.19787	0.833188	0.88806	0.814637	1.26769e-15	-2.47479	down	2.05436e-13	-2.02949	down	[V]	Defense mechanisms	Molecular Function: antiporter activity (GO:0015297);; Cellular Component: integral component of membrane (GO:0016021);; Molecular Function: xenobiotic transmembrane transporter activity (GO:0042910);;	K03327|2.8e-266|sly:101251790|K03327 multidrug resistance protein, MATE family | (RefSeq) protein DETOXIFICATION 29-like	--	[R]	General function prediction only	MatE	Protein DETOXIFICATION 29 OS=Arabidopsis thaliana OX=3702 GN=DTX29 PE=1 SV=1	V	Defense mechanisms	protein DETOXIFICATION 29-like [Solanum lycopersicum]	molecular function: transporter activity (GO:0005215);; biological process: cellular process (GO:0009987);; biological process: localization (GO:0051179);; cellular component: cellular anatomical entity (GO:0110165)
gene17693	LOC101255806	LOC101255806	2.33439	2.32104	2.61992	4.14262	4.44647	5.33467	4.55288	4.40817	5.67118	1.93379	1.98955	2.51016	2.23121e-10	1.06298	up	7.70065e-08	-1.07464	down	[S]	Function unknown	Molecular Function: acid phosphatase activity (GO:0003993);; Molecular Function: metal ion binding (GO:0046872);;	K22390|0.0e+00|sly:101255806|K22390 acid phosphatase type 7 | (RefSeq) probable inactive purple acid phosphatase 27	--	[G]	Carbohydrate transport and metabolism	Fn3-like domain from Purple Acid Phosphatase	Probable inactive purple acid phosphatase 27 OS=Arabidopsis thaliana OX=3702 GN=PAP27 PE=2 SV=1	G	Carbohydrate transport and metabolism	probable inactive purple acid phosphatase 27 [Solanum lycopersicum]	molecular function: catalytic activity (GO:0003824);; biological process: metabolic process (GO:0008152);; biological process: cellular process (GO:0009987);; molecular function: binding (GO:0005488)
gene17694	LOC101256393	LOC101256393	14.0776	16.0223	15.561	45.5341	48.2491	46.6887	38.6249	40.5152	40.4002	12.7419	12.8186	11.8365	5.53625e-165	1.7478	up	2.32575e-97	-1.57118	down	[S]	Function unknown	Molecular Function: acid phosphatase activity (GO:0003993);; Molecular Function: metal ion binding (GO:0046872);;	K22390|0.0e+00|sly:101256393|K22390 acid phosphatase type 7 | (RefSeq) LOW QUALITY PROTEIN: probable inactive purple acid phosphatase 27	--	[G]	Carbohydrate transport and metabolism	Fn3-like domain from Purple Acid Phosphatase	Probable inactive purple acid phosphatase 27 OS=Arabidopsis thaliana OX=3702 GN=PAP27 PE=2 SV=1	G	Carbohydrate transport and metabolism	LOW QUALITY PROTEIN: probable inactive purple acid phosphatase 27 [Solanum lycopersicum]	molecular function: catalytic activity (GO:0003824);; biological process: metabolic process (GO:0008152);; biological process: cellular process (GO:0009987);; molecular function: binding (GO:0005488)
gene1799	LOC101253224	--	48.3156	46.0023	50.431	11.0219	6.56983	9.98207	49.9318	41.2056	54.6186	18.836	18.4854	14.967	3.45692e-52	-2.26355	down	3.40414e-23	-1.37267	down	--	--	Cellular Component: nucleosome (GO:0000786);; Molecular Function: DNA binding (GO:0003677);; Cellular Component: nucleus (GO:0005634);; Molecular Function: protein heterodimerization activity (GO:0046982);;	K11253|1.4e-66|adu:107470357|K11253 histone H3 | (RefSeq) histone H3.2	--	[B]	Chromatin structure and dynamics	Core histone H2A/H2B/H3/H4	Histone H3.2 OS=Arabidopsis thaliana OX=3702 GN=HTR2 PE=1 SV=2	B	Chromatin structure and dynamics	Histone superfamily protein [Theobroma cacao]	cellular component: protein-containing complex (GO:0032991);; molecular function: binding (GO:0005488);; cellular component: intracellular (GO:0005622);; cellular component: cellular anatomical entity (GO:0110165)
gene18139	LOC101268119	LOC101268119	39.9245	47.9352	42.6501	75.3171	89.8296	84.6995	1.70786	1.52093	1.08124	3.39738	2.05676	3.73926	2.07059e-52	1.06322	up	5.95745e-05	1.19024	up	[E]	Amino acid transport and metabolism	Biological Process: oligopeptide transport (GO:0006857);; Cellular Component: integral component of membrane (GO:0016021);; Molecular Function: transmembrane transporter activity (GO:0022857);;	K14638|5.0e-129|smo:SELMODRAFT_448814|K14638 solute carrier family 15 (peptide/histidine transporter), member 3/4 | (RefSeq) hypothetical protein	--	[E]	Amino acid transport and metabolism	POT family	Protein NRT1/ PTR FAMILY 6.2 OS=Arabidopsis thaliana OX=3702 GN=NPF6.2 PE=1 SV=1	E	Amino acid transport and metabolism	protein NRT1/ PTR FAMILY 6.2 [Solanum lycopersicum]	biological process: localization (GO:0051179);; cellular component: cellular anatomical entity (GO:0110165);; molecular function: transporter activity (GO:0005215)
gene1817	LOC101263845	--	32.0254	28.6111	31.1826	3.94097	5.77764	4.04471	46.4931	44.1845	54.0927	26.1178	20.3499	18.0706	4.08943e-62	-2.60331	down	8.00886e-15	-1.06127	down	--	--	Cellular Component: nucleosome (GO:0000786);; Molecular Function: DNA binding (GO:0003677);; Cellular Component: nucleus (GO:0005634);; Molecular Function: protein heterodimerization activity (GO:0046982);;	K11253|1.4e-66|adu:107470357|K11253 histone H3 | (RefSeq) histone H3.2	--	[B]	Chromatin structure and dynamics	Core histone H2A/H2B/H3/H4	Histone H3.2 OS=Arabidopsis thaliana OX=3702 GN=HTR2 PE=1 SV=2	B	Chromatin structure and dynamics	Histone superfamily protein [Theobroma cacao]	cellular component: protein-containing complex (GO:0032991);; molecular function: binding (GO:0005488);; cellular component: intracellular (GO:0005622);; cellular component: cellular anatomical entity (GO:0110165)
gene18327	LOC101252200	LOC101252200	67.087	65.1503	64.9996	142.507	134.263	139.63	124.209	124.202	128.938	36.7474	34.1199	33.5195	3.78755e-129	1.20391	up	1.57543e-195	-1.74896	down	[O]	Posttranslational modification, protein turnover, chaperones	Molecular Function: cysteine-type peptidase activity (GO:0008234);;	K01366|1.7e-207|sly:101252200|K01366 cathepsin H [EC:3.4.22.16] | (RefSeq) cysteine proteinase 3-like	--	[O]	Posttranslational modification, protein turnover, chaperones	Papain family cysteine protease	Cysteine proteinase 3 OS=Solanum lycopersicum OX=4081 GN=CYP-3 PE=2 SV=1	O	Posttranslational modification, protein turnover, chaperones	cysteine proteinase 3-like [Solanum lycopersicum]	molecular function: catalytic activity (GO:0003824);; biological process: metabolic process (GO:0008152)
gene18365	LOC101244503	LOC101244503	25.6006	27.346	30.1187	4.96751	7.01774	6.9266	37.6797	39.1955	37.8406	11.208	13.2412	9.72167	2.09272e-47	-2.00624	down	8.21343e-38	-1.64158	down	--	--	Molecular Function: enzyme inhibitor activity (GO:0004857);;	K01051|1.1e-19|ccav:112509649|K01051 pectinesterase [EC:3.1.1.11] | (RefSeq) pectinesterase	Pentose and glucuronate interconversions (ko00040)	--	--	Plant invertase/pectin methylesterase inhibitor	Pectinesterase inhibitor 3 OS=Arabidopsis thaliana OX=3702 GN=PMEI3 PE=2 SV=1	S	Function unknown	plant invertase/pectin methylesterase inhibitor superfamily protein precursor [Solanum lycopersicum]	molecular function: molecular function regulator (GO:0098772);; biological process: biological regulation (GO:0065007)
gene18472	LOC101253205	LOC101253205	2.26638	2.3883	2.38948	3.89042	5.65044	3.934	31.3892	31.9057	28.8896	9.10221	9.32573	10.5129	2.79278e-07	1.05863	up	5.04147e-54	-1.56586	down	[M]	Cell wall/membrane/envelope biogenesis	Molecular Function: UDP-glucose 4-epimerase activity (GO:0003978);; Biological Process: galactose metabolic process (GO:0006012);;	K12448|6.9e-223|sly:101253205|K12448 UDP-arabinose 4-epimerase [EC:5.1.3.5] | (RefSeq) UDP-arabinose 4-epimerase 1	Amino sugar and nucleotide sugar metabolism (ko00520)	[M]	Cell wall/membrane/envelope biogenesis	GDP-mannose 4,6 dehydratase	UDP-arabinose 4-epimerase 1 OS=Arabidopsis thaliana OX=3702 GN=MUR4 PE=1 SV=1	G	Carbohydrate transport and metabolism	UDP-arabinose 4-epimerase 1 [Solanum lycopersicum]	molecular function: catalytic activity (GO:0003824);; biological process: metabolic process (GO:0008152)
gene18507	LOC104648487	LOC104648487	0.116434	0.249095	0.22681	0.781165	1.17836	0.816201	1.37097	1.40524	1.265	0.229948	0.234549	0.493478	1.50002e-08	2.32558	up	7.28975e-07	-1.94876	down	--	--	Molecular Function: protein binding (GO:0005515);;	K04079|5.0e-29|ccaj:109791684|K04079 molecular chaperone HtpG | (RefSeq) F-box/kelch-repeat protein At3g06240-like isoform X1	Protein processing in endoplasmic reticulum (ko04141);; Plant-pathogen interaction (ko04626)	--	--	F-box domain	F-box protein CPR1 OS=Arabidopsis thaliana OX=3702 GN=CPR1 PE=1 SV=2	S	Function unknown	F-box protein CPR1-like [Solanum lycopersicum]	molecular function: binding (GO:0005488)
gene18550	LOC101260248	LOC101260248	209.471	227.784	213.786	48.6885	55.2146	54.6557	66.8575	67.3112	65.0989	20.9251	17.8017	19.9609	1.15353e-281	-1.91127	down	3.08773e-103	-1.65836	down	--	--	Cellular Component: cellular_component (GO:0005575);; Cellular Component: intracellular (GO:0005622);; Cellular Component: obsolete cell (GO:0005623);; Cellular Component: cytoplasm (GO:0005737);; Cellular Component: vacuole (GO:0005773);; Cellular Component: vacuolar membrane (GO:0005774);; Cellular Component: plasma membrane (GO:0005886);; Cellular Component: membrane (GO:0016020);; Cellular Co…	--	--	--	--	Fasciclin domain	Fasciclin-like arabinogalactan protein 2 OS=Arabidopsis thaliana OX=3702 GN=FLA2 PE=2 SV=1	S	Function unknown	fasciclin-like arabinogalactan protein 2 [Solanum lycopersicum]	cellular component: intracellular (GO:0005622);; cellular component: cellular anatomical entity (GO:0110165)
gene18551	LOC104648418	LOC104648418	2.40795	3.73907	2.41641	1.08379	0.740061	1.1867	2.44432	1.96611	2.22738	0.468602	0.81926	0.620332	2.46986e-07	-1.37177	down	7.09829e-08	-1.69064	down	--	--	Cellular Component: integral component of membrane (GO:0016021);;	K17046|5.5e-14|tcc:18593293|K17046 protein DEK | (RefSeq) DNA ligase 1	--	--	--	--	--	--	--	uncharacterized protein LOC104648418 [Solanum lycopersicum]	cellular component: cellular anatomical entity (GO:0110165)
gene18602	LOC101250033	LOC101250033	3.40661	3.83187	3.81455	1.52921	1.73567	0.952376	1.84976	1.39178	2.29919	0.200813	1.00795	0.159855	8.35169e-07	-1.25894	down	0.00143773	-1.88286	down	--	--	Cellular Component: integral component of membrane (GO:0016021);; Molecular Function: metal ion binding (GO:0046872);; Biological Process: oxidation-reduction process (GO:0055114);;	--	--	[T]	Signal transduction mechanisms	Protein of unknown function (DUF568)	Cytochrome b561 and DOMON domain-containing protein At2g04850 OS=Arabidopsis thaliana OX=3702 GN=At2g04850 PE=2 SV=2	T	Signal transduction mechanisms	cytochrome b561 and DOMON domain-containing protein At2g04850 [Solanum lycopersicum]	cellular component: cellular anatomical entity (GO:0110165);; molecular function: binding (GO:0005488);; biological process: metabolic process (GO:0008152)
gene18606	LOC101249187	LOC101249187	33.7839	36.9706	36.6759	10.3776	10.0276	9.31393	28.0649	25.365	30.1017	11.3867	10.5458	9.19387	2.06002e-69	-1.72633	down	3.46663e-25	-1.31814	down	--	--	Cellular Component: cellular_component (GO:0005575);; Cellular Component: obsolete cell (GO:0005623);; Cellular Component: plasma membrane (GO:0005886);; Cellular Component: membrane (GO:0016020);; Cellular Component: intrinsic component of membrane (GO:0031224);; Cellular Component: anchored component of membrane (GO:0031225);; Cellular Component: intrinsic component of plasma membrane (GO:00312…	--	--	--	--	Fasciclin domain	Fasciclin-like arabinogalactan protein 7 OS=Arabidopsis thaliana OX=3702 GN=FLA7 PE=2 SV=1	S	Function unknown	fasciclin-like arabinogalactan protein 2 precursor [Solanum lycopersicum]	cellular component: cellular anatomical entity (GO:0110165)
gene18625	LOC101244887	LOC101244887	31.25	33.4792	35.3567	9.67975	8.00096	8.08866	8.85546	10.2542	7.98523	1.12925	1.34818	1.03882	2.50406e-88	-1.82988	down	3.30571e-49	-2.83254	down	[Q]	Secondary metabolites biosynthesis, transport and catabolism	Molecular Function: cellulase activity (GO:0008810);; Biological Process: cellulose catabolic process (GO:0030245);;	K01179|2.7e-182|atr:18440322|K01179 endoglucanase [EC:3.2.1.4] | (RefSeq) endoglucanase 6	Starch and sucrose metabolism (ko00500)	--	--	Glycosyl hydrolase family 9	Endoglucanase 11 OS=Arabidopsis thaliana OX=3702 GN=At2g32990 PE=2 SV=1	G	Carbohydrate transport and metabolism	endoglucanase 11 [Solanum lycopersicum]	molecular function: catalytic activity (GO:0003824);; biological process: metabolic process (GO:0008152);; biological process: cellular process (GO:0009987)
gene18640	LOC101268410	LOC101268410	14.358	14.6485	14.2196	2.9753	3.81425	2.95723	27.125	28.4896	27.3795	10.0596	9.438	8.12217	1.83248e-56	-2.01805	down	6.81029e-48	-1.48201	down	--	--	Molecular Function: hydrolase activity, hydrolyzing O-glycosyl compounds (GO:0004553);; Biological Process: carbohydrate metabolic process (GO:0005975);; Cellular Component: anchored component of plasma membrane (GO:0046658);;	K19891|7.6e-107|smo:SELMODRAFT_442025|K19891 glucan endo-1,3-beta-glucosidase 1/2/3 [EC:3.2.1.39] | (RefSeq) hypothetical protein	Starch and sucrose metabolism (ko00500)	--	--	Glycosyl hydrolases family 17	Glucan endo-1,3-beta-glucosidase 12 OS=Arabidopsis thaliana OX=3702 GN=At4g29360 PE=2 SV=1	G	Carbohydrate transport and metabolism	glucan endo-1,3-beta-glucosidase 12 [Solanum lycopersicum]	molecular function: catalytic activity (GO:0003824);; biological process: metabolic process (GO:0008152);; cellular component: cellular anatomical entity (GO:0110165)
gene18655	ACO1	ACO1	9.16342	9.87249	9.51098	19.9601	21.3366	19.5754	141.97	143.55	160.202	52.5123	55.0687	48.4013	2.96411e-33	1.21875	up	2.40463e-92	-1.40835	down	[Q]	Secondary metabolites biosynthesis, transport and catabolism	Molecular Function: oxidoreductase activity (GO:0016491);; Molecular Function: metal ion binding (GO:0046872);;	K05933|7.5e-183|sly:544052|K05933 aminocyclopropanecarboxylate oxidase [EC:1.14.17.4] | (RefSeq) ACO1; 1-aminocyclopropane-1-carboxylate oxidase 1	Cysteine and methionine metabolism (ko00270)	[QR]	Secondary metabolites biosynthesis, transport and catabolism;; General function prediction only	2OG-Fe(II) oxygenase superfamily	1-aminocyclopropane-1-carboxylate oxidase 1 OS=Solanum lycopersicum OX=4081 GN=ACO1 PE=2 SV=2	Q	Secondary metabolites biosynthesis, transport and catabolism	1-aminocyclopropane-1-carboxylate oxidase 1 [Solanum lycopersicum]	molecular function: catalytic activity (GO:0003824);; molecular function: binding (GO:0005488)
gene18671	LOC101261635	LOC101261635	2.12346	2.44158	2.16833	0.669242	0.778963	0.998528	1.31129	1.21306	1.22476	0.166251	0.537761	0.696476	6.22114e-08	-1.33094	down	0.00617321	-1.29884	down	--	--	Cellular Component: condensin complex (GO:0000796);; Biological Process: mitotic chromosome condensation (GO:0007076);; Biological Process: cell division (GO:0051301);;	K06676|0.0e+00|sly:101261635|K06676 condensin complex subunit 2 | (RefSeq) condensin complex subunit 2	--	[BD]	Chromatin structure and dynamics;; Cell cycle control, cell division, chromosome partitioning	Condensin complex subunit 2	Condensin complex subunit 2 OS=Arabidopsis thaliana OX=3702 GN=CAPH PE=1 SV=1	--	--	condensin complex subunit 2 [Solanum lycopersicum]	cellular component: protein-containing complex (GO:0032991);; biological process: cellular process (GO:0009987)
gene18715	LOC104648481	LOC104648481	3.12934	4.40322	4.1848	0.311811	0.168536	0.165639	4.31361	4.73161	2.50114	0.20259	0.418532	0.209271	1.65532e-14	-3.89965	down	3.00025e-11	-3.64962	down	--	--	--	--	--	--	--	--	--	S	Function unknown	glycine-rich cell wall structural protein 1-like [Solanum lycopersicum]	--
gene18720	LOC101256306	LOC101256306	5.411	6.82592	5.84597	1.30714	1.13786	1.20918	2.34982	2.28041	2.67089	1.09604	1.14127	1.09713	1.16846e-34	-2.17417	down	9.71872e-05	-1.02336	down	[DPM]	Cell cycle control, cell division, chromosome partitioning;; Inorganic ion transport and metabolism;; Cell wall/membrane/envelope biogenesis	Molecular Function: copper ion binding (GO:0005507);; Molecular Function: oxidoreductase activity (GO:0016491);;	K19791|1.5e-199|sind:105167465|K19791 iron transport multicopper oxidase | (RefSeq) L-ascorbate oxidase homolog	--	[Q]	Secondary metabolites biosynthesis, transport and catabolism	Multicopper oxidase	L-ascorbate oxidase homolog OS=Nicotiana tabacum OX=4097 PE=2 SV=1	Q	Secondary metabolites biosynthesis, transport and catabolism	L-ascorbate oxidase homolog [Solanum lycopersicum]	molecular function: binding (GO:0005488);; molecular function: catalytic activity (GO:0003824)
gene18741	LOC101251697	LOC101251697	21.9201	24.2056	24.4961	6.21623	6.0645	5.39461	17.7227	16.0869	20.3549	4.52816	6.20546	5.28093	1.37843e-47	-1.86958	down	3.55915e-20	-1.65197	down	--	--	Cellular Component: integral component of membrane (GO:0016021);;	--	--	--	--	EXPERA (EXPanded EBP superfamily)	--	S	Function unknown	sigma intracellular receptor 2 [Solanum lycopersicum]	cellular component: cellular anatomical entity (GO:0110165)
gene18749	LOC101250523	LOC107024251	5.44532	5.98615	6.13687	0.475301	0	0.128142	5.75783	5.64649	5.61229	1.02792	1.39356	1.20864	0.000712929	-4.68296	down	3.60794e-16	-2.11737	down	--	--	Molecular Function: peroxidase activity (GO:0004601);; Biological Process: response to oxidative stress (GO:0006979);; Molecular Function: heme binding (GO:0020037);; Biological Process: hydrogen peroxide catabolic process (GO:0042744);; Molecular Function: metal ion binding (GO:0046872);;	K00430|2.2e-185|spen:107024251|K00430 peroxidase [EC:1.11.1.7] | (RefSeq) peroxidase 3-like	Phenylpropanoid biosynthesis (ko00940)	--	--	Peroxidase	Peroxidase 3 OS=Arabidopsis thaliana OX=3702 GN=PER3 PE=2 SV=1	Q	Secondary metabolites biosynthesis, transport and catabolism	peroxidase 3-like [Solanum pennellii]	molecular function: catalytic activity (GO:0003824);; molecular function: antioxidant activity (GO:0016209);; biological process: metabolic process (GO:0008152);; biological process: cellular process (GO:0009987);; biological process: response to stimulus (GO:0050896);; biological process: detoxification (GO:0098754);; molecular function: binding (GO:0005488)
gene1877	LOC101250733	LOC101250733	2.80723	2.88832	3.51144	0.619529	0.760218	0.611203	2.4297	2.60345	2.75426	0.528012	0.657509	0.694206	1.19246e-33	-2.07363	down	2.25285e-23	-1.94788	down	[L]	Replication, recombination and repair	Molecular Function: DNA binding (GO:0003677);; Molecular Function: DNA topoisomerase type II (double strand cut, ATP-hydrolyzing) activity (GO:0003918);; Molecular Function: ATP binding (GO:0005524);; Biological Process: DNA topological change (GO:0006265);;	K03164|0.0e+00|sly:101250733|K03164 DNA topoisomerase II [EC:5.6.2.2] | (RefSeq) DNA topoisomerase 2 isoform X2	--	[B]	Chromatin structure and dynamics	DNA gyrase/topoisomerase IV, subunit A	DNA topoisomerase 2 OS=Arabidopsis thaliana OX=3702 GN=TOP2 PE=2 SV=2	B	Chromatin structure and dynamics	DNA topoisomerase 2 isoform X1 [Solanum lycopersicum]	molecular function: binding (GO:0005488);; molecular function: catalytic activity (GO:0003824);; biological process: metabolic process (GO:0008152);; biological process: cellular process (GO:0009987)
gene18798	XTH16	XTH16	66.2081	55.6447	58.6676	16.1212	17.4061	13.4133	189.478	175.586	200.189	15.9573	17.7829	16.6014	1.20713e-73	-1.81674	down	0	-3.38294	down	--	--	Molecular Function: hydrolase activity, hydrolyzing O-glycosyl compounds (GO:0004553);; Cellular Component: cell wall (GO:0005618);; Biological Process: xyloglucan metabolic process (GO:0010411);; Molecular Function: xyloglucan:xyloglucosyl transferase activity (GO:0016762);; Biological Process: cell wall biogenesis (GO:0042546);; Cellular Component: apoplast (GO:0048046);; Biological Process: ce…	K08235|8.0e-179|sly:778213|K08235 xyloglucan:xyloglucosyl transferase [EC:2.4.1.207] | (RefSeq) XTH16; xyloglucan endotransglycosylase/hydrolase 16 precursor	--	--	--	Glycosyl hydrolases family 16	Xyloglucan endotransglucosylase/hydrolase protein 9 OS=Arabidopsis thaliana OX=3702 GN=XTH9 PE=2 SV=2	G	Carbohydrate transport and metabolism	xyloglucan endotransglycosylase/hydrolase 16 precursor [Solanum lycopersicum]	molecular function: catalytic activity (GO:0003824);; cellular component: cellular anatomical entity (GO:0110165);; biological process: metabolic process (GO:0008152);; biological process: cellular process (GO:0009987)
gene18803	LOC101266841	GH3-17	5.80875	5.95389	5.93822	2.69203	2.14534	2.86231	36.682	36.1567	36.6523	14.8753	15.6138	18.2753	1.41008e-11	-1.07253	down	3.95769e-32	-1.06086	down	[IQ]	Lipid transport and metabolism;; Secondary metabolites biosynthesis, transport and catabolism	--	K14487|0.0e+00|sly:101266841|K14487 auxin responsive GH3 gene family | (RefSeq) indole-3-acetic acid-amido synthetase GH3.6	Plant hormone signal transduction (ko04075)	--	--	GH3 auxin-responsive promoter	Indole-3-acetic acid-amido synthetase GH3.6 OS=Arabidopsis thaliana OX=3702 GN=GH3.6 PE=1 SV=1	S	Function unknown	indole-3-acetic acid-amido synthetase GH3.6 [Solanum lycopersicum]	--
gene18849	LOC101257485	LOC101257485	19.4178	22.7763	21.6265	6.14596	6.43861	6.36187	8.52259	8.61581	11.1711	4.42631	2.87914	4.48707	9.41329e-44	-1.62329	down	9.355e-08	-1.15725	down	[R]	General function prediction only	Molecular Function: GTPase activity (GO:0003924);; Molecular Function: GTP binding (GO:0005525);;	K07904|4.4e-118|sly:101257485|K07904 Ras-related protein Rab-11A | (RefSeq) ras-related protein RABA1f	Endocytosis (ko04144)	[U]	Intracellular trafficking, secretion, and vesicular transport	Ras family	Ras-related protein RABA1f OS=Arabidopsis thaliana OX=3702 GN=RABA1F PE=2 SV=1	U	Intracellular trafficking, secretion, and vesicular transport	ras-related protein RABA1f [Solanum lycopersicum]	molecular function: catalytic activity (GO:0003824);; molecular function: binding (GO:0005488)
gene18861	LOC101253916	LOC101253916	1.79442	2.4094	1.68911	1.14878	0.381715	0.388777	1.55186	0.805812	2.31581	0.123988	0.505967	0.614202	0.00110138	-1.48684	down	0.00379371	-1.79317	down	--	--	Molecular Function: DNA binding (GO:0003677);; Cellular Component: nucleus (GO:0005634);; Biological Process: regulation of transcription, DNA-templated (GO:0006355);;	--	--	--	--	No apical meristem (NAM) protein	NAC domain-containing protein 73 OS=Arabidopsis thaliana OX=3702 GN=NAC073 PE=2 SV=1	K	Transcription	NAC domain-containing protein 73 [Solanum lycopersicum]	molecular function: binding (GO:0005488);; cellular component: intracellular (GO:0005622);; cellular component: cellular anatomical entity (GO:0110165);; biological process: biological regulation (GO:0065007)
gene18872	LOC101266047	LOC101266047	1.77228	2.62627	2.52003	0.209627	1.06717	0.770871	1.13955	1.08768	1.21127	0.319597	0.152839	0.271693	0.000158473	-1.61618	down	5.11916e-05	-2.08764	down	--	--	Cellular Component: endoplasmic reticulum membrane (GO:0005789);; Cellular Component: integral component of membrane (GO:0016021);;	K20720|6.0e-39|lang:109362208|K20720 reticulon-4 | (RefSeq) reticulon-like protein B21	--	--	--	Reticulon	Reticulon-like protein B17 OS=Arabidopsis thaliana OX=3702 GN=RTNLB17 PE=2 SV=1	S	Function unknown	reticulon-like protein B17 [Solanum lycopersicum]	cellular component: cellular anatomical entity (GO:0110165)
gene18914	LOC101266043	LOC101266043	7.66356	8.55268	8.01729	2.15176	2.11558	2.61518	4.08536	4.14355	5.27922	0.68113	1.16464	0.886533	6.4911e-25	-1.68542	down	3.39556e-15	-2.18772	down	--	--	Cellular Component: extracellular region (GO:0005576);; Cellular Component: integral component of membrane (GO:0016021);; Biological Process: sexual reproduction (GO:0019953);;	K20628|6.4e-159|sly:101266043|K20628 expansin | (RefSeq) expansin-B3	--	--	--	Expansin C-terminal domain	Expansin-B3 OS=Arabidopsis thaliana OX=3702 GN=EXPB3 PE=2 SV=2	S	Function unknown	expansin-B3 [Solanum lycopersicum]	cellular component: cellular anatomical entity (GO:0110165);; biological process: reproduction (GO:0000003);; biological process: reproductive process (GO:0022414);; biological process: multi-organism process (GO:0051704)
gene18951	LOC101258570	LOC101258570	5.40965	3.48462	4.81215	1.93275	1.09963	1.50997	1.51683	2.1509	1.45841	0.61692	0.515797	0.507347	6.67142e-07	-1.4587	down	0.00151886	-1.50147	down	--	--	--	--	--	--	--	--	--	--	--	serine/arginine repetitive matrix protein 1-like [Solanum lycopersicum]	--
gene19083	LOC101255712	LOC101255712	99.7978	111.648	101.802	15.7346	22.5408	21.023	71.11	77.5775	68.9936	5.21652	7.13813	8.25584	1.06922e-126	-2.27441	down	3.98525e-143	-3.29197	down	--	--	Cellular Component: cellular_component (GO:0005575);; Cellular Component: extracellular region (GO:0005576);;	--	--	--	--	--	Protodermal factor 1 OS=Arabidopsis thaliana OX=3702 GN=PDF1 PE=2 SV=1	S	Function unknown	protodermal factor 1 [Solanum lycopersicum]	cellular component: cellular anatomical entity (GO:0110165)
gene19123	LOC104648378	LOC104648378	4.90571	2.52364	4.33805	0.587835	0.206235	0.486227	3.1107	3.85066	4.00842	0.359241	0.40421	0.22031	1.58943e-11	-3.04204	down	7.35324e-13	-3.32206	down	--	--	Molecular Function: molecular_function (GO:0003674);; Molecular Function: transcription coregulator activity (GO:0003712);; Molecular Function: binding (GO:0005488);; Molecular Function: protein binding (GO:0005515);; Cellular Component: cellular_component (GO:0005575);; Cellular Component: intracellular (GO:0005622);; Cellular Component: obsolete cell (GO:0005623);; Cellular Component: nucleus (…	--	--	--	--	--	Transcription factor PAR1 OS=Arabidopsis thaliana OX=3702 GN=PAR1 PE=1 SV=1	S	Function unknown	transcription factor PAR1 [Solanum lycopersicum]	molecular function: transcription regulator activity (GO:0140110);; molecular function: binding (GO:0005488);; cellular component: intracellular (GO:0005622);; cellular component: cellular anatomical entity (GO:0110165);; biological process: biological regulation (GO:0065007);; biological process: rhythmic process (GO:0048511);; biological process: response to stimulus (GO:0050896);; biological p…
gene19133	LOC101245181	LOC101245181	1.6284	1.27844	2.00897	0.390857	0.482551	0.222485	3.55749	3.47699	3.62061	1.55193	1.43911	1.19107	4.24173e-05	-1.9955	down	9.74755e-05	-1.22868	down	[O]	Posttranslational modification, protein turnover, chaperones	Molecular Function: transferase activity (GO:0016740);;	K00799|8.6e-139|sly:101245181|K00799 glutathione S-transferase [EC:2.5.1.18] | (RefSeq) probable glutathione S-transferase	Glutathione metabolism (ko00480)	[O]	Posttranslational modification, protein turnover, chaperones	Glutathione S-transferase, N-terminal domain	Probable glutathione S-transferase parC OS=Nicotiana tabacum OX=4097 GN=PARC PE=2 SV=1	O	Posttranslational modification, protein turnover, chaperones	probable glutathione S-transferase [Solanum lycopersicum]	molecular function: catalytic activity (GO:0003824)
gene19165	LOC101253208	LOC101253208	1.60656	1.02287	1.19473	0.259756	0.189146	0.215805	5.68417	6.03655	6.52272	0.162812	0	0	5.84598e-08	-2.35404	down	0.000704659	-6.66344	down	--	--	Cellular Component: integral component of membrane (GO:0016021);;	K15503|1.1e-118|cann:107862282|K15503 serine/threonine-protein phosphatase 6 regulatory ankyrin repeat subunit B | (RefSeq) ankyrin-3-like	--	[R]	General function prediction only	Ankyrin repeats (3 copies)	Protein ACCELERATED CELL DEATH 6 OS=Arabidopsis thaliana OX=3702 GN=ACD6 PE=1 SV=1	S	Function unknown	ankyrin repeat-containing protein At5g02620-like [Solanum lycopersicum]	cellular component: cellular anatomical entity (GO:0110165)
gene19194	LOC101251493	LOC101251493	2.82595	3.12822	3.84449	0.762012	0.659935	0.67652	3.01849	2.54324	2.41203	1.25629	0.656227	1.09505	4.45258e-12	-2.08828	down	0.000367011	-1.30754	down	--	--	Molecular Function: metal ion binding (GO:0046872);;	K11380|6.5e-184|sly:101251493|K11380 NuA3 HAT complex component NTO1 | (RefSeq) protein Jade-1	--	[R]	General function prediction only	PHD-zinc-finger like domain	--	S	Function unknown	protein Jade-1 [Solanum lycopersicum]	molecular function: binding (GO:0005488)
gene19357	LOC101261728	LOC101261728	23.9881	22.9612	27.8629	6.04178	6.98733	6.19173	8.17569	7.63285	8.58071	1.20168	2.00132	0.965279	4.99778e-44	-1.83091	down	4.30305e-17	-2.43052	down	--	--	--	K15082|5.1e-69|cic:CICLE_v10010155mg|K15082 DNA repair protein RAD7 | (RefSeq) hypothetical protein	--	--	--	--	--	--	--	uncharacterized protein LOC101261728 [Solanum lycopersicum]	--
gene19400	PME2.1	PME2.1	2.0012	2.24766	2.09507	0.81773	0.273322	0.464012	12.7303	12.9339	12.7426	2.29593	2.27333	2.3656	6.8102e-08	-1.88402	down	4.74393e-71	-2.35937	down	[GI]	Carbohydrate transport and metabolism;; Lipid transport and metabolism	Molecular Function: enzyme inhibitor activity (GO:0004857);; Cellular Component: integral component of membrane (GO:0016021);; Molecular Function: pectinesterase activity (GO:0030599);; Biological Process: cell wall modification (GO:0042545);; Molecular Function: aspartyl esterase activity (GO:0045330);; Biological Process: pectin catabolic process (GO:0045490);;	K01051|1.3e-312|sly:544289|K01051 pectinesterase [EC:3.1.1.11] | (RefSeq) PME2.1; pectinesterase 2.1	Pentose and glucuronate interconversions (ko00040)	--	--	Pectinesterase	Pectinesterase 2.1 OS=Solanum lycopersicum OX=4081 GN=PME2.1 PE=2 SV=2	G	Carbohydrate transport and metabolism	pectinesterase 2.1 [Solanum lycopersicum]	molecular function: molecular function regulator (GO:0098772);; biological process: biological regulation (GO:0065007);; cellular component: cellular anatomical entity (GO:0110165);; molecular function: catalytic activity (GO:0003824);; biological process: cellular process (GO:0009987);; biological process: metabolic process (GO:0008152)
gene19495	LOC101261838	LOC101261838	30.4092	28.8455	31.5472	8.64741	9.59778	7.0711	172.29	164.968	180.153	36.0978	33.8484	32.6201	1.53404e-50	-1.71375	down	1.40155e-287	-2.2292	down	--	--	Molecular Function: molecular_function (GO:0003674);; Molecular Function: enzyme inhibitor activity (GO:0004857);; Molecular Function: protein binding (GO:0005515);; Cellular Component: cellular_component (GO:0005575);; Cellular Component: cell wall (GO:0005618);; Cellular Component: intracellular (GO:0005622);; Cellular Component: obsolete cell (GO:0005623);; Cellular Component: cytoplasm (GO:00…	K01188|6.8e-30|sita:101778196|K01188 beta-glucosidase [EC:3.2.1.21] | (RefSeq) beta-glucosidase 12	Cyanoamino acid metabolism (ko00460);; Starch and sucrose metabolism (ko00500);; Phenylpropanoid biosynthesis (ko00940)	--	--	Leucine rich repeat	Polygalacturonase inhibitor OS=Vitis vinifera OX=29760 GN=pgip PE=1 SV=1	S	Function unknown	polygalacturonase inhibitor protein precursor [Solanum lycopersicum]	molecular function: molecular function regulator (GO:0098772);; biological process: biological regulation (GO:0065007);; molecular function: binding (GO:0005488);; cellular component: cellular anatomical entity (GO:0110165);; cellular component: intracellular (GO:0005622)
gene19497	LOC104648550	LOC104648550	20.221	15.9338	16.7052	1.88646	3.20597	4.32808	20.4137	20.6859	24.7829	3.10518	5.15374	4.8375	6.90085e-15	-2.34817	down	3.08619e-15	-2.21157	down	--	--	Molecular Function: fatty acid binding (GO:0005504);; Biological Process: systemic acquired resistance (GO:0009627);;	--	--	--	--	Probable lipid transfer	Putative lipid-transfer protein DIR1 OS=Arabidopsis thaliana OX=3702 GN=DIR1 PE=1 SV=1	S	Function unknown	putative lipid-transfer protein DIR1 [Solanum lycopersicum]	molecular function: binding (GO:0005488);; biological process: immune system process (GO:0002376);; biological process: interspecies interaction between organisms (GO:0044419);; biological process: response to stimulus (GO:0050896)
gene19502	LOC101255218	LOC101255218	1.28391	2.00465	1.39839	3.39588	2.72279	3.95143	12.2052	13.0233	13.4859	3.04624	0.816452	1.559	3.21878e-05	1.22886	up	1.86035e-07	-2.73158	down	[R]	General function prediction only	--	K06911|1.6e-171|sly:101255218|K06911 quercetin 2,3-dioxygenase [EC:1.13.11.24] | (RefSeq) pirin-like protein At1g50590	--	--	--	Pirin C-terminal cupin domain	Pirin-like protein At1g50590 OS=Arabidopsis thaliana OX=3702 GN=At1g50590 PE=2 SV=1	S	Function unknown	pirin-like protein At1g50590 [Solanum lycopersicum]	--
gene19507	TKR	--	1.78065	1.9604	1.76421	0.435857	0.283734	0.310783	1.25476	1.69109	1.16959	0.417276	0.487221	0.388205	5.58154e-21	-2.27603	down	1.02596e-07	-1.56488	down	--	--	Molecular Function: microtubule motor activity (GO:0003777);; Molecular Function: ATP binding (GO:0005524);; Biological Process: microtubule-based movement (GO:0007018);; Molecular Function: microtubule binding (GO:0008017);;	K10400|0.0e+00|spen:107026161|K10400 kinesin family member 15 | (RefSeq) kinesin-like protein KIN-12F	--	--	--	Kinesin motor domain	Kinesin-like protein KIN-12F OS=Arabidopsis thaliana OX=3702 GN=KIN12F PE=3 SV=1	Z	Cytoskeleton	hypothetical protein EJD97_025553 [Solanum chilense]	molecular function: catalytic activity (GO:0003824);; molecular function: binding (GO:0005488);; biological process: cellular process (GO:0009987)
gene19538	LOC101258472	LOC101258472	13.228	10.3576	11.9925	2.86064	2.57619	3.44583	7.92083	8.47502	6.3928	2.43958	1.86151	2.23146	2.05898e-21	-1.87027	down	5.86664e-11	-1.69037	down	--	--	--	--	--	--	--	--	--	--	--	flocculation protein FLO11 [Solanum lycopersicum]	--
gene19723	NDPS1	CPT1	4.71139	4.98215	4.42909	0.436538	0.343274	1.55663	4.66421	3.97771	2.53919	10.7597	11.1292	11.1341	0.00041011	-2.44663	down	1.25208e-14	1.66895	up	[I]	Lipid transport and metabolism	Molecular Function: transferase activity, transferring alkyl or aryl (other than methyl) groups (GO:0016765);;	K18114|4.2e-175|sly:100316884|K18114 dimethylallylcistransferase [EC:2.5.1.28] | (RefSeq) NDPS1; dimethylallylcistransferase, chloroplastic	--	[I]	Lipid transport and metabolism	Putative undecaprenyl diphosphate synthase	Dimethylallylcistransferase CPT1, chloroplastic OS=Solanum lycopersicum OX=4081 GN=CPT1 PE=1 SV=1	I	Lipid transport and metabolism	dimethylallylcistransferase, chloroplastic isoform X1 [Solanum lycopersicum]	molecular function: catalytic activity (GO:0003824)
gene19734	LOC101251798	LOC101251798	137.749	139.809	137.022	66.6379	59.8797	63.094	137.957	135.748	140.141	53.6804	43.5285	48.3006	1.86013e-83	-1.00228	down	5.04653e-106	-1.40382	down	--	--	Cellular Component: extracellular region (GO:0005576);; Cellular Component: cell wall (GO:0005618);; Molecular Function: hydrolase activity (GO:0016787);; Biological Process: cell wall organization (GO:0071555);;	K01280|2.1e-110|spen:107013676|K01280 tripeptidyl-peptidase II [EC:3.4.14.10] | (RefSeq) tripeptidyl-peptidase 2-like isoform X1	--	[M]	Cell wall/membrane/envelope biogenesis	Pectinacetylesterase	Pectin acetylesterase 8 OS=Arabidopsis thaliana OX=3702 GN=PAE8 PE=2 SV=1	M	Cell wall/membrane/envelope biogenesis	pectin acetylesterase 8 [Solanum lycopersicum]	cellular component: cellular anatomical entity (GO:0110165);; molecular function: catalytic activity (GO:0003824);; biological process: cellular process (GO:0009987)
gene19741	LOC101250614	LOC101250614	1.88561	2.92526	2.5427	0.092765	0	0.054164	1.23305	2.03212	1.7187	0.733958	0.164323	0.307569	2.23592e-15	-5.21683	down	0.00112901	-1.91725	down	--	--	Molecular Function: DNA binding (GO:0003677);; Cellular Component: nucleus (GO:0005634);;	K09422|2.8e-128|sly:101250614|K09422 transcription factor MYB, plant | (RefSeq) myb-related protein 308-like	--	[K]	Transcription	Myb-like DNA-binding domain	Transcription factor MYB3 OS=Arabidopsis thaliana OX=3702 GN=MYB3 PE=1 SV=1	K	Transcription	myb-related protein 308-like [Solanum lycopersicum]	molecular function: binding (GO:0005488);; cellular component: intracellular (GO:0005622);; cellular component: cellular anatomical entity (GO:0110165)
gene19749	LOC101254713	LOC101254713	0.106409	0.395649	0.443512	1.47255	1.35294	1.57105	338.428	308.302	366.518	46.9091	47.0527	44.0205	0.000124765	2.30734	up	0	-2.77043	down	--	--	--	K11855|5.2e-16|bvg:104906049|K11855 ubiquitin carboxyl-terminal hydrolase 36/42 [EC:3.4.19.12] | (RefSeq) ubiquitin carboxyl-terminal hydrolase 36	--	--	--	Hydrophobic seed protein	14 kDa proline-rich protein DC2.15 OS=Daucus carota OX=4039 PE=2 SV=1	S	Function unknown	14 kDa proline-rich protein DC2.15-like [Solanum lycopersicum]	--
gene19829	LOC101251307	LOC101251307	8.29274	7.05422	7.69363	3.36918	0.592619	1.64131	5.72167	6.56184	6.76781	0.175641	0.710982	0.250915	0.00805206	-1.90028	down	3.082e-19	-3.93052	down	--	--	Molecular Function: electron transfer activity (GO:0009055);;	--	--	--	--	Plastocyanin-like domain	Early nodulin-like protein 3 OS=Arabidopsis thaliana OX=3702 GN=At5g25090 PE=2 SV=2	S	Function unknown	early nodulin-like protein 3 [Solanum lycopersicum]	molecular function: catalytic activity (GO:0003824);; biological process: metabolic process (GO:0008152)
gene19858	LOC101257685	LOC101257685	2.20156	2.11029	2.78698	5.9122	6.17506	6.06957	64.2481	66.4668	71.4228	6.94797	6.42848	6.50633	7.92089e-23	1.48109	up	0	-3.23898	down	[E]	Amino acid transport and metabolism	Cellular Component: integral component of membrane (GO:0016021);; Molecular Function: transmembrane transporter activity (GO:0022857);;	K14638|0.0e+00|sly:101257685|K14638 solute carrier family 15 (peptide/histidine transporter), member 3/4 | (RefSeq) protein NRT1/ PTR FAMILY 7.3	--	[E]	Amino acid transport and metabolism	POT family	Protein NRT1/ PTR FAMILY 7.3 OS=Arabidopsis thaliana OX=3702 GN=NPF7.3 PE=1 SV=2	E	Amino acid transport and metabolism	protein NRT1/ PTR FAMILY 7.3 [Solanum lycopersicum]	cellular component: cellular anatomical entity (GO:0110165);; molecular function: transporter activity (GO:0005215)
gene19953	LOC101252905	LOC101252905	0.632596	0.834679	0.559462	0.175878	0.216451	0.352595	2.71895	2.47423	3.02235	1.17667	0.956563	1.08374	0.000374134	-1.31939	down	1.16963e-07	-1.05463	down	--	--	Cellular Component: integral component of membrane (GO:0016021);;	--	--	--	--	C2 domain	FT-interacting protein 3 OS=Arabidopsis thaliana OX=3702 GN=FTIP3 PE=1 SV=1	S	Function unknown	FT-interacting protein 1 [Solanum lycopersicum]	cellular component: cellular anatomical entity (GO:0110165)
gene19986	LOC101260252	LOC101260252	12.9231	11.3743	11.8038	3.89478	3.81773	3.63136	33.523	32.2357	32.5241	11.2717	10.1263	7.54652	7.4136e-21	-1.53873	down	1.35925e-32	-1.65952	down	[F]	Nucleotide transport and metabolism	Molecular Function: nucleoside diphosphate kinase activity (GO:0004550);; Molecular Function: ATP binding (GO:0005524);; Biological Process: GTP biosynthetic process (GO:0006183);; Biological Process: UTP biosynthetic process (GO:0006228);; Biological Process: CTP biosynthetic process (GO:0006241);;	K00940|3.9e-128|sly:101260252|K00940 nucleoside-diphosphate kinase [EC:2.7.4.6] | (RefSeq) nucleoside diphosphate kinase 3	Purine metabolism (ko00230);; Pyrimidine metabolism (ko00240);; MAPK signaling pathway - plant (ko04016)	[F]	Nucleotide transport and metabolism	Nucleoside diphosphate kinase	Nucleoside diphosphate kinase IV, chloroplastic/mitochondrial OS=Arabidopsis thaliana OX=3702 GN=NDK4 PE=1 SV=2	F	Nucleotide transport and metabolism	nucleoside diphosphate kinase 3 [Solanum lycopersicum]	molecular function: catalytic activity (GO:0003824);; biological process: metabolic process (GO:0008152);; biological process: cellular process (GO:0009987);; molecular function: binding (GO:0005488)
gene20047	LOX1.1	LOX1.1	3.04216	3.10145	3.25044	0.384742	0.644958	0.481493	7.41928	6.62011	7.39844	1.59636	1.29538	1.57634	3.58362e-29	-2.49697	down	1.06362e-44	-2.15359	down	--	--	Molecular Function: oxidoreductase activity, acting on single donors with incorporation of molecular oxygen, incorporation of two atoms of oxygen (GO:0016702);; Biological Process: oxylipin biosynthetic process (GO:0031408);; Molecular Function: metal ion binding (GO:0046872);;	K15718|0.0e+00|sly:543994|K15718 linoleate 9S-lipoxygenase [EC:1.13.11.58] | (RefSeq) LOX1.1; linoleate 9S-lipoxygenase A	Linoleic acid metabolism (ko00591)	--	--	Lipoxygenase	Linoleate 9S-lipoxygenase A OS=Solanum lycopersicum OX=4081 GN=LOX1.1 PE=2 SV=1	E	Amino acid transport and metabolism	linoleate 9S-lipoxygenase A [Solanum lycopersicum]	molecular function: catalytic activity (GO:0003824);; biological process: metabolic process (GO:0008152);; biological process: cellular process (GO:0009987);; molecular function: binding (GO:0005488)
gene20266	LOC101264539	LOC101264539	9.7561	9.2322	9.4506	2.22232	1.43687	2.25399	3.28226	3.81053	3.69674	1.23267	0.969443	1.60991	3.88606e-38	-2.13887	down	4.06774e-08	-1.38904	down	--	--	Biological Process: regulation of immune system process (GO:0002682);; Biological Process: negative regulation of immune system process (GO:0002683);; Molecular Function: molecular_function (GO:0003674);; Molecular Function: catalytic activity (GO:0003824);; Molecular Function: ubiquitin-protein transferase activity (GO:0004842);; Molecular Function: signaling receptor binding (GO:0005102);; Mole…	K08332|1.8e-23|cpap:110808679|K08332 vacuolar protein 8 | (RefSeq) LOW QUALITY PROTEIN: U-box domain-containing protein 3	--	[S]	Function unknown	Armadillo/beta-catenin-like repeat	--	S	Function unknown	U-box domain-containing protein 3-like [Solanum lycopersicum]	biological process: biological regulation (GO:0065007);; molecular function: catalytic activity (GO:0003824);; molecular function: binding (GO:0005488);; cellular component: intracellular (GO:0005622);; cellular component: cellular anatomical entity (GO:0110165);; biological process: metabolic process (GO:0008152);; biological process: cellular process (GO:0009987);; biological process: response …
gene20518	LOC104648816	LOC104648816	7.75585	6.71474	7.40694	3.09797	2.64162	2.28294	4.56175	4.00214	3.78987	1.6366	1.57624	1.64189	1.11127e-13	-1.31771	down	4.27559e-07	-1.23622	down	--	--	Molecular Function: molecular_function (GO:0003674);; Molecular Function: DNA-binding transcription factor activity (GO:0003700);; Biological Process: regulation of transcription, DNA-templated (GO:0006355);; Biological Process: biological_process (GO:0008150);; Biological Process: regulation of biosynthetic process (GO:0009889);; Biological Process: regulation of gene expression (GO:0010468);; B…	--	--	--	--	--	--	K	Transcription	uncharacterized protein LOC104648816 [Solanum lycopersicum]	molecular function: transcription regulator activity (GO:0140110);; biological process: biological regulation (GO:0065007)
gene20554	LOC101248223	LOC101248223	4.42957	4.26056	3.95918	9.52845	6.9915	8.16344	4.80968	3.8033	3.09161	1.792	1.3958	1.90954	9.68628e-12	1.08812	up	7.11956e-05	-1.09246	down	--	--	Cellular Component: integral component of membrane (GO:0016021);;	K21435|6.7e-23|var:108322980|K21435 ankyrin repeat domain-containing protein 6 | (RefSeq) ankyrin repeat-containing protein At3g12360-like	--	[R]	General function prediction only	Ankyrin repeats (3 copies)	--	S	Function unknown	ankyrin repeat-containing protein At5g02620 [Solanum lycopersicum]	cellular component: cellular anatomical entity (GO:0110165)
gene20602	LOC101254619	LOC101254619	1.83085	1.31206	1.35017	0.302767	0.073443	0.427509	1.69508	1.88524	1.5167	0.262607	0.193125	0.566425	5.91836e-06	-2.32225	down	6.43083e-06	-2.1924	down	--	--	Molecular Function: molecular_function (GO:0003674);; Molecular Function: binding (GO:0005488);; Molecular Function: protein binding (GO:0005515);; Cellular Component: cellular_component (GO:0005575);; Cellular Component: intracellular (GO:0005622);; Cellular Component: obsolete cell (GO:0005623);; Cellular Component: nucleus (GO:0005634);; Cellular Component: cytoskeleton (GO:0005856);; Cellular…	--	--	--	--	IQ calmodulin-binding motif	Protein IQ-DOMAIN 1 OS=Arabidopsis thaliana OX=3702 GN=IQD1 PE=1 SV=1	S	Function unknown	protein IQ-DOMAIN 1 [Solanum lycopersicum]	molecular function: binding (GO:0005488);; cellular component: intracellular (GO:0005622);; cellular component: cellular anatomical entity (GO:0110165)
gene2073	LOC101265167	LOC101265167	12.3558	13.7032	11.6753	24.5862	25.593	22.9612	17.7414	18.947	21.1516	46.2882	40.5764	46.451	2.6054e-24	1.07901	up	1.10057e-40	1.30978	up	--	--	--	--	--	--	--	--	--	--	--	uncharacterized protein LOC101265167 [Solanum lycopersicum]	--
gene20759	LOC101257094	LOC101257094	32.1869	39.0505	35.7336	7.76975	8.84592	9.07799	19.009	18.9259	16.6944	5.75806	6.7708	4.11185	7.75073e-59	-1.92899	down	4.8915e-16	-1.61003	down	--	--	Molecular Function: electron transfer activity (GO:0009055);; Cellular Component: integral component of membrane (GO:0016021);;	--	--	--	--	Plastocyanin-like domain	Early nodulin-like protein 1 OS=Arabidopsis thaliana OX=3702 GN=At2g25060 PE=2 SV=2	S	Function unknown	early nodulin-like protein [Solanum lycopersicum]	molecular function: catalytic activity (GO:0003824);; biological process: metabolic process (GO:0008152);; cellular component: cellular anatomical entity (GO:0110165)
gene2076	cMDH	cMDH	2.25192	2.30484	2.52419	0.727359	1.1759	1.49596	62.1835	65.4472	66.3682	1.12858	1.62607	0.724476	0.00484074	-1.04906	down	3.0311e-75	-5.71373	down	[C]	Energy production and conversion	Biological Process: carbohydrate metabolic process (GO:0005975);; Biological Process: tricarboxylic acid cycle (GO:0006099);; Biological Process: malate metabolic process (GO:0006108);; Molecular Function: L-malate dehydrogenase activity (GO:0030060);;	K00025|4.6e-183|sot:102585937|K00025 malate dehydrogenase [EC:1.1.1.37] | (RefSeq) malate dehydrogenase, cytoplasmic-like	Citrate cycle (TCA cycle) (ko00020);; Cysteine and methionine metabolism (ko00270);; Pyruvate metabolism (ko00620);; Glyoxylate and dicarboxylate metabolism (ko00630);; Carbon fixation in photosynthetic organisms (ko00710);; Carbon metabolism (ko01200)	[C]	Energy production and conversion	lactate/malate dehydrogenase, alpha/beta C-terminal domain	Malate dehydrogenase, cytoplasmic OS=Oryza sativa subsp. japonica OX=39947 GN=Os10g0478200 PE=1 SV=3	C	Energy production and conversion	cytosolic malate dehydrogenase isoform X1 [Solanum lycopersicum]	biological process: metabolic process (GO:0008152);; biological process: cellular process (GO:0009987);; molecular function: catalytic activity (GO:0003824)
gene20760	LOC101257392	LOC101257392	28.8398	34.0782	31.5538	10.213	9.00419	10.9535	26.6936	24.2303	26.025	9.46589	9.0379	8.22138	2.06844e-59	-1.51958	down	3.93687e-46	-1.42075	down	--	--	Molecular Function: molybdate ion transmembrane transporter activity (GO:0015098);; Cellular Component: integral component of membrane (GO:0016021);;	K24175|4.5e-261|sly:101257392|K24175 MFS transporter, MFS domain-containing protein family, molybdate-anion transporter | (RefSeq) molybdate-anion transporter precursor	--	[G]	Carbohydrate transport and metabolism	Sugar-tranasporters, 12 TM	--	G	Carbohydrate transport and metabolism	molybdate-anion transporter precursor [Solanum lycopersicum]	molecular function: transporter activity (GO:0005215);; biological process: cellular process (GO:0009987);; biological process: localization (GO:0051179);; cellular component: cellular anatomical entity (GO:0110165)
gene20784	LOC101262737	LOC101262737	1305.27	1240.31	1274.35	385.556	375.143	368.105	557.483	561.673	533.888	1005.08	1061.39	1054.6	0	-1.63278	down	1.35559e-96	1.02271	up	--	--	--	K03097|4.7e-11|aip:107623262|K03097 casein kinase II subunit alpha [EC:2.7.11.1] | (RefSeq) casein kinase II subunit alpha-like isoform X2	Ribosome biogenesis in eukaryotes (ko03008);; Circadian rhythm - plant (ko04712)	--	--	Protein of unknown function (DUF642)	--	S	Function unknown	uncharacterized protein LOC101262737 [Solanum lycopersicum]	--
gene20797	LOC101265154	LOC101265154	14.2533	12.1898	14.7687	6.15182	4.77002	6.54196	7.23865	7.03616	9.83695	2.29663	3.10723	2.16522	4.63045e-11	-1.11188	down	1.25063e-09	-1.55408	down	--	--	Molecular Function: metal ion binding (GO:0046872);;	K19720|1.8e-10|cvr:CHLNCDRAFT_142094|K19720 collagen type III alpha | (RefSeq) hypothetical protein	--	[R]	General function prediction only	Zn-finger in Ran binding protein and others	--	S	Function unknown	TATA-binding protein-associated factor 2N isoform X2 [Solanum lycopersicum]	molecular function: binding (GO:0005488)
gene20828	LOC101246456	LOC101246456	36.4339	24.0126	31.6898	10.6716	11.789	7.82763	6.39207	2.68305	5.20109	0.115367	0.365779	0.223855	1.55592e-12	-1.4777	down	4.1955e-09	-4.161	down	--	--	Biological Process: lipid transport (GO:0006869);; Molecular Function: lipid binding (GO:0008289);;	--	--	--	--	Probable lipid transfer	Non-specific lipid-transfer protein OS=Helianthus annuus OX=4232 PE=3 SV=1	O	Posttranslational modification, protein turnover, chaperones	non-specific lipid-transfer protein 1 [Solanum lycopersicum]	biological process: localization (GO:0051179);; molecular function: binding (GO:0005488)
gene20956	LOC101267727	LOC101267727	3.64327	3.60591	4.03073	1.40141	1.04918	1.24633	1.7644	1.93378	1.33003	0.412092	0.563777	0.629718	1.28638e-07	-1.47885	down	0.00160977	-1.54858	down	[VI]	Defense mechanisms;; Lipid transport and metabolism	Molecular Function: glutathione peroxidase activity (GO:0004602);; Biological Process: response to oxidative stress (GO:0006979);;	K00432|1.1e-136|sly:101267727|K00432 glutathione peroxidase [EC:1.11.1.9] | (RefSeq) probable phospholipid hydroperoxide glutathione peroxidase	Glutathione metabolism (ko00480);; Arachidonic acid metabolism (ko00590)	[O]	Posttranslational modification, protein turnover, chaperones	Glutathione peroxidase	Phospholipid hydroperoxide glutathione peroxidase 1, chloroplastic OS=Arabidopsis thaliana OX=3702 GN=GPX1 PE=2 SV=2	O	Posttranslational modification, protein turnover, chaperones	probable phospholipid hydroperoxide glutathione peroxidase [Solanum lycopersicum]	molecular function: catalytic activity (GO:0003824);; molecular function: antioxidant activity (GO:0016209);; biological process: metabolic process (GO:0008152);; biological process: cellular process (GO:0009987);; biological process: response to stimulus (GO:0050896);; biological process: detoxification (GO:0098754)
gene20961	LOC101244101	LOC101244101	6.41277	7.66493	7.70318	15.4588	15.7784	12.7487	0.763811	0.981404	0.941659	1.77732	1.58233	2.02511	6.95518e-21	1.14086	up	0.00120569	1.10288	up	--	--	Molecular Function: aspartic-type endopeptidase activity (GO:0004190);;	K22683|3.5e-37|lja:Lj0g3v0316769.1|K22683 aspartyl protease family protein [EC:3.4.23.-] | (RefSeq) Lj0g3v0316769.1; -	--	[O]	Posttranslational modification, protein turnover, chaperones	Eukaryotic aspartyl protease	Aspartic proteinase nepenthesin-2 OS=Nepenthes gracilis OX=150966 GN=nep2 PE=1 SV=1	O	Posttranslational modification, protein turnover, chaperones	aspartyl protease AED1-like [Solanum lycopersicum]	molecular function: catalytic activity (GO:0003824);; biological process: metabolic process (GO:0008152)
gene21026	LOC101259064	LOC101259064	14.1358	12.7332	15.2421	2.3139	2.94479	2.37958	440.856	421.079	411.218	64.3888	60.512	56.9249	3.22729e-69	-2.33255	down	0	-2.7034	down	--	--	Molecular Function: catechol oxidase activity (GO:0004097);; Molecular Function: metal ion binding (GO:0046872);;	K00422|0.0e+00|sly:101259064|K00422 polyphenol oxidase [EC:1.10.3.1] | (RefSeq) polyphenol oxidase F, chloroplastic	Tyrosine metabolism (ko00350);; Isoquinoline alkaloid biosynthesis (ko00950)	--	--	Protein of unknown function (DUF_B2219)	Polyphenol oxidase F, chloroplastic OS=Solanum lycopersicum OX=4081 PE=3 SV=1	C	Energy production and conversion	polyphenol oxidase F, chloroplastic [Solanum lycopersicum]	molecular function: catalytic activity (GO:0003824);; biological process: metabolic process (GO:0008152);; molecular function: binding (GO:0005488)
gene21033	PPO	PPO	11.8945	12.9213	12.4041	0.071266	0	0.278892	109.656	105.725	96.5251	4.85687	4.58341	5.53865	6.93491e-07	-6.55981	down	0	-4.27309	down	--	--	Molecular Function: catechol oxidase activity (GO:0004097);; Biological Process: pigment biosynthetic process (GO:0046148);; Molecular Function: metal ion binding (GO:0046872);;	K00422|0.0e+00|sly:101258774|K00422 polyphenol oxidase [EC:1.10.3.1] | (RefSeq) PPO; polyphenol oxidase B, chloroplastic	Tyrosine metabolism (ko00350);; Isoquinoline alkaloid biosynthesis (ko00950)	--	--	Protein of unknown function (DUF_B2219)	Polyphenol oxidase B, chloroplastic OS=Solanum lycopersicum OX=4081 PE=3 SV=1	C	Energy production and conversion	polyphenol oxidase B, chloroplastic [Solanum lycopersicum]	molecular function: catalytic activity (GO:0003824);; biological process: metabolic process (GO:0008152);; molecular function: binding (GO:0005488)
gene21070	LOC101258477	LOC101258477	9.11637	6.04877	7.90384	3.54276	2.49938	3.33164	3.39111	3.36249	3.10105	0.382546	0.541859	0.338803	4.83093e-11	-1.17094	down	3.59547e-25	-2.83658	down	--	--	--	K15692|1.1e-11|pop:18099165|K15692 E3 ubiquitin-protein ligase RNF13 [EC:2.3.2.27] | (RefSeq) receptor homology region, transmembrane domain- and RING domain-containing protein 1	--	[O]	Posttranslational modification, protein turnover, chaperones	Ring finger domain	Receptor homology region, transmembrane domain- and RING domain-containing protein 4 OS=Arabidopsis thaliana OX=3702 GN=RMR4 PE=2 SV=1	O	Posttranslational modification, protein turnover, chaperones	uncharacterized protein LOC101258477 isoform X1 [Solanum lycopersicum]	--
gene21084	LOC101255616	LOC101255616	3.21943	2.47869	2.64058	0.340548	0.691522	0.501612	6.65337	8.03349	5.79857	2.81887	2.13617	2.49493	3.14458e-18	-2.30566	down	7.26865e-15	-1.35541	down	[IR]	Lipid transport and metabolism;; General function prediction only	Cellular Component: integral component of membrane (GO:0016021);; Molecular Function: long-chain-alcohol oxidase activity (GO:0046577);; Molecular Function: flavin adenine dinucleotide binding (GO:0050660);;	K17756|0.0e+00|sly:101255616|K17756 long-chain-alcohol oxidase [EC:1.1.3.20] | (RefSeq) long-chain-alcohol oxidase FAO4A-like	--	--	--	GMC oxidoreductase	Long-chain-alcohol oxidase FAO4A OS=Arabidopsis thaliana OX=3702 GN=FAO4A PE=3 SV=2	I	Lipid transport and metabolism	long-chain-alcohol oxidase FAO4A-like [Solanum lycopersicum]	cellular component: cellular anatomical entity (GO:0110165);; molecular function: catalytic activity (GO:0003824);; biological process: metabolic process (GO:0008152);; molecular function: binding (GO:0005488)
gene2121	ARG2	ARG2	5.23513	5.46924	5.00147	9.86977	10.8496	8.91894	33.725	32.4442	31.0028	7.9659	9.03745	9.62359	1.28202e-12	1.04045	up	1.38139e-53	-1.76028	down	[E]	Amino acid transport and metabolism	Molecular Function: agmatinase activity (GO:0008783);; Biological Process: putrescine biosynthetic process from arginine, using agmatinase (GO:0033389);; Molecular Function: metal ion binding (GO:0046872);;	K01476|2.0e-189|sly:544271|K01476 arginase [EC:3.5.3.1] | (RefSeq) ARG2; arginase 2	Arginine biosynthesis (ko00220);; Arginine and proline metabolism (ko00330);; Biosynthesis of amino acids (ko01230)	[E]	Amino acid transport and metabolism	Arginase family	Arginase 1, mitochondrial OS=Arabidopsis thaliana OX=3702 GN=ARGAH1 PE=1 SV=1	E	Amino acid transport and metabolism	arginase 2 [Solanum lycopersicum]	molecular function: catalytic activity (GO:0003824);; biological process: metabolic process (GO:0008152);; biological process: cellular process (GO:0009987);; molecular function: binding (GO:0005488)
gene21259	NAOD	NAOD	133.805	151.42	137.686	351.332	336.676	346.973	635.621	641.32	649.004	160.108	155.737	149.591	1.45909e-210	1.41769	up	0	-1.94376	down	[E]	Amino acid transport and metabolism	Molecular Function: hydrolase activity (GO:0016787);;	K01438|8.0e-260|sly:101268129|K01438 acetylornithine deacetylase [EC:3.5.1.16] | (RefSeq) NAOD; N2-acetylornithine deacetylase	Arginine biosynthesis (ko00220);; 2-Oxocarboxylic acid metabolism (ko01210);; Biosynthesis of amino acids (ko01230)	[E]	Amino acid transport and metabolism	Peptidase family M20/M25/M40	Acetylornithine deacetylase OS=Arabidopsis thaliana OX=3702 GN=At4g17830 PE=2 SV=1	E	Amino acid transport and metabolism	N2-acetylornithine deacetylase [Solanum lycopersicum]	molecular function: catalytic activity (GO:0003824)
gene21315	LOC101253216	LOC101253216	16.1824	13.4524	15.1752	4.88871	6.93425	5.28419	12.0924	11.5839	11.7693	2.54526	2.90848	3.6962	1.10509e-18	-1.26294	down	1.04813e-26	-1.84249	down	--	--	Molecular Function: SNAP receptor activity (GO:0005484);; Biological Process: retrograde vesicle-mediated transport, Golgi to endoplasmic reticulum (GO:0006890);; Cellular Component: integral component of membrane (GO:0016021);;	K08494|8.8e-129|sly:101253216|K08494 novel plant SNARE | (RefSeq) novel plant SNARE 11	--	--	--	Sec20	Novel plant SNARE 11 OS=Arabidopsis thaliana OX=3702 GN=NPSN11 PE=1 SV=2	U	Intracellular trafficking, secretion, and vesicular transport	novel plant SNARE 11 [Solanum lycopersicum]	molecular function: binding (GO:0005488);; biological process: cellular process (GO:0009987);; biological process: localization (GO:0051179);; cellular component: cellular anatomical entity (GO:0110165)
gene21421	LOC101255817	LOC101255817	2.02038	2.19982	1.79978	0.731297	0.1661	0.183946	2.96182	4.1963	4.48042	0	0.154088	0.267828	2.55943e-06	-2.33258	down	0.000156062	-4.63094	down	[GI]	Carbohydrate transport and metabolism;; Lipid transport and metabolism	Molecular Function: pectinesterase activity (GO:0030599);; Biological Process: cell wall modification (GO:0042545);; Molecular Function: aspartyl esterase activity (GO:0045330);; Biological Process: pectin catabolic process (GO:0045490);;	K01051|2.5e-86|smo:SELMODRAFT_76951|K01051 pectinesterase [EC:3.1.1.11] | (RefSeq) hypothetical protein	Pentose and glucuronate interconversions (ko00040)	--	--	Pectinesterase	Probable pectinesterase 68 OS=Arabidopsis thaliana OX=3702 GN=PME68 PE=2 SV=1	G	Carbohydrate transport and metabolism	probable pectinesterase 68 [Solanum lycopersicum]	molecular function: catalytic activity (GO:0003824);; biological process: cellular process (GO:0009987);; biological process: metabolic process (GO:0008152)
gene21446	Dea1	Dea1	44.9789	48.8412	42.3458	128.577	109.643	121.574	1.53006	1.50305	1.27157	5.87282	5.48201	5.1897	7.2444e-85	1.52733	up	6.10846e-11	2.03925	up	--	--	--	K11855|1.9e-21|bvg:104906049|K11855 ubiquitin carboxyl-terminal hydrolase 36/42 [EC:3.4.19.12] | (RefSeq) ubiquitin carboxyl-terminal hydrolase 36	--	--	--	Hydrophobic seed protein	14 kDa proline-rich protein DC2.15 OS=Daucus carota OX=4039 PE=2 SV=1	S	Function unknown	arachidonic acid-induced DEA1 precursor [Solanum lycopersicum]	--
gene21463	LOC101247352	LOC101247352	47.2308	49.6285	47.6775	19.5831	19.8165	19.529	46.585	50.5398	47.6425	4.90324	4.0081	5.7659	1.04529e-97	-1.1681	down	6.29722e-221	-3.19414	down	[DPM]	Cell cycle control, cell division, chromosome partitioning;; Inorganic ion transport and metabolism;; Cell wall/membrane/envelope biogenesis	Molecular Function: copper ion binding (GO:0005507);; Molecular Function: oxidoreductase activity (GO:0016491);;	K19791|2.5e-155|pvu:PHAVU_002G021900g|K19791 iron transport multicopper oxidase | (RefSeq) hypothetical protein	--	[Q]	Secondary metabolites biosynthesis, transport and catabolism	Multicopper oxidase	Monocopper oxidase-like protein SKU5 OS=Arabidopsis thaliana OX=3702 GN=SKU5 PE=1 SV=1	Q	Secondary metabolites biosynthesis, transport and catabolism	monocopper oxidase-like protein SKU5 [Solanum lycopersicum]	molecular function: binding (GO:0005488);; molecular function: catalytic activity (GO:0003824)
gene2157	LOC101257010	LOC101257010	230.069	218.866	226.866	83.0422	92.2737	80.6797	63.2981	61.2509	57.8507	13.2374	12.576	12.1403	9.91886e-135	-1.27465	down	1.79013e-166	-2.16046	down	--	--	Cellular Component: cellular_component (GO:0005575);; Cellular Component: extracellular region (GO:0005576);; Cellular Component: cell wall (GO:0005618);; Cellular Component: obsolete cell (GO:0005623);; Cellular Component: plasma membrane (GO:0005886);; Cellular Component: plant-type cell wall (GO:0009505);; Cellular Component: membrane (GO:0016020);; Cellular Component: external encapsulating s…	--	--	--	--	Fasciclin domain	Fasciclin-like arabinogalactan protein 10 OS=Arabidopsis thaliana OX=3702 GN=FLA10 PE=2 SV=1	S	Function unknown	fasciclin-like arabinogalactan protein 10 [Solanum lycopersicum]	cellular component: cellular anatomical entity (GO:0110165)
gene21584	LOC101266546	TRM10/11	4.08044	2.42565	3.50659	1.446	1.39883	0.977298	1.29978	1.85373	1.20304	0.18358	0.234155	0.580666	3.88317e-07	-1.25973	down	1.3728e-05	-2.00281	down	--	--	--	--	--	--	--	--	--	--	--	uncharacterized protein LOC101266546 [Solanum lycopersicum]	--
gene21585	LOC101246746	LOC101246746	1.27723	1.53569	1.16116	0.193269	0.192936	0.460131	1.8464	1.8407	1.48789	4.24213	6.08277	6.07799	4.698e-05	-2.08094	down	2.87402e-11	1.76328	up	--	--	Molecular Function: DNA binding (GO:0003677);; Molecular Function: DNA-binding transcription factor activity (GO:0003700);; Cellular Component: nucleus (GO:0005634);;	K09286|1.4e-28|cit:102614162|K09286 EREBP-like factor | (RefSeq) dehydration-responsive element-binding protein 1B-like	--	--	--	AP2 domain	Ethylene-responsive transcription factor ERF026 OS=Arabidopsis thaliana OX=3702 GN=ERF026 PE=2 SV=1	K	Transcription	ethylene-responsive transcription factor ERF027-like [Solanum lycopersicum]	molecular function: binding (GO:0005488);; molecular function: transcription regulator activity (GO:0140110);; cellular component: intracellular (GO:0005622);; cellular component: cellular anatomical entity (GO:0110165)
gene21618	TPM-1	TPM-1	69.2532	61.2372	62.9173	217.916	212.581	218.96	35.2766	30.585	42.2419	73.2355	80.2757	80.04	8.01466e-228	1.87258	up	3.39179e-30	1.21905	up	--	--	Cellular Component: integral component of membrane (GO:0016021);;	K12173|1.1e-27|gmx:100794341|K12173 BRCA1-A complex subunit BRE | (RefSeq) BRISC and BRCA1-A complex member 2	Homologous recombination (ko03440)	--	--	Thaumatin family	Osmotin-like protein OSML13 OS=Solanum commersonii OX=4109 PE=2 SV=1	O	Posttranslational modification, protein turnover, chaperones	osmotin-like protein TPM-1 precursor [Solanum lycopersicum]	cellular component: cellular anatomical entity (GO:0110165)
gene21643	LOC101261734	LOC101261734	2.8398	2.79302	3.28588	0.404775	0.573225	0.615223	0.580151	0.957216	0.889401	0.322321	0.213126	0.156414	1.91741e-24	-2.24428	down	0.00167289	-1.46173	down	[P]	Inorganic ion transport and metabolism	Molecular Function: nucleotide binding (GO:0000166);; Molecular Function: copper ion binding (GO:0005507);; Cellular Component: integral component of membrane (GO:0016021);; Molecular Function: ATPase-coupled cation transmembrane transporter activity (GO:0019829);; Biological Process: metal ion transport (GO:0030001);;	K17686|0.0e+00|sly:101261734|K17686 P-type Cu+ transporter [EC:7.2.2.8] | (RefSeq) probable copper-transporting ATPase HMA5 isoform X1	MAPK signaling pathway - plant (ko04016)	[P]	Inorganic ion transport and metabolism	E1-E2 ATPase	Probable copper-transporting ATPase HMA5 OS=Arabidopsis thaliana OX=3702 GN=HMA5 PE=1 SV=2	P	Inorganic ion transport and metabolism	probable copper-transporting ATPase HMA5 isoform X1 [Solanum lycopersicum]	molecular function: binding (GO:0005488);; cellular component: cellular anatomical entity (GO:0110165);; molecular function: transporter activity (GO:0005215);; biological process: cellular process (GO:0009987);; biological process: localization (GO:0051179)
gene21731	LOC101267917	LOC101267917	6.19547	9.64268	7.19984	1.90122	0.705608	1.68275	2.7285	2.53342	3.63679	0.668458	1.43062	1.01529	3.60844e-12	-2.28829	down	0.00294094	-1.38954	down	--	--	Cellular Component: apoplast (GO:0048046);;	K19027|1.2e-23|smo:SELMODRAFT_443317|K19027 zinc finger FYVE domain-containing protein 26 | (RefSeq) hypothetical protein	--	--	--	Dirigent-like protein	Disease resistance response protein 206 OS=Pisum sativum OX=3888 GN=PI206 PE=1 SV=2	S	Function unknown	disease resistance response protein 206-like [Solanum lycopersicum]	cellular component: cellular anatomical entity (GO:0110165)
gene21756	LOC101262334	LOC101262334	2.75989	4.2991	3.08062	0.686296	0.921539	0.503815	2.40621	1.95598	2.03536	0.764437	0.521886	0.782476	1.06443e-13	-2.12101	down	6.14367e-06	-1.51871	down	--	--	Molecular Function: DNA binding (GO:0003677);; Cellular Component: nucleus (GO:0005634);;	K09273|9.2e-220|sly:101262334|K09273 upstream-binding transcription factor | (RefSeq) high mobility group B protein 6-like	--	[R]	General function prediction only	HMG (high mobility group) box	High mobility group B protein 6 OS=Arabidopsis thaliana OX=3702 GN=HMGB6 PE=2 SV=1	K	Transcription	high mobility group B protein 6-like [Solanum lycopersicum]	molecular function: binding (GO:0005488);; cellular component: intracellular (GO:0005622);; cellular component: cellular anatomical entity (GO:0110165)
gene21871	LOC101262139	LOC101262139	8.63865	8.6367	7.61655	1.69362	1.90898	1.66657	9.81058	11.3049	8.54479	0.922481	1.25967	1.75625	1.24884e-40	-2.1084	down	1.48284e-37	-2.80292	down	--	--	Molecular Function: protein binding (GO:0005515);;	--	--	--	--	Protein of unknown function (DUF4005)	Protein IQ-DOMAIN 1 OS=Arabidopsis thaliana OX=3702 GN=IQD1 PE=1 SV=1	S	Function unknown	protein IQ-DOMAIN 1-like [Solanum lycopersicum]	molecular function: binding (GO:0005488)
gene2190	LOC101264861	LOC101264861	1.73418	1.82381	1.29744	0.891253	0.533823	0.696791	15.23	19.814	19.2412	36.4626	30.6251	37.2337	0.00312796	-1.06828	down	5.69743e-22	1.0467	up	--	--	Biological Process: carbohydrate transport (GO:0008643);; Cellular Component: integral component of membrane (GO:0016021);; Biological Process: transmembrane transport (GO:0055085);;	K15277|4.9e-199|sly:101264861|K15277 solute carrier family 35 (adenosine 3'-phospho 5'-phosphosulfate transporter), member B3 | (RefSeq) UDP-galactose/UDP-glucose transporter 4	--	[G]	Carbohydrate transport and metabolism	UAA transporter family	UDP-galactose/UDP-glucose transporter 4 OS=Arabidopsis thaliana OX=3702 GN=UTR4 PE=2 SV=1	G	Carbohydrate transport and metabolism	UDP-galactose/UDP-glucose transporter 4 [Solanum lycopersicum]	biological process: localization (GO:0051179);; cellular component: cellular anatomical entity (GO:0110165);; biological process: cellular process (GO:0009987)
gene22011	LOC101257594	LOC101257594	3.21911	3.97706	3.3481	0.992098	0.936113	1.79014	2.41341	2.62726	1.91791	0.300485	0.562594	0.459441	4.48196e-09	-1.3772	down	5.15796e-14	-2.27059	down	[L]	Replication, recombination and repair	Molecular Function: DNA binding (GO:0003677);; Molecular Function: ATP binding (GO:0005524);; Biological Process: DNA replication initiation (GO:0006270);;	K10737|0.0e+00|sly:101257594|K10737 DNA helicase MCM8 [EC:3.6.4.12] | (RefSeq) probable DNA helicase MCM8	--	[L]	Replication, recombination and repair	MCM P-loop domain	Probable DNA helicase MCM8 OS=Arabidopsis thaliana OX=3702 GN=MCM8 PE=2 SV=2	L	Replication, recombination and repair	probable DNA helicase MCM8 [Solanum lycopersicum]	molecular function: binding (GO:0005488);; biological process: metabolic process (GO:0008152);; biological process: cellular process (GO:0009987)
gene22015	LOC101255915	LOC101255915	8.99959	10.9092	9.91529	3.62249	3.17279	3.63638	6.74913	6.313	8.3424	2.48597	2.26616	3.09951	3.89524e-28	-1.39415	down	4.02319e-14	-1.32554	down	--	--	Molecular Function: structural constituent of ribosome (GO:0003735);; Biological Process: translation (GO:0006412);; Cellular Component: small ribosomal subunit (GO:0015935);;	--	--	--	--	--	Interactor of constitutive active ROPs 2, chloroplastic OS=Arabidopsis thaliana OX=3702 GN=ICR2 PE=1 SV=1	S	Function unknown	interactor of constitutive active ROPs 2, chloroplastic [Solanum lycopersicum]	molecular function: structural molecule activity (GO:0005198);; biological process: metabolic process (GO:0008152);; biological process: cellular process (GO:0009987);; cellular component: intracellular (GO:0005622);; cellular component: protein-containing complex (GO:0032991);; cellular component: cellular anatomical entity (GO:0110165)
gene22020	LOC101254230	LOC101254230	2.85379	4.31006	2.10004	0.686951	1.42708	0.483598	1.40345	2.01425	1.95742	0.313543	0.683007	0.497532	1.37374e-05	-1.69272	down	0.000136014	-1.72341	down	--	--	Cellular Component: Golgi membrane (GO:0000139);; Molecular Function: galactosylgalactosylxylosylprotein 3-beta-glucuronosyltransferase activity (GO:0015018);; Cellular Component: integral component of membrane (GO:0016021);; Biological Process: cell wall organization (GO:0071555);;	K20869|3.5e-200|sly:101254230|K20869 putative beta-1,4-xylosyltransferase IRX9 [EC:2.4.2.-] | (RefSeq) probable beta-1,4-xylosyltransferase IRX9	--	[O]	Posttranslational modification, protein turnover, chaperones	Glycosyltransferase family 43	Beta-1,4-xylosyltransferase IRX9 OS=Arabidopsis thaliana OX=3702 GN=IRX9 PE=1 SV=1	O	Posttranslational modification, protein turnover, chaperones	probable beta-1,4-xylosyltransferase IRX9 [Solanum lycopersicum]	cellular component: cellular anatomical entity (GO:0110165);; molecular function: catalytic activity (GO:0003824);; biological process: cellular process (GO:0009987)
gene22068	LOC101244800	LOC101244800	75.5686	75.153	74.6952	15.4547	19.5021	12.7391	25.2141	23.1384	24.9511	5.82887	6.00917	6.3248	5.36108e-33	-2.11426	down	3.31691e-62	-1.90691	down	[G]	Carbohydrate transport and metabolism	Molecular Function: adenosine kinase activity (GO:0004001);; Biological Process: purine ribonucleoside salvage (GO:0006166);;	K00856|6.1e-199|sly:101244800|K00856 adenosine kinase [EC:2.7.1.20] | (RefSeq) adenosine kinase 2	Purine metabolism (ko00230)	[G]	Carbohydrate transport and metabolism	pfkB family carbohydrate kinase	Adenosine kinase 2 OS=Arabidopsis thaliana OX=3702 GN=ADK2 PE=1 SV=1	G	Carbohydrate transport and metabolism	adenosine kinase 2 [Solanum lycopersicum]	molecular function: catalytic activity (GO:0003824);; biological process: metabolic process (GO:0008152);; biological process: cellular process (GO:0009987)
gene22078	LOC101266552	LOC101266552	6.3325	7.28979	7.0528	3.0622	2.07769	2.95287	20.3069	19.2157	18.7514	3.25822	2.40563	2.11255	4.54739e-13	-1.22631	down	6.41051e-89	-2.79887	down	[G]	Carbohydrate transport and metabolism	Molecular Function: UDP-glycosyltransferase activity (GO:0008194);;	K00927|9.4e-164|ini:109182250|K00927 phosphoglycerate kinase [EC:2.7.2.3] | (RefSeq) uncharacterized LOC109182250	Glycolysis / Gluconeogenesis (ko00010);; Carbon fixation in photosynthetic organisms (ko00710);; Carbon metabolism (ko01200);; Biosynthesis of amino acids (ko01230)	[GC]	Carbohydrate transport and metabolism;; Energy production and conversion	UDP-glucoronosyl and UDP-glucosyl transferase	UDP-glycosyltransferase 86A1 OS=Arabidopsis thaliana OX=3702 GN=UGT86A1 PE=2 SV=1	--	--	UDP-glycosyltransferase 86A1-like [Solanum lycopersicum]	molecular function: catalytic activity (GO:0003824)
gene22098	SAM3	SAM3	569.645	492.159	529.182	175.67	180.707	174.461	225.332	203.515	210.36	82.1282	76.379	72.6574	3.80493e-178	-1.45815	down	2.02156e-117	-1.36299	down	[H]	Coenzyme transport and metabolism	Molecular Function: methionine adenosyltransferase activity (GO:0004478);; Molecular Function: ATP binding (GO:0005524);; Biological Process: S-adenosylmethionine biosynthetic process (GO:0006556);; Biological Process: one-carbon metabolic process (GO:0006730);; Molecular Function: metal ion binding (GO:0046872);;	K00789|3.2e-228|sly:544302|K00789 S-adenosylmethionine synthetase [EC:2.5.1.6] | (RefSeq) SAM3; S-adenosylmethionine synthase 3	Cysteine and methionine metabolism (ko00270);; Biosynthesis of amino acids (ko01230)	[H]	Coenzyme transport and metabolism	S-adenosylmethionine synthetase, C-terminal domain	S-adenosylmethionine synthase 3 OS=Solanum lycopersicum OX=4081 GN=SAM3 PE=2 SV=1	H	Coenzyme transport and metabolism	S-adenosylmethionine synthase 3 [Solanum lycopersicum]	molecular function: catalytic activity (GO:0003824);; molecular function: binding (GO:0005488);; biological process: metabolic process (GO:0008152);; biological process: cellular process (GO:0009987)
gene22102	LOC101259187	LOC101259187	133.734	154.476	140.756	15.7863	18.0928	16.7825	82.9368	87.8765	94.4914	6.3589	6.81461	6.46336	0	-2.95397	down	0	-3.65034	down	[G]	Carbohydrate transport and metabolism	Molecular Function: hydrolase activity, hydrolyzing O-glycosyl compounds (GO:0004553);; Cellular Component: cell wall (GO:0005618);; Biological Process: xyloglucan metabolic process (GO:0010411);; Molecular Function: xyloglucan:xyloglucosyl transferase activity (GO:0016762);; Biological Process: cell wall biogenesis (GO:0042546);; Cellular Component: apoplast (GO:0048046);; Biological Process: ce…	K08235|4.9e-184|sly:101259187|K08235 xyloglucan:xyloglucosyl transferase [EC:2.4.1.207] | (RefSeq) probable xyloglucan endotransglucosylase/hydrolase protein 32	--	--	--	Glycosyl hydrolases family 16	Probable xyloglucan endotransglucosylase/hydrolase protein 32 OS=Arabidopsis thaliana OX=3702 GN=XTH32 PE=2 SV=1	G	Carbohydrate transport and metabolism	probable xyloglucan endotransglucosylase/hydrolase protein 32 [Solanum lycopersicum]	molecular function: catalytic activity (GO:0003824);; cellular component: cellular anatomical entity (GO:0110165);; biological process: metabolic process (GO:0008152);; biological process: cellular process (GO:0009987)
gene22109	LOC101257697	LOC101257697	5.63348	6.00092	4.77508	1.33402	0.863793	1.47051	3.65656	2.88904	3.08086	1.06726	0.606773	0.48641	5.30132e-19	-2.0342	down	1.06821e-09	-2.05205	down	[G]	Carbohydrate transport and metabolism	Cellular Component: integral component of membrane (GO:0016021);; Molecular Function: pectate lyase activity (GO:0030570);; Biological Process: pectin catabolic process (GO:0045490);; Molecular Function: metal ion binding (GO:0046872);;	K01728|3.7e-266|sly:101257697|K01728 pectate lyase [EC:4.2.2.2] | (RefSeq) probable pectate lyase 12	Pentose and glucuronate interconversions (ko00040)	--	--	Pectate lyase	Probable pectate lyase 12 OS=Arabidopsis thaliana OX=3702 GN=At3g53190 PE=2 SV=2	G	Carbohydrate transport and metabolism	probable pectate lyase 12 [Solanum lycopersicum]	cellular component: cellular anatomical entity (GO:0110165);; molecular function: catalytic activity (GO:0003824);; biological process: metabolic process (GO:0008152);; molecular function: binding (GO:0005488)
gene22122	LOC101267051	LOC101267051	0.525474	0.783321	0.578057	0.129015	0.132562	0.093149	1.84337	1.41827	1.27614	3.58804	2.77263	2.65361	9.61204e-10	-2.27398	down	1.03636e-08	1.08956	up	--	--	--	--	--	--	--	--	--	--	--	ELKS/Rab6-interacting/CAST family member 1-like [Solanum lycopersicum]	--
gene22154	LOC101247455	LOC101247455	11.9373	12.4116	11.3556	2.65872	3.76494	2.66729	1.75668	1.59994	1.02614	0.035845	0.123596	0	2.38289e-43	-1.84472	down	0.000179919	-4.52996	down	--		Molecular Function: protein kinase activity (GO:0004672);; Molecular Function: ATP binding (GO:0005524);; Cellular Component: integral component of membrane (GO:0016021);;	K20359|3.8e-49|eus:EUTSA_v10006389mg|K20359 PRA1 family protein 1 | (RefSeq) hypothetical protein	--	--	--	Protein tyrosine and serine/threonine kinase	Leucine-rich repeat receptor-like protein kinase PXC1 OS=Arabidopsis thaliana OX=3702 GN=PXC1 PE=1 SV=1	T	Signal transduction mechanisms	leucine-rich repeat receptor-like protein kinase PXC1 [Solanum lycopersicum]	molecular function: catalytic activity (GO:0003824);; biological process: metabolic process (GO:0008152);; biological process: cellular process (GO:0009987);; molecular function: binding (GO:0005488);; cellular component: cellular anatomical entity (GO:0110165)
gene22205	LOC101261952	LOC101261952	3.24715	2.68672	2.87991	0.61106	1.12452	0.856043	3.8192	4.08236	3.85522	1.59053	1.66735	2.0212	2.30135e-14	-1.63927	down	8.79463e-10	-1.04271	down	[U]	Intracellular trafficking, secretion, and vesicular transport	Molecular Function: protein kinase activity (GO:0004672);; Molecular Function: ATP binding (GO:0005524);;	K08286|3.3e-232|gab:108474182|K08286 protein-serine/threonine kinase [EC:2.7.11.-] | (RefSeq) serine/threonine-protein kinase D6PKL1	--	[R]	General function prediction only	Protein kinase domain	Serine/threonine-protein kinase KIPK2 OS=Arabidopsis thaliana OX=3702 GN=KIPK2 PE=1 SV=1	T	Signal transduction mechanisms	serine/threonine-protein kinase KIPK1-like [Solanum lycopersicum]	molecular function: catalytic activity (GO:0003824);; biological process: metabolic process (GO:0008152);; biological process: cellular process (GO:0009987);; molecular function: binding (GO:0005488)
gene22220	LOC101260564	LOC101260564	2.9838	3.28049	3.02436	0.548418	0.55097	0.819598	1.32239	1.19298	2.03043	3.06352	2.95412	2.51901	2.75224e-13	-2.11901	down	0.00126626	1.01603	up	[HR]	Coenzyme transport and metabolism;; General function prediction only	--	--	--	--	--	Alpha/beta hydrolase family	--	S	Function unknown	uncharacterized protein LOC101260564 isoform X1 [Solanum lycopersicum]	--
gene22251	LOC101253821	LOC101253821	2.62862	1.67361	2.34336	0.315866	0.417973	0.982224	0.916692	0.852771	1.33934	0.120279	0.184859	0.273353	1.13706e-05	-1.82577	down	0.000104758	-2.26853	down	--	--	Molecular Function: electron transfer activity (GO:0009055);; Molecular Function: protein disulfide oxidoreductase activity (GO:0015035);;	K17479|3.9e-229|sly:101253821|K17479 glutaredoxin domain-containing cysteine-rich protein 1 | (RefSeq) glutaredoxin domain-containing cysteine-rich protein 1	--	[O]	Posttranslational modification, protein turnover, chaperones	Glutaredoxin	Uncharacterized protein At3g28850 OS=Arabidopsis thaliana OX=3702 GN=At3g28850 PE=4 SV=1	O	Posttranslational modification, protein turnover, chaperones	glutaredoxin domain-containing cysteine-rich protein 1 [Solanum lycopersicum]	molecular function: catalytic activity (GO:0003824);; biological process: metabolic process (GO:0008152)
gene22271	LOC101247848	LOC101247848	2.62837	2.97416	2.89448	0.955295	1.15052	1.22102	1.34682	1.27886	1.52599	0.818156	0.493094	0.552608	1.82992e-11	-1.22142	down	0.000585213	-1.0463	down	--	--	Molecular Function: microtubule motor activity (GO:0003777);; Molecular Function: ATP binding (GO:0005524);; Biological Process: microtubule-based movement (GO:0007018);; Molecular Function: microtubule binding (GO:0008017);;	K10398|0.0e+00|sly:101247848|K10398 kinesin family member 11 | (RefSeq) kinesin-like protein KIN-5C	--	[Z]	Cytoskeleton	Kinesin motor domain	Kinesin-like protein KIN-5C OS=Nicotiana tabacum OX=4097 GN=KIN5C PE=1 SV=1	Z	Cytoskeleton	kinesin-like protein KIN-5C [Solanum lycopersicum]	molecular function: catalytic activity (GO:0003824);; molecular function: binding (GO:0005488);; biological process: cellular process (GO:0009987)
gene22325	LOC101258297	LOC101258297	2.82856	1.85354	2.06553	1.08098	0.744393	0.80929	44.8678	46.4994	47.7537	16.6186	12.399	16.2198	0.000559075	-1.22624	down	1.54404e-47	-1.51604	down	[IQR]	Lipid transport and metabolism;; Secondary metabolites biosynthesis, transport and catabolism;; General function prediction only	--	K19329|3.0e-99|tcc:18606538|K19329 WW domain-containing oxidoreductase | (RefSeq) short-chain dehydrogenase TIC 32, chloroplastic	--	[Q]	Secondary metabolites biosynthesis, transport and catabolism	short chain dehydrogenase	Short-chain dehydrogenase TIC 32 B, chloroplastic OS=Brassica napus OX=3708 GN=TIC32B PE=3 SV=1	Q	Secondary metabolites biosynthesis, transport and catabolism	short-chain dehydrogenase TIC 32, chloroplastic [Solanum lycopersicum]	--
gene22352	LOC101255427	LOC101255427	1.67985	2.41197	1.60184	0.721667	0.744288	0.906827	1.56439	1.24089	1.6214	0.257215	0.25096	0.39119	4.52279e-05	-1.11992	down	5.35539e-09	-2.15507	down	--	--	Molecular Function: microtubule motor activity (GO:0003777);; Molecular Function: ATP binding (GO:0005524);; Cellular Component: microtubule (GO:0005874);; Biological Process: microtubule-based movement (GO:0007018);; Molecular Function: microtubule binding (GO:0008017);;	K10403|0.0e+00|sly:101255427|K10403 kinesin family member 22 | (RefSeq) kinesin-like protein KIN-10B	--	[Z]	Cytoskeleton	Kinesin motor domain	Kinesin-like protein KIN-10B OS=Arabidopsis thaliana OX=3702 GN=KIN10B PE=2 SV=1	Z	Cytoskeleton	kinesin-like protein KIN-10B [Solanum lycopersicum]	molecular function: catalytic activity (GO:0003824);; molecular function: binding (GO:0005488);; cellular component: intracellular (GO:0005622);; cellular component: cellular anatomical entity (GO:0110165);; biological process: cellular process (GO:0009987)
gene22368	LOC101254231	LOC101254231	6.68028	7.93694	6.60573	0.997071	0.603391	1.01417	2.69136	3.06845	2.96198	0.670054	0.539831	1.7466	2.72014e-28	-2.89435	down	0.00207787	-1.44267	down	[DPM]	Cell cycle control, cell division, chromosome partitioning;; Inorganic ion transport and metabolism;; Cell wall/membrane/envelope biogenesis	Molecular Function: copper ion binding (GO:0005507);; Biological Process: oxidation-reduction process (GO:0055114);;	K05909|1.5e-183|sly:101254231|K05909 laccase [EC:1.10.3.2] | (RefSeq) laccase-17	--	[Q]	Secondary metabolites biosynthesis, transport and catabolism	Multicopper oxidase	Laccase-17 OS=Arabidopsis thaliana OX=3702 GN=LAC17 PE=2 SV=1	Q	Secondary metabolites biosynthesis, transport and catabolism	laccase-17 [Solanum lycopersicum]	molecular function: binding (GO:0005488);; biological process: metabolic process (GO:0008152)
gene22374	LOC101255725	LOC101255725	8.98593	7.79302	8.81676	4.27006	4.26404	2.95434	2.96676	3.65193	3.30586	0.375571	0.359052	0.390576	1.29107e-10	-1.02768	down	2.24165e-25	-3.01337	down	--	--	Molecular Function: aspartic-type endopeptidase activity (GO:0004190);;	K22683|6.2e-39|smo:SELMODRAFT_426333|K22683 aspartyl protease family protein [EC:3.4.23.-] | (RefSeq) hypothetical protein	--	[O]	Posttranslational modification, protein turnover, chaperones	Xylanase inhibitor N-terminal	Aspartic proteinase PCS1 OS=Arabidopsis thaliana OX=3702 GN=PCS1 PE=2 SV=1	O	Posttranslational modification, protein turnover, chaperones	aspartic proteinase PCS1 [Solanum lycopersicum]	molecular function: catalytic activity (GO:0003824);; biological process: metabolic process (GO:0008152)
gene22377	LecRK-XI	LecRK-XI	1.55332	1.6116	1.90427	0.630271	0.524187	0.700447	1.65222	1.50445	1.43788	0.906261	0.687525	0.390236	4.27955e-07	-1.32226	down	0.00151568	-1.10512	down	--		Molecular Function: protein kinase activity (GO:0004672);; Molecular Function: ATP binding (GO:0005524);; Cellular Component: plasma membrane (GO:0005886);; Molecular Function: carbohydrate binding (GO:0030246);;	K01176|1.5e-71|sbi:8065370|K01176 alpha-amylase [EC:3.2.1.1] | (RefSeq) alpha-amylase isozyme 2A	Starch and sucrose metabolism (ko00500)	--	--	Legume lectin domain	L-type lectin-domain containing receptor kinase S.4 OS=Arabidopsis thaliana OX=3702 GN=LECRKS4 PE=2 SV=1	T	Signal transduction mechanisms	clade XI lectin receptor kinase precursor [Solanum lycopersicum]	molecular function: catalytic activity (GO:0003824);; biological process: metabolic process (GO:0008152);; biological process: cellular process (GO:0009987);; molecular function: binding (GO:0005488);; cellular component: cellular anatomical entity (GO:0110165)
gene2244	LOC101264462	LOC101264462	2.29811	3.38056	3.4865	1.15264	0.860342	0.863246	1.69957	1.18269	1.945	0.616783	0.623246	0.42898	2.84431e-07	-1.53259	down	0.00153817	-1.41059	down	--	--	Molecular Function: DNA binding (GO:0003677);; Cellular Component: nucleus (GO:0005634);;	K09422|3.1e-181|sly:101264462|K09422 transcription factor MYB, plant | (RefSeq) transcription factor MYB41-like	--	[K]	Transcription	Myb-like DNA-binding domain	Transcription factor MYB17 OS=Arabidopsis thaliana OX=3702 GN=MYB17 PE=1 SV=1	K	Transcription	transcription factor MYB41-like [Solanum lycopersicum]	molecular function: binding (GO:0005488);; cellular component: intracellular (GO:0005622);; cellular component: cellular anatomical entity (GO:0110165)
gene22506	LOC101249847	LOC101249847	17.01	14.5482	16.4778	5.40586	3.04688	4.5539	4.35077	4.70429	4.96499	0.273119	0.482058	0.095163	4.5203e-23	-1.75777	down	1.12735e-22	-3.87047	down	--	--	Molecular Function: molecular_function (GO:0003674);; Molecular Function: enzyme inhibitor activity (GO:0004857);; Molecular Function: protein binding (GO:0005515);; Cellular Component: cellular_component (GO:0005575);; Cellular Component: cell wall (GO:0005618);; Cellular Component: intracellular (GO:0005622);; Cellular Component: obsolete cell (GO:0005623);; Cellular Component: cytoplasm (GO:00…	K01188|1.2e-21|sita:101778196|K01188 beta-glucosidase [EC:3.2.1.21] | (RefSeq) beta-glucosidase 12	Cyanoamino acid metabolism (ko00460);; Starch and sucrose metabolism (ko00500);; Phenylpropanoid biosynthesis (ko00940)	--	--	Leucine rich repeat	Polygalacturonase inhibitor OS=Pyrus communis OX=23211 GN=PGIP PE=1 SV=1	S	Function unknown	polygalacturonase inhibitor [Solanum lycopersicum]	molecular function: molecular function regulator (GO:0098772);; biological process: biological regulation (GO:0065007);; molecular function: binding (GO:0005488);; cellular component: cellular anatomical entity (GO:0110165);; cellular component: intracellular (GO:0005622)
gene22507	LOC101267157	LOC101267157	8.00212	6.44837	7.9957	0.834198	0.772251	0.764189	2.33229	2.93224	2.24807	1.29154	0.996422	0.435494	3.58122e-65	-3.1058	down	0.00016177	-1.35657	down	--	--	--	--	--	--	--	--	--	--	--	endochitinase A [Solanum lycopersicum]	--
gene22512	LOC101248703	LOC101248703	9.23576	8.89086	9.5487	1.02455	0.14053	0	3.79158	3.79828	3.24007	0.967099	0.738056	1.32141	0.00503222	-4.42198	down	2.55434e-05	-1.72136	down	--	--	Biological Process: defense response (GO:0006952);;	--	--	--	--	Pathogenesis-related protein Bet v 1 family	MLP-like protein 168 OS=Arabidopsis thaliana OX=3702 GN=MLP168 PE=2 SV=1	S	Function unknown	kirola-like [Solanum lycopersicum]	biological process: response to stimulus (GO:0050896)
gene22545	LOC101245282	LOC101245282	1.68752	1.431	1.93211	8.01553	4.41258	6.56345	4.4732	4.01765	4.46916	14.331	14.6521	13.6487	1.77172e-14	2.0341	up	9.50703e-30	1.82193	up	--	--	Biological Process: response to acid chemical (GO:0001101);; Biological Process: response to stress (GO:0006950);; Biological Process: defense response (GO:0006952);; Biological Process: biological_process (GO:0008150);; Biological Process: response to external stimulus (GO:0009605);; Biological Process: response to biotic stimulus (GO:0009607);; Biological Process: response to fungus (GO:0009620…	K08238|3.8e-24|brp:103847104|K08238 xyloglucan 6-xylosyltransferase [EC:2.4.2.39] | (RefSeq) probable xyloglucan 6-xylosyltransferase 3	--	--	--	LURP-one-related	Protein LURP-one-related 15 OS=Arabidopsis thaliana OX=3702 GN=At5g01750 PE=1 SV=1	S	Function unknown	protein LURP-one-related 10 [Solanum lycopersicum]	biological process: response to stimulus (GO:0050896);; biological process: interspecies interaction between organisms (GO:0044419);; biological process: multi-organism process (GO:0051704)
gene22558	LOC101243813	LOC101243813	24.2857	26.9282	24.6303	7.71704	7.92182	6.52109	2.11212	1.90024	3.66842	1.44124	0.440178	1.05402	5.64419e-47	-1.64557	down	0.0073276	-1.27479	down	[I]	Lipid transport and metabolism	Molecular Function: molecular_function (GO:0003674);; Molecular Function: catalytic activity (GO:0003824);; Molecular Function: hydrolase activity (GO:0016787);;	K20802|2.7e-43|ath:AT5G10300|K20802 (R)-mandelonitrile lyase [EC:4.1.2.10] | (RefSeq) MES5; methyl esterase 5	Cyanoamino acid metabolism (ko00460)	--	--	Alpha/beta hydrolase family	Salicylic acid-binding protein 2 OS=Nicotiana tabacum OX=4097 GN=SABP2 PE=1 SV=1	S	Function unknown	polyneuridine-aldehyde esterase [Solanum lycopersicum]	molecular function: catalytic activity (GO:0003824)
gene22575	LOC101258482	LOC101258482	13.922	17.8357	15.7791	1.57796	3.2018	2.47384	4.55135	9.37358	3.90284	2.22609	1.99706	1.27885	5.22511e-31	-2.57838	down	8.64555e-05	-1.58715	down	--	--	--	K15255|1.3e-09|nsy:104238652|K15255 ATP-dependent DNA helicase PIF1 [EC:3.6.4.12] | (RefSeq) ATP-dependent DNA helicase PIF3-like	--	--	--	Replication factor-A C terminal domain	--	--	--	uncharacterized protein LOC101258482 isoform X2 [Solanum lycopersicum]	--
gene22578	LOC101265951	LOC101265951	4.53049	3.96547	4.22954	1.01274	0.850143	1.16792	2.52859	3.90384	2.56071	0.768159	1.08058	1.03117	4.60591e-29	-1.94249	down	1.12591e-09	-1.53736	down	[M]	Cell wall/membrane/envelope biogenesis	Molecular Function: protein kinase activity (GO:0004672);; Molecular Function: ATP binding (GO:0005524);; Cellular Component: integral component of membrane (GO:0016021);;	K20359|2.2e-128|eus:EUTSA_v10006389mg|K20359 PRA1 family protein 1 | (RefSeq) hypothetical protein	--	--	--	Protein kinase domain	Probable leucine-rich repeat receptor-like protein kinase IMK3 OS=Arabidopsis thaliana OX=3702 GN=IMK3 PE=1 SV=1	T	Signal transduction mechanisms	probably inactive leucine-rich repeat receptor-like protein kinase IMK2 isoform X1 [Solanum lycopersicum]	molecular function: catalytic activity (GO:0003824);; biological process: metabolic process (GO:0008152);; biological process: cellular process (GO:0009987);; molecular function: binding (GO:0005488);; cellular component: cellular anatomical entity (GO:0110165)
gene22660	LOC101254020	LOC101254020	12.0238	11.434	10.2193	4.70579	4.66715	4.60302	8.92024	7.98773	8.90789	3.17697	3.04102	4.87656	1.27142e-17	-1.18996	down	3.44402e-09	-1.15892	down	--	--	--	K01166|5.9e-11|gra:105775724|K01166 ribonuclease T2 [EC:4.6.1.19] | (RefSeq) ribonuclease 1-like	--	[O]	Posttranslational modification, protein turnover, chaperones	Gamma interferon inducible lysosomal thiol reductase (GILT)	Gamma-interferon-responsive lysosomal thiol protein OS=Arabidopsis thaliana OX=3702 GN=GILT PE=2 SV=1	O	Posttranslational modification, protein turnover, chaperones	gamma-interferon-responsive lysosomal thiol protein isoform X2 [Solanum lycopersicum]	--
gene22783	LOC101263638	LOC101263638	0.784387	1.74376	1.19232	0.551212	0.229998	0.33797	6.15931	6.43505	5.79417	1.69338	1.10133	1.29159	9.06401e-05	-1.59254	down	1.82826e-29	-2.06442	down	[T]	Signal transduction mechanisms	Molecular Function: protein kinase activity (GO:0004672);; Molecular Function: ATP binding (GO:0005524);; Cellular Component: integral component of membrane (GO:0016021);;	K13415|8.8e-50|dosa:Os01t0718300-01|K13415 protein brassinosteroid insensitive 1 [EC:2.7.10.1 2.7.11.1] | (RefSeq) Os01g0718300, D61, DWARF_61; Similar to Systemin receptor SR160 precursor (EC 2.7.1.37) (Brassinosteroid LRR receptor kinase).	Plant hormone signal transduction (ko04075)	--	--	Protein tyrosine and serine/threonine kinase	Probable inactive receptor kinase At5g58300 OS=Arabidopsis thaliana OX=3702 GN=At5g58300 PE=1 SV=1	T	Signal transduction mechanisms	probable inactive receptor kinase At5g58300 [Solanum lycopersicum]	molecular function: catalytic activity (GO:0003824);; biological process: metabolic process (GO:0008152);; biological process: cellular process (GO:0009987);; molecular function: binding (GO:0005488);; cellular component: cellular anatomical entity (GO:0110165)
gene22902	LOC101263456	LOC101263456	10.8701	12.1342	10.3031	2.46693	1.4949	2.39502	11.1783	11.732	13.6969	3.72898	3.31173	2.54073	4.96546e-39	-2.26095	down	1.21939e-28	-1.82666	down	--	--	Molecular Function: hydrolase activity, hydrolyzing O-glycosyl compounds (GO:0004553);; Biological Process: carbohydrate metabolic process (GO:0005975);;	K19891|2.6e-83|ppp:112294008|K19891 glucan endo-1,3-beta-glucosidase 1/2/3 [EC:3.2.1.39] | (RefSeq) glucan endo-1,3-beta-glucosidase 3-like	Starch and sucrose metabolism (ko00500)	--	--	Glycosyl hydrolases family 17	Probable glucan endo-1,3-beta-glucosidase A6 OS=Arabidopsis thaliana OX=3702 GN=A6 PE=2 SV=1	G	Carbohydrate transport and metabolism	probable glucan endo-1,3-beta-glucosidase A6 [Solanum lycopersicum]	molecular function: catalytic activity (GO:0003824);; biological process: metabolic process (GO:0008152)
gene22944	LOC101244316	LOC101244316	9.6062	8.97437	10.757	2.38924	2.35375	3.51411	54.5144	53.2201	47.1164	19.7282	16.9666	18.9154	4.34715e-23	-1.70222	down	3.08428e-56	-1.37362	down	--	--	Molecular Function: UDP-glycosyltransferase activity (GO:0008194);;	K22772|1.8e-273|sly:101244316|K22772 flavonol-3-O-glucoside L-rhamnosyltransferase [EC:2.4.1.159] | (RefSeq) anthocyanidin 3-O-glucosyltransferase	Flavone and flavonol biosynthesis (ko00944)	[GC]	Carbohydrate transport and metabolism;; Energy production and conversion	UDP-glucoronosyl and UDP-glucosyl transferase	Anthocyanidin-3-O-glucoside rhamnosyltransferase OS=Petunia hybrida OX=4102 GN=RT PE=2 SV=1	--	--	anthocyanidin 3-O-glucosyltransferase [Solanum lycopersicum]	molecular function: catalytic activity (GO:0003824)
gene22959	LOC101249010	LOC101249010	2.00595	1.52509	2.44435	0.752024	0.628251	0.731378	1.77367	1.97049	1.15233	0.282495	0.376886	0.75702	5.66805e-07	-1.36927	down	5.22069e-05	-1.66677	down	--	--	Biological Process: DNA replication initiation (GO:0006270);;	K06628|0.0e+00|sly:101249010|K06628 cell division control protein 45 | (RefSeq) cell division control protein 45 homolog	--	[L]	Replication, recombination and repair	CDC45-like protein	--	L	Replication, recombination and repair	cell division control protein 45 homolog [Solanum lycopersicum]	biological process: metabolic process (GO:0008152);; biological process: cellular process (GO:0009987)
gene23013	LOC101255331	LOC101255331	7.88737	8.50946	8.97775	3.61002	4.05568	3.44901	1.62605	2.43211	2.29001	1.53898	0.703539	0.671869	1.88154e-21	-1.06103	down	0.00199659	-1.02417	down	[O]	Posttranslational modification, protein turnover, chaperones	Molecular Function: protein kinase activity (GO:0004672);; Molecular Function: ATP binding (GO:0005524);; Cellular Component: integral component of membrane (GO:0016021);;	K16224|2.0e-87|ath:AT2G19190|K16224 senescence-induced receptor-like serine/threonine-protein kinase | (RefSeq) FRK1; FLG22-induced receptor-like kinase 1	MAPK signaling pathway - plant (ko04016);; Plant-pathogen interaction (ko04626)	--	--	Malectin-like domain	Probable LRR receptor-like serine/threonine-protein kinase At5g48740 OS=Arabidopsis thaliana OX=3702 GN=At5g48740 PE=1 SV=1	T	Signal transduction mechanisms	probable LRR receptor-like serine/threonine-protein kinase At5g48740 isoform X1 [Solanum lycopersicum]	molecular function: catalytic activity (GO:0003824);; biological process: metabolic process (GO:0008152);; biological process: cellular process (GO:0009987);; molecular function: binding (GO:0005488);; cellular component: cellular anatomical entity (GO:0110165)
gene23067	LOC101263751	LOC101263751	3.26631	2.57969	3.45718	0.791715	0.929108	1.41439	4.00699	3.72507	4.11242	2.71706	1.79047	0.959291	5.47071e-09	-1.44181	down	0.000611796	-1.01232	down	[O]	Posttranslational modification, protein turnover, chaperones	Molecular Function: protein kinase activity (GO:0004672);; Molecular Function: ATP binding (GO:0005524);; Cellular Component: integral component of membrane (GO:0016021);;	K20359|1.3e-46|eus:EUTSA_v10006389mg|K20359 PRA1 family protein 1 | (RefSeq) hypothetical protein	--	--	--	Protein tyrosine and serine/threonine kinase	Putative kinase-like protein TMKL1 OS=Arabidopsis thaliana OX=3702 GN=TMKL1 PE=1 SV=1	T	Signal transduction mechanisms	putative kinase-like protein TMKL1 [Solanum lycopersicum]	molecular function: catalytic activity (GO:0003824);; biological process: metabolic process (GO:0008152);; biological process: cellular process (GO:0009987);; molecular function: binding (GO:0005488);; cellular component: cellular anatomical entity (GO:0110165)
gene23074	LOC101264365	LOC101264365	6.57024	5.47229	5.67262	0.428569	0.716542	0.227626	8.52856	8.27107	7.45779	0.057633	0.534106	0.118198	4.86894e-18	-3.50726	down	4.68511e-24	-4.9135	down	--	--	--	--	--	--	--	--	--	S	Function unknown	glycine-rich protein 5-like [Solanum lycopersicum]	--
gene23199	LOC101264367	LOC101264367	12.6943	12.3258	13.1539	1.29762	1.59618	1.09251	1.35759	1.06648	1.76022	0.457152	0.884255	0.38638	4.24749e-116	-3.11413	down	0.00603448	-1.12997	down	[R]	General function prediction only	Molecular Function: protein kinase activity (GO:0004672);; Molecular Function: ATP binding (GO:0005524);;	K08857|0.0e+00|sly:101264367|K08857 NIMA (never in mitosis gene a)-related kinase 1/4/5 [EC:2.7.11.1] | (RefSeq) serine/threonine-protein kinase Nek2 isoform X1	--	[R]	General function prediction only	Protein kinase domain	Serine/threonine-protein kinase Nek2 OS=Oryza sativa subsp. indica OX=39946 GN=NEK2 PE=3 SV=1	T	Signal transduction mechanisms	serine/threonine-protein kinase Nek2 isoform X1 [Solanum lycopersicum]	molecular function: catalytic activity (GO:0003824);; biological process: metabolic process (GO:0008152);; biological process: cellular process (GO:0009987);; molecular function: binding (GO:0005488)
gene23232	LOC101267447	LOC101267447	8.36846	9.14452	7.82824	3.33444	4.01767	3.88336	4.18523	4.63118	3.93274	0.504655	1.46622	0.61616	9.3013e-15	-1.04587	down	3.99651e-11	-2.18624	down	--	--	Biological Process: reproduction (GO:0000003);; Cellular Component: ubiquitin ligase complex (GO:0000151);; Biological Process: mitotic cell cycle (GO:0000278);; Biological Process: nuclear division (GO:0000280);; Cellular Component: male germ cell nucleus (GO:0001673);; Biological Process: developmental process involved in reproduction (GO:0003006);; Molecular Function: protein binding (GO:00055…	--	--	--	--	F-box domain	F-box/LRR-repeat protein 17 OS=Arabidopsis thaliana OX=3702 GN=FBL17 PE=1 SV=1	S	Function unknown	F-box/LRR-repeat protein 17 [Solanum lycopersicum]	biological process: reproduction (GO:0000003);; cellular component: protein-containing complex (GO:0032991);; biological process: cellular process (GO:0009987);; cellular component: intracellular (GO:0005622);; cellular component: cellular anatomical entity (GO:0110165);; biological process: reproductive process (GO:0022414);; biological process: developmental process (GO:0032502);; molecular fun…
gene2329	LOC778266	LOC778266	6.15432	9.51322	8.10657	14.5337	16.0509	13.4931	5.86969	5.04974	3.45356	9.55558	9.21584	8.42461	3.4997e-09	1.01705	up	2.92323e-05	1.01796	up	--	--	Cellular Component: plasma membrane (GO:0005886);; Cellular Component: plasmodesma (GO:0009506);;	--	--	--	--	Late embryogenesis abundant protein	--	S	Function unknown	plant cell wall protein SlTFR88 [Solanum lycopersicum]	cellular component: cellular anatomical entity (GO:0110165)
gene23318	LOC101246864	LOC101246864	4.32057	4.18586	3.68716	1.21413	0.942314	1.09475	2.06092	2.56676	1.77048	0.85133	0.545411	1.36968	1.8068e-15	-1.77684	down	0.00528463	-1.09521	down	--	--	Biological Process: male meiosis II (GO:0007142);;	--	--	--	--	--	Protein JASON OS=Arabidopsis thaliana OX=3702 GN=JASON PE=2 SV=1	--	--	protein JASON [Solanum lycopersicum]	biological process: reproduction (GO:0000003);; biological process: cellular process (GO:0009987);; biological process: reproductive process (GO:0022414);; biological process: multicellular organismal process (GO:0032501);; biological process: multi-organism process (GO:0051704)
gene23320	LOC101246281	LOC101246281	12.4266	12.2699	11.9275	3.38669	3.55988	2.72269	3.82129	3.30565	3.22228	1.20066	1.67171	1.50724	2.09099e-65	-1.79455	down	1.21385e-08	-1.13151	down	[N]	Cell motility	Cellular Component: plasma membrane (GO:0005886);; Cellular Component: integral component of membrane (GO:0016021);; Molecular Function: cellulose synthase (UDP-forming) activity (GO:0016760);; Biological Process: cellulose biosynthetic process (GO:0030244);; Molecular Function: metal ion binding (GO:0046872);; Biological Process: cell wall organization (GO:0071555);;	K10999|0.0e+00|sly:101246281|K10999 cellulose synthase A [EC:2.4.1.12] | (RefSeq) cellulose synthase A catalytic subunit 4 [UDP-forming] isoform X1	--	--	--	Cellulose synthase	Cellulose synthase A catalytic subunit 4 [UDP-forming] OS=Arabidopsis thaliana OX=3702 GN=CESA4 PE=1 SV=1	G	Carbohydrate transport and metabolism	cellulose synthase A catalytic subunit 4 [UDP-forming] isoform X1 [Solanum lycopersicum]	cellular component: cellular anatomical entity (GO:0110165);; molecular function: catalytic activity (GO:0003824);; biological process: metabolic process (GO:0008152);; biological process: cellular process (GO:0009987);; molecular function: binding (GO:0005488)
gene23365	LOC101264975	LOC101264975	20.3613	13.9	14.9617	3.44935	3.13875	2.4061	14.4321	11.7456	14.5195	4.93339	6.36005	3.80345	1.4891e-26	-2.32038	down	2.96187e-08	-1.32087	down	--	--	Cellular Component: nucleosome (GO:0000786);; Molecular Function: DNA binding (GO:0003677);; Cellular Component: nucleus (GO:0005634);; Molecular Function: protein heterodimerization activity (GO:0046982);;	K11251|2.7e-71|sly:101264975|K11251 histone H2A | (RefSeq) histone H2AX-like	--	[B]	Chromatin structure and dynamics	C-terminus of histone H2A	Histone H2AX OS=Cicer arietinum OX=3827 GN=HIS2A PE=2 SV=1	B	Chromatin structure and dynamics	histone H2AX-like [Solanum lycopersicum]	cellular component: protein-containing complex (GO:0032991);; molecular function: binding (GO:0005488);; cellular component: intracellular (GO:0005622);; cellular component: cellular anatomical entity (GO:0110165)
gene23402	LOC101256708	LOC101256708	4.4079	4.76503	4.80431	0.505978	0.41279	0.23781	1.06544	1.34151	0.884549	0.529751	0.439969	0.450126	1.78221e-51	-3.38587	down	0.00372201	-1.0948	down	--	--	Biological Process: reproduction (GO:0000003);; Biological Process: cell morphogenesis (GO:0000902);; Biological Process: cell morphogenesis involved in differentiation (GO:0000904);; Biological Process: developmental process involved in reproduction (GO:0003006);; Biological Process: biological_process (GO:0008150);; Biological Process: anatomical structure morphogenesis (GO:0009653);; Biologica…	--	--	--	--	NPH3 family	BTB/POZ domain-containing protein At1g03010 OS=Arabidopsis thaliana OX=3702 GN=At1g03010 PE=2 SV=1	S	Function unknown	BTB/POZ domain-containing protein At1g03010 isoform X2 [Solanum lycopersicum]	biological process: reproduction (GO:0000003);; biological process: developmental process (GO:0032502);; biological process: reproductive process (GO:0022414);; biological process: cellular process (GO:0009987);; biological process: growth (GO:0040007);; biological process: multicellular organismal process (GO:0032501);; biological process: multi-organism process (GO:0051704)
gene2347	LOC101247259	LOC101247259	1.68843	1.68938	2.12929	0.55319	0.481017	0.737992	1.6647	1.18495	1.47836	0.25996	0.288783	0.398158	6.51309e-05	-1.48141	down	2.70591e-05	-2.06901	down	--	--	--	K01759|5.6e-46|aip:107644408|K01759 lactoylglutathione lyase [EC:4.4.1.5] | (RefSeq) probable lactoylglutathione lyase, chloroplastic	Pyruvate metabolism (ko00620)	--	--	C2 domain	--	S	Function unknown	BON1-associated protein 2 [Solanum lycopersicum]	--
gene23493	LOC101262856	LOC101262856	1.84277	2.19351	1.70312	0.49562	0.364698	0.488464	0.695857	0.685245	0.951293	0.083352	0.176512	0.148039	1.57575e-17	-1.95138	down	2.45953e-08	-2.37935	down	[N]	Cell motility	Cellular Component: integral component of membrane (GO:0016021);; Molecular Function: cellulose synthase (UDP-forming) activity (GO:0016760);; Biological Process: cellulose biosynthetic process (GO:0030244);; Biological Process: cell wall organization (GO:0071555);;	K00770|0.0e+00|sly:101262856|K00770 1,4-beta-D-xylan synthase [EC:2.4.2.24] | (RefSeq) cellulose synthase-like protein D5	Amino sugar and nucleotide sugar metabolism (ko00520)	--	--	Cellulose synthase	Cellulose synthase-like protein D5 OS=Arabidopsis thaliana OX=3702 GN=CSLD5 PE=2 SV=1	G	Carbohydrate transport and metabolism	cellulose synthase-like protein D5 [Solanum lycopersicum]	cellular component: cellular anatomical entity (GO:0110165);; molecular function: catalytic activity (GO:0003824);; biological process: metabolic process (GO:0008152);; biological process: cellular process (GO:0009987)
gene23515	LOC101255032	LOC101255032	1.0761	1.15524	1.27086	0.15455	0.191488	0.306831	5.08104	6.69489	5.24329	1.59809	1.86437	1.69339	3.51386e-11	-2.27562	down	8.38814e-19	-1.57167	down	[I]	Lipid transport and metabolism	Molecular Function: catalytic activity (GO:0003824);;	K01897|0.0e+00|sly:101255032|K01897 long-chain acyl-CoA synthetase [EC:6.2.1.3] | (RefSeq) long chain acyl-CoA synthetase 6, peroxisomal-like isoform X1	Fatty acid biosynthesis (ko00061);; Fatty acid degradation (ko00071);; Fatty acid metabolism (ko01212);; Peroxisome (ko04146)	[I]	Lipid transport and metabolism	AMP-binding enzyme	Long chain acyl-CoA synthetase 6, peroxisomal OS=Arabidopsis thaliana OX=3702 GN=LACS6 PE=1 SV=1	I	Lipid transport and metabolism	long chain acyl-CoA synthetase 6, peroxisomal-like isoform X2 [Solanum lycopersicum]	molecular function: catalytic activity (GO:0003824)
gene2355	LOC101249210	LOC101249210	1.04175	0.985385	1.04887	0.287992	0.278456	0	2.94026	2.49498	3.58307	0.225513	0.426068	0.420589	0.000972602	-2.29049	down	4.85355e-14	-2.96471	down	[IR]	Lipid transport and metabolism;; General function prediction only	Molecular Function: hydrolase activity, acting on ester bonds (GO:0016788);;	K01206|2.0e-81|thj:104825554|K01206 alpha-L-fucosidase [EC:3.2.1.51] | (RefSeq) alpha-L-fucosidase 3	Other glycan degradation (ko00511)	--	--	GDSL-like Lipase/Acylhydrolase	GDSL esterase/lipase At4g01130 OS=Arabidopsis thaliana OX=3702 GN=At4g01130 PE=2 SV=1	S	Function unknown	GDSL esterase/lipase At4g01130 [Solanum lycopersicum]	molecular function: catalytic activity (GO:0003824)
gene23612	LOC544061	LOC544061	24.4187	27.0033	27.907	79.6318	80.5635	78.9045	49.5255	45.4834	42.4908	87.9656	121.344	106.08	1.95458e-104	1.71883	up	8.05809e-29	1.30506	up	--	--	--	--	--	--	--	Glycine rich protein family	--	--	--	glycine-rich protein isoform 1 precursor [Solanum lycopersicum]	--
gene23675	LOC101245495	LOC101245495	52.8102	49.0046	53.4475	10.2659	9.91632	10.062	58.3474	55.8895	56.7097	23.2563	25.3846	26.0912	5.29918e-131	-2.23206	down	2.89426e-32	-1.08728	down	--	--	Cellular Component: nucleosome (GO:0000786);; Molecular Function: DNA binding (GO:0003677);; Cellular Component: nucleus (GO:0005634);; Biological Process: nucleosome assembly (GO:0006334);; Cellular Component: host cell nucleus (GO:0042025);;	K11275|1.7e-52|sly:101245495|K11275 histone H1/5 | (RefSeq) histone H1-like	--	--	--	linker histone H1 and H5 family	Histone H1 OS=Pisum sativum OX=3888 PE=2 SV=1	B	Chromatin structure and dynamics	histone H1-like [Solanum lycopersicum]	cellular component: protein-containing complex (GO:0032991);; molecular function: binding (GO:0005488);; cellular component: intracellular (GO:0005622);; cellular component: cellular anatomical entity (GO:0110165);; biological process: cellular process (GO:0009987)
gene23687	LOC101248423	LOC101248423	18.1295	18.9532	14.7013	34.6095	32.749	34.5354	750.143	624.084	895.169	43.068	61.4082	48.9968	1.04783e-17	1.09971	up	2.10804e-63	-3.77526	down	--	--	Molecular Function: serine-type endopeptidase inhibitor activity (GO:0004867);; Biological Process: response to wounding (GO:0009611);;	K20769|1.6e-07|mesc:110611169|K20769 fatty acid omega-hydroxylase [EC:1.14.-.-] | (RefSeq) cytochrome P450 94A2-like	Cutin, suberine and wax biosynthesis (ko00073)	--	--	Potato inhibitor I family	Wound-induced proteinase inhibitor 1 OS=Solanum lycopersicum OX=4081 GN=PIIF PE=2 SV=1	S	Function unknown	wound-induced proteinase inhibitor 1-like [Solanum lycopersicum]	molecular function: molecular function regulator (GO:0098772);; biological process: biological regulation (GO:0065007);; biological process: response to stimulus (GO:0050896)
gene23805	LOC101264067	LOC101264067	4.84371	3.72075	3.95641	0.712114	0.678131	0.84169	3.50551	4.07361	3.36328	0.587505	0.534478	0.324337	7.11027e-22	-2.34834	down	9.16292e-20	-2.79203	down	--	--	Cellular Component: integral component of membrane (GO:0016021);;	--	--	--	--	Salt stress response/antifungal	Plasmodesmata-located protein 2 OS=Arabidopsis thaliana OX=3702 GN=PDLP2 PE=1 SV=1	S	Function unknown	cysteine-rich repeat secretory protein 3-like [Solanum lycopersicum]	cellular component: cellular anatomical entity (GO:0110165)
gene23885	SAMT	SAMT	111.808	130.844	118.216	30.7079	25.7502	33.4232	55.8889	61.0858	63.474	4.23942	4.71572	4.86939	2.76057e-109	-1.87821	down	5.56232e-243	-3.59814	down	[I]	Lipid transport and metabolism	Molecular Function: S-adenosylmethionine-dependent methyltransferase activity (GO:0008757);; Biological Process: methylation (GO:0032259);;	K21483|1.0e-207|sly:100529139|K21483 salicylate 1-O-methyltransferase [EC:2.1.1.274] | (RefSeq) SAMT; salicylic acid methyltransferase	--	--	--	SAM dependent carboxyl methyltransferase	Salicylate carboxymethyltransferase OS=Clarkia breweri OX=36903 GN=SAMT PE=1 SV=1	S	Function unknown	salicylic acid methyltransferase [Solanum lycopersicum]	molecular function: catalytic activity (GO:0003824);; biological process: metabolic process (GO:0008152)
gene23925	LOC101265586	LOC101265586	21.7168	24.6576	25.2284	47.1072	46.1404	48.8084	4.57645	6.40954	6.42694	2.18191	1.7809	1.76465	9.04628e-76	1.17101	up	1.47446e-10	-1.26095	down	--	--	Molecular Function: DNA binding (GO:0003677);; Cellular Component: nucleus (GO:0005634);;	--	--	[K]	Transcription	ARID/BRIGHT DNA binding domain	High mobility group B protein 15 OS=Arabidopsis thaliana OX=3702 GN=HMGB15 PE=2 SV=1	K	Transcription	high mobility group B protein 15 [Solanum lycopersicum]	molecular function: binding (GO:0005488);; cellular component: intracellular (GO:0005622);; cellular component: cellular anatomical entity (GO:0110165)
gene23980	LOC543637	BR1	14.6688	12.0797	13.543	4.40371	4.34305	4.0598	16.7003	17.987	15.4072	6.00344	6.54081	8.59921	2.0765e-23	-1.52425	down	2.58052e-11	-1.1373	down	[G]	Carbohydrate transport and metabolism	Molecular Function: hydrolase activity, hydrolyzing O-glycosyl compounds (GO:0004553);; Cellular Component: cell wall (GO:0005618);; Biological Process: xyloglucan metabolic process (GO:0010411);; Molecular Function: xyloglucan:xyloglucosyl transferase activity (GO:0016762);; Biological Process: cell wall biogenesis (GO:0042546);; Cellular Component: apoplast (GO:0048046);; Biological Process: ce…	K08235|6.6e-167|sly:543637|K08235 xyloglucan:xyloglucosyl transferase [EC:2.4.1.207] | (RefSeq) brassinosteroid-regulated protein BRU1 precursor	--	--	--	Glycosyl hydrolases family 16	Xyloglucan endotransglucosylase/hydrolase 2 OS=Glycine max OX=3847 PE=2 SV=1	G	Carbohydrate transport and metabolism	xyloglucan endotransglucosylase/hydrolase precursor [Solanum lycopersicum]	molecular function: catalytic activity (GO:0003824);; cellular component: cellular anatomical entity (GO:0110165);; biological process: metabolic process (GO:0008152);; biological process: cellular process (GO:0009987)
gene23986	LOC101252820	LOC101252820	1.3213	2.18335	1.67108	4.1893	4.1168	4.55323	0.871252	0.637122	0.303157	1.8633	1.37983	1.47073	4.16764e-11	1.43615	up	0.00091078	1.46377	up	[QV]	Secondary metabolites biosynthesis, transport and catabolism;; Defense mechanisms	Molecular Function: monooxygenase activity (GO:0004497);; Molecular Function: iron ion binding (GO:0005506);; Molecular Function: oxidoreductase activity, acting on paired donors, with incorporation or reduction of molecular oxygen (GO:0016705);; Molecular Function: heme binding (GO:0020037);;	K20617|4.7e-155|lja:Lj3g3v1475790.2|K20617 cytochrome P450 family 71 subfamily A | (RefSeq) Lj3g3v1475790.2; -	--	[Q]	Secondary metabolites biosynthesis, transport and catabolism	Cytochrome P450	Cytochrome P450 83B1 OS=Arabidopsis thaliana OX=3702 GN=CYP83B1 PE=1 SV=1	Q	Secondary metabolites biosynthesis, transport and catabolism	cytochrome P450 83B1 [Solanum lycopersicum]	molecular function: catalytic activity (GO:0003824);; biological process: metabolic process (GO:0008152);; molecular function: binding (GO:0005488)
gene23999	LOC101256418	LOC101256418	5.35503	7.12368	6.02648	1.71308	2.51689	1.12672	4.376	5.13745	5.32069	2.40688	2.53557	1.6736	2.28353e-07	-1.6436	down	0.00194981	-1.05336	down	--	--	--	--	--	--	--	Glycine rich protein family	--	S	Function unknown	glycine-rich protein 3 short isoform-like [Solanum lycopersicum]	--
gene2403	LOC101251623	LOC101251623	10.4643	14.0243	12.5093	43.2958	44.9452	48.7858	11.2981	14.0709	12.9353	3.74473	2.71078	4.11072	4.74538e-88	2.01527	up	2.54724e-19	-1.75042	down	--	--	Molecular Function: diacylglycerol O-acyltransferase activity (GO:0004144);; Biological Process: glycerolipid biosynthetic process (GO:0045017);;	K15406|7.9e-44|crb:17878727|K15406 wax-ester synthase / diacylglycerol O-acyltransferase [EC:2.3.1.75 2.3.1.20] | (RefSeq) O-acyltransferase WSD1	Cutin, suberine and wax biosynthesis (ko00073)	--	--	Wax ester synthase-like Acyl-CoA acyltransferase domain	O-acyltransferase WSD1 OS=Arabidopsis thaliana OX=3702 GN=WSD1 PE=2 SV=1	S	Function unknown	O-acyltransferase WSD1 [Solanum lycopersicum]	molecular function: catalytic activity (GO:0003824);; biological process: metabolic process (GO:0008152);; biological process: cellular process (GO:0009987)
gene24078	LOC101245993	LOC101245993	20.7659	31.9421	26.7441	8.78449	7.41843	9.71049	116.475	114.581	132.824	52.061	60.4885	49.4071	1.9934e-28	-1.48795	down	1.08141e-55	1.27255	down	--	--	--	--	--	--	--	Pollen protein Ole e 1 like	--	S	Function unknown	extensin-2 [Solanum lycopersicum]	--
gene24087	LOC101263940	LOC101263940	5.48584	6.81159	5.37553	1.78058	3.38119	1.71353	3.09761	3.75556	2.72869	0.65745	0.83745	1.40874	5.45157e-07	-1.22842	down	2.00744e-06	-1.60917	down	--	--	Molecular Function: protein binding (GO:0005515);;	--	--	--	--	Protein of unknown function (DUF4005)	Protein IQ-DOMAIN 31 OS=Arabidopsis thaliana OX=3702 GN=IQD31 PE=1 SV=1	S	Function unknown	protein IQ-DOMAIN 14-like [Solanum lycopersicum]	molecular function: binding (GO:0005488)
gene24118	LOC101256422	LOC101256422	0.700575	1.6348	1.42331	0.163711	0.546782	0.393848	6.27839	6.21978	6.76969	0	0.222994	0.206151	0.00103802	-1.61771	down	3.16467e-05	-5.33357	down	[E]	Amino acid transport and metabolism	Molecular Function: tryptophan synthase activity (GO:0004834);;	K01696|2.0e-269|sly:101256422|K01696 tryptophan synthase beta chain [EC:4.2.1.20] | (RefSeq) tryptophan synthase beta chain 1-like	Glycine, serine and threonine metabolism (ko00260);; Phenylalanine, tyrosine and tryptophan biosynthesis (ko00400);; Biosynthesis of amino acids (ko01230)	[E]	Amino acid transport and metabolism	Pyridoxal-phosphate dependent enzyme	Tryptophan synthase beta chain 2, chloroplastic OS=Camptotheca acuminata OX=16922 GN=TSB PE=2 SV=1	E	Amino acid transport and metabolism	tryptophan synthase beta chain 1-like [Solanum lycopersicum]	molecular function: catalytic activity (GO:0003824)
gene24139	LOC101256813	LOC101256813	14.9721	10.9828	13.4981	4.08312	4.45759	3.59476	82.2584	83.7741	88.1981	36.9486	35.5781	36.7747	9.3929e-27	-1.57227	down	4.51085e-79	-1.11225	down	[G]	Carbohydrate transport and metabolism	Molecular Function: nucleic acid binding (GO:0003676);; Molecular Function: ATP binding (GO:0005524);; Biological Process: glucose metabolic process (GO:0006006);; Molecular Function: oxidoreductase activity, acting on the aldehyde or oxo group of donors, NAD or NADP as acceptor (GO:0016620);; Molecular Function: NADP binding (GO:0050661);; Molecular Function: NAD binding (GO:0051287);;	K00134|4.1e-237|sly:101256813|K00134 glyceraldehyde 3-phosphate dehydrogenase [EC:1.2.1.12] | (RefSeq) glyceraldehyde-3-phosphate dehydrogenase GAPCP1, chloroplastic	Glycolysis / Gluconeogenesis (ko00010);; Carbon fixation in photosynthetic organisms (ko00710);; Carbon metabolism (ko01200);; Biosynthesis of amino acids (ko01230)	[G]	Carbohydrate transport and metabolism	Glyceraldehyde 3-phosphate dehydrogenase, C-terminal domain	Glyceraldehyde-3-phosphate dehydrogenase GAPCP1, chloroplastic OS=Arabidopsis thaliana OX=3702 GN=GAPCP1 PE=1 SV=1	G	Carbohydrate transport and metabolism	glyceraldehyde-3-phosphate dehydrogenase GAPCP1, chloroplastic [Solanum lycopersicum]	molecular function: binding (GO:0005488);; biological process: metabolic process (GO:0008152);; molecular function: catalytic activity (GO:0003824)
gene24163	LOC101244530	LOC101244530	1.49321	1.5514	1.47224	0.382123	0.436599	0.529214	2.63964	2.82457	2.97473	0.699792	0.201969	0.398588	1.31919e-08	-1.48774	down	1.68285e-14	-2.43694	down	--	--	--	K02433|2.3e-50|apro:F751_6020|K02433 aspartyl-tRNA(Asn)/glutamyl-tRNA(Gln) amidotransferase subunit A [EC:6.3.5.6 6.3.5.7] | (RefSeq) Glutamyl-tRNA(Gln) amidotransferase subunit A	Aminoacyl-tRNA biosynthesis (ko00970)	[I]	Lipid transport and metabolism	CRAL/TRIO domain	Phosphatidylinositol/phosphatidylcholine transfer protein SFH13 OS=Arabidopsis thaliana OX=3702 GN=SFH13 PE=2 SV=1	I	Lipid transport and metabolism	phosphatidylinositol/phosphatidylcholine transfer protein SFH13-like isoform X2 [Solanum lycopersicum]	--
gene24280	LOC101268619	LOC101268619	1.3749	1.15466	1.30034	0.27692	0.185841	0.302937	5.05893	3.78072	4.60766	0.692104	0.033406	0.230849	2.01555e-06	-2.16726	down	0.000322063	-3.72127	down	--	--	--	--	--	--	--	CBS domain	CBS domain-containing protein CBSX5 OS=Arabidopsis thaliana OX=3702 GN=CBSX5 PE=2 SV=2	C	Energy production and conversion	CBS domain-containing protein CBSX5 [Solanum lycopersicum]	--
gene2433	LOC101259980	LOC101259980	47.3113	48.484	47.1052	16.3664	11.9074	16.2229	4.53007	5.20993	4.5217	2.49561	1.10833	1.19019	4.77703e-48	-1.55659	down	9.63819e-06	-1.46265	down	[R]	General function prediction only	Molecular Function: GTPase activity (GO:0003924);; Molecular Function: GTP binding (GO:0005525);;	K07904|8.4e-134|sly:101259980|K07904 Ras-related protein Rab-11A | (RefSeq) ras-related protein RABA3	Endocytosis (ko04144)	[U]	Intracellular trafficking, secretion, and vesicular transport	Ras family	Ras-related protein RABA3 OS=Arabidopsis thaliana OX=3702 GN=RABA3 PE=2 SV=1	U	Intracellular trafficking, secretion, and vesicular transport	ras-related protein RABA3 [Solanum lycopersicum]	molecular function: catalytic activity (GO:0003824);; molecular function: binding (GO:0005488)
gene24333	LOC101265968	LOC101265968	0.657943	1.15432	0.608628	0.180827	0.191559	0.315758	4.45292	4.68598	5.43859	1.26381	0.735862	1.33711	0.00380745	-1.64098	down	8.37344e-14	-2.01251	down	--	--	Molecular Function: gamma-glutamyl-peptidase activity (GO:0034722);;	K09527|9.2e-115|spen:107001980|K09527 DnaJ homolog subfamily C member 7 | (RefSeq) TPR repeat-containing thioredoxin TTL1-like	--	[R]	General function prediction only	Tetratricopeptide repeat	TPR repeat-containing thioredoxin TTL4 OS=Arabidopsis thaliana OX=3702 GN=TTL4 PE=2 SV=1	O	Posttranslational modification, protein turnover, chaperones	TPR repeat-containing thioredoxin TTL4-like [Solanum lycopersicum]	molecular function: catalytic activity (GO:0003824);; biological process: metabolic process (GO:0008152)
gene24372	LOC101250343	LOC101250343	4.01352	4.05971	3.82386	1.88513	1.84975	1.14466	2.15136	2.3439	4.58098	0.269784	0.918907	1.23831	0.000567104	-1.14626	down	0.00212743	-1.76105	down	--	--	Cellular Component: integral component of membrane (GO:0016021);;	K17279|4.6e-85|sly:101250343|K17279 receptor expression-enhancing protein 5/6 | (RefSeq) HVA22-like protein f	--	[U]	Intracellular trafficking, secretion, and vesicular transport	TB2/DP1, HVA22 family	HVA22-like protein f OS=Arabidopsis thaliana OX=3702 GN=HVA22F PE=2 SV=1	U	Intracellular trafficking, secretion, and vesicular transport	HVA22-like protein f [Solanum lycopersicum]	cellular component: cellular anatomical entity (GO:0110165)
gene24400	LOC101268615	LOC101268615	28.1468	24.6465	22.6548	3.89963	3.49334	3.16773	28.3099	30.2959	25.8446	55.5028	58.9994	57.907	2.82904e-97	-2.71138	down	4.48002e-40	1.13428	up	[K]	Transcription	Molecular Function: O-methyltransferase activity (GO:0008171);; Biological Process: methylation (GO:0032259);; Molecular Function: protein dimerization activity (GO:0046983);;	K16040|1.4e-209|sly:101268615|K16040 trans-resveratrol di-O-methyltransferase [EC:2.1.1.240] | (RefSeq) probable O-methyltransferase 3	Stilbenoid, diarylheptanoid and gingerol biosynthesis (ko00945)	[R]	General function prediction only	O-methyltransferase domain	Probable O-methyltransferase 3 OS=Humulus lupulus OX=3486 GN=OMT3 PE=2 SV=1	S	Function unknown	probable O-methyltransferase 3 [Solanum lycopersicum]	molecular function: catalytic activity (GO:0003824);; biological process: metabolic process (GO:0008152);; molecular function: binding (GO:0005488)
gene24409	LOC101260876	LOC101260876	0.781493	0.733911	0.958348	0.148303	0.117207	0.270071	0.820167	0.670055	0.544475	0.109864	0.179079	0.331509	5.71986e-07	-2.0651	down	0.00228872	-1.5913	down	--	--	Cellular Component: spindle (GO:0005819);; Cellular Component: microtubule (GO:0005874);; Biological Process: activation of protein kinase activity (GO:0032147);; Biological Process: regulation of mitotic spindle organization (GO:0060236);;	K16812|0.0e+00|sly:101260876|K16812 targeting protein for Xklp2 | (RefSeq) protein TPX2-like isoform X1	--	--	--	Cell cycle regulated microtubule associated protein	Protein TPX2 OS=Arabidopsis thaliana OX=3702 GN=TPX2 PE=1 SV=1	S	Function unknown	protein TPX2-like isoform X1 [Solanum lycopersicum]	cellular component: intracellular (GO:0005622);; cellular component: cellular anatomical entity (GO:0110165);; biological process: biological regulation (GO:0065007)
gene24424	LOC104649465	LOC104649465	30.1951	23.8764	25.2644	12.405	11.4895	10.4314	19.4617	18.2171	20.2678	8.67594	6.25291	7.94948	3.408e-13	-1.08054	down	2.00698e-11	-1.23475	down	--	--	--	--	--	--	--	--	--	--	--	uncharacterized protein LOC104649465 [Solanum lycopersicum]	--
gene24490	LOC101250929	--	75.2913	65.3217	72.0048	9.88405	9.57516	11.2808	74.1389	64.134	80.783	30.976	28.6042	23.0323	3.79882e-131	-2.66231	down	5.13462e-26	-1.30085	down	--	--	Cellular Component: nucleosome (GO:0000786);; Molecular Function: DNA binding (GO:0003677);; Cellular Component: nucleus (GO:0005634);; Molecular Function: protein heterodimerization activity (GO:0046982);;	K11253|1.4e-66|adu:107470357|K11253 histone H3 | (RefSeq) histone H3.2	--	[B]	Chromatin structure and dynamics	Core histone H2A/H2B/H3/H4	Histone H3.2 OS=Arabidopsis thaliana OX=3702 GN=HTR2 PE=1 SV=2	B	Chromatin structure and dynamics	Histone superfamily protein [Theobroma cacao]	cellular component: protein-containing complex (GO:0032991);; molecular function: binding (GO:0005488);; cellular component: intracellular (GO:0005622);; cellular component: cellular anatomical entity (GO:0110165)
gene24491	LOC101250342	LOC101250342	3.31284	5.27928	4.0919	0.322346	0.465965	0	3.12054	1.91482	2.57744	5.05058	9.02453	7.66613	0.000759849	-3.84037	down	4.97716e-07	1.6205	up	--	--	Molecular Function: electron transfer activity (GO:0009055);; Molecular Function: protein disulfide oxidoreductase activity (GO:0015035);;	K03676|1.2e-33|dzi:111318723|K03676 glutaredoxin 3 | (RefSeq) glutaredoxin-C9	--	[O]	Posttranslational modification, protein turnover, chaperones	Glutaredoxin	Glutaredoxin-C9 OS=Arabidopsis thaliana OX=3702 GN=GRXC9 PE=1 SV=1	O	Posttranslational modification, protein turnover, chaperones	glutaredoxin-C9-like isoform X1 [Solanum lycopersicum]	molecular function: catalytic activity (GO:0003824);; biological process: metabolic process (GO:0008152)
gene24514	LOC101245207	LOC101245207	268.792	297.475	289.95	3.72235	3.55178	5.02645	4.78491	5.01724	5.30561	23.0334	16.5478	22.4389	0	-5.99502	down	1.19501e-33	2.14018	up	--	--	--	--	--	--	--	Organ specific protein	Organ-specific protein P4 OS=Pisum sativum OX=3888 PE=2 SV=1	S	Function unknown	organ-specific protein S2 [Solanum lycopersicum]	--
gene24537	LOC101253731	LOC101253731	4.0686	5.57059	4.67413	0.596707	1.57423	0.674379	0.895489	1.78811	1.55823	0.247447	0.640051	0.556699	2.7312e-12	-2.19684	down	0.00705818	-1.42818	down	--	--	Cellular Component: nucleus (GO:0005634);; Molecular Function: methyltransferase activity (GO:0008168);; Molecular Function: zinc ion binding (GO:0008270);; Biological Process: methylation (GO:0032259);;	K00030|3.1e-09|adu:107459507|K00030 isocitrate dehydrogenase (NAD+) [EC:1.1.1.41] | (RefSeq) isocitrate dehydrogenase [NAD] catalytic subunit 6, mitochondrial-like	Citrate cycle (TCA cycle) (ko00020);; Carbon metabolism (ko01200);; 2-Oxocarboxylic acid metabolism (ko01210);; Biosynthesis of amino acids (ko01230)	--	--	MULE transposase domain	--	S	Function unknown	uncharacterized protein LOC101253731 [Solanum lycopersicum]	cellular component: intracellular (GO:0005622);; cellular component: cellular anatomical entity (GO:0110165);; molecular function: catalytic activity (GO:0003824);; molecular function: binding (GO:0005488);; biological process: metabolic process (GO:0008152)
gene2456	LOC101266976	LOC101266976	98.4341	96.9313	97.514	12.0005	13.1849	13.6207	108.629	101.512	103.48	13.612	12.0121	12.5643	0	-2.78916	down	0	-2.93222	down	--	--	Molecular Function: aspartic-type endopeptidase activity (GO:0004190);;	K22683|4.1e-54|smo:SELMODRAFT_83230|K22683 aspartyl protease family protein [EC:3.4.23.-] | (RefSeq) hypothetical protein	--	[O]	Posttranslational modification, protein turnover, chaperones	Xylanase inhibitor N-terminal	Aspartyl protease AED3 OS=Arabidopsis thaliana OX=3702 GN=AED3 PE=1 SV=1	O	Posttranslational modification, protein turnover, chaperones	aspartyl protease AED3 [Solanum lycopersicum]	molecular function: catalytic activity (GO:0003824);; biological process: metabolic process (GO:0008152)
gene24575	LOC101248431	LOC101248431	1.92586	1.90853	1.81554	0.524465	0.254012	0.352391	2.04566	2.61713	1.95743	1.09538	0.743938	0.665364	1.4962e-11	-2.19598	down	3.32952e-05	-1.29036	down	[G]	Carbohydrate transport and metabolism	Biological Process: carbohydrate metabolic process (GO:0005975);; Molecular Function: carbohydrate binding (GO:0030246);; Molecular Function: glucose-6-phosphate 1-epimerase activity (GO:0047938);;	K01792|2.4e-181|sly:101248431|K01792 glucose-6-phosphate 1-epimerase [EC:5.1.3.15] | (RefSeq) putative glucose-6-phosphate 1-epimerase	Glycolysis / Gluconeogenesis (ko00010)	[G]	Carbohydrate transport and metabolism	Aldose 1-epimerase	Putative glucose-6-phosphate 1-epimerase OS=Cenchrus ciliaris OX=35872 PE=2 SV=1	G	Carbohydrate transport and metabolism	putative glucose-6-phosphate 1-epimerase [Solanum lycopersicum]	biological process: metabolic process (GO:0008152);; molecular function: binding (GO:0005488);; molecular function: catalytic activity (GO:0003824)
gene24688	LOC101246190	LOC101246190	2.67171	3.82755	2.98084	0.497191	0.420057	0.570447	1.41461	1.27755	1.41336	0.122526	0.418378	0.175036	1.8404e-14	-2.51283	down	3.63706e-05	-2.39568	down	[Q]	Secondary metabolites biosynthesis, transport and catabolism	Molecular Function: oxidoreductase activity (GO:0016491);; Molecular Function: metal ion binding (GO:0046872);;	K24028|4.4e-194|sly:101246190|K24028 salicylic acid 3-hydroxylase [EC:1.14.11.-] | (RefSeq) hyoscyamine 6-dioxygenase-like	--	[QR]	Secondary metabolites biosynthesis, transport and catabolism;; General function prediction only	non-haem dioxygenase in morphine synthesis N-terminal	Hyoscyamine 6-dioxygenase OS=Hyoscyamus niger OX=4079 GN=H6H PE=1 SV=1	Q	Secondary metabolites biosynthesis, transport and catabolism	hyoscyamine 6-dioxygenase-like [Solanum lycopersicum]	molecular function: catalytic activity (GO:0003824);; molecular function: binding (GO:0005488)
gene25027	LOC101244912	LOC101244912	2.35583	3.14827	2.91411	1.27454	0.905119	1.43718	5.48997	5.13983	4.6519	1.18122	1.88733	1.47663	0.000371691	-1.09096	down	1.44871e-09	-1.63591	down	--	--	Molecular Function: calcium ion binding (GO:0005509);; Molecular Function: calcium-dependent phospholipid binding (GO:0005544);;	K17098|3.0e-179|sly:101244912|K17098 annexin D | (RefSeq) annexin-like protein RJ4	--	[U]	Intracellular trafficking, secretion, and vesicular transport	Annexin	Annexin-like protein RJ4 OS=Fragaria ananassa OX=3747 PE=2 SV=2	U	Intracellular trafficking, secretion, and vesicular transport	annexin-like protein RJ4 [Solanum lycopersicum]	molecular function: binding (GO:0005488)
gene2512	LOC101256221	LOC101256221	2.04206	0.971424	1.89453	0.365835	0.683118	0.721661	3.06377	2.12126	2.39203	1.19322	0.635147	1.03502	0.0037822	-1.32802	down	0.000670362	-1.29936	down	--	--	Molecular Function: nucleic acid binding (GO:0003676);; Molecular Function: zinc ion binding (GO:0008270);;	K10569|2.1e-17|eus:EUTSA_v10013728mg|K10569 endonuclease VIII-like 3 | (RefSeq) hypothetical protein	Base excision repair (ko03410)	[O]	Posttranslational modification, protein turnover, chaperones	GRF zinc finger	--	O	Posttranslational modification, protein turnover, chaperones	DNA topoisomerase 3-alpha-like [Solanum lycopersicum]	molecular function: binding (GO:0005488)
gene25166	LOC101254848	LOC101254848	4.79291	4.22629	4.85562	2.54489	1.50968	1.7215	24.2477	24.1326	25.0137	8.39621	7.90137	7.80717	9.84511e-08	-1.13928	down	4.5621e-62	-1.49983	down	[HR]	Coenzyme transport and metabolism;; General function prediction only	Molecular Function: phosphoglycerate dehydrogenase activity (GO:0004617);; Biological Process: L-serine biosynthetic process (GO:0006564);; Molecular Function: NAD binding (GO:0051287);;	K00058|0.0e+00|sly:101254848|K00058 D-3-phosphoglycerate dehydrogenase / 2-oxoglutarate reductase [EC:1.1.1.95 1.1.1.399] | (RefSeq) D-3-phosphoglycerate dehydrogenase 1, chloroplastic-like	Glycine, serine and threonine metabolism (ko00260);; Cysteine and methionine metabolism (ko00270);; Carbon metabolism (ko01200);; Biosynthesis of amino acids (ko01230)	[E]	Amino acid transport and metabolism	D-isomer specific 2-hydroxyacid dehydrogenase, NAD binding domain	D-3-phosphoglycerate dehydrogenase 1, chloroplastic OS=Arabidopsis thaliana OX=3702 GN=PGDH1 PE=1 SV=1	E	Amino acid transport and metabolism	D-3-phosphoglycerate dehydrogenase 1, chloroplastic-like [Solanum lycopersicum]	molecular function: catalytic activity (GO:0003824);; biological process: metabolic process (GO:0008152);; biological process: cellular process (GO:0009987);; molecular function: binding (GO:0005488)
gene25198	LOC104649645	LOC104649645	2.97674	2.48583	3.25749	0.165553	0	0	5.17137	4.91928	4.87039	0.194486	0.354274	0.104783	0.000707944	-5.47419	down	4.82109e-25	-4.38352	down	--	--	--	--	--	--	--	--	--	Z	Cytoskeleton	uncharacterized protein LOC104649645 [Solanum lycopersicum]	--
gene25303	LOC101261860	LOC101261860	2.48578	2.78723	2.6316	1.22019	1.16175	1.05816	12.1359	10.683	12.302	1.33731	0.563958	0.272603	0.00383641	-1.06432	down	4.28655e-29	-3.89826	down	--	--	Cellular Component: endoplasmic reticulum membrane (GO:0005789);; Biological Process: intracellular protein transport (GO:0006886);; Biological Process: endoplasmic reticulum to Golgi vesicle-mediated transport (GO:0006888);; Cellular Component: integral component of membrane (GO:0016021);; Biological Process: protein localization to endoplasmic reticulum exit site (GO:0070973);;	K14009|9.9e-37|rcu:8285888|K14009 B-cell receptor-associated protein 31 | (RefSeq) B-cell receptor-associated protein 31	Protein processing in endoplasmic reticulum (ko04141)	[V]	Defense mechanisms	--	--	V	Defense mechanisms	uncharacterized protein LOC101261860 [Solanum lycopersicum]	cellular component: cellular anatomical entity (GO:0110165);; biological process: cellular process (GO:0009987);; biological process: localization (GO:0051179)
gene25399	LOC101248337	LOC101248337	1.28512	2.13693	1.34312	5.9986	7.11264	6.08435	1.95968	1.54055	1.60657	0.445034	0.948084	0.924817	2.39582e-28	2.13028	up	0.00773106	-1.03205	down	--	--	Cellular Component: integral component of membrane (GO:0016021);;	--	--	--	--	Nodulin-like	Protein NUCLEAR FUSION DEFECTIVE 4 OS=Arabidopsis thaliana OX=3702 GN=NFD4 PE=3 SV=1	S	Function unknown	protein NUCLEAR FUSION DEFECTIVE 4 [Solanum lycopersicum]	cellular component: cellular anatomical entity (GO:0110165)
gene25433	LOC101267067	LOC101267067	3.03873	3.13926	3.26152	1.08694	1.19822	1.49279	2.57109	2.61465	2.179	0.897567	0.704619	0.565988	1.71743e-07	-1.18769	down	8.67494e-08	-1.6555	down	[G]	Carbohydrate transport and metabolism	Cellular Component: integral component of membrane (GO:0016021);; Molecular Function: transmembrane transporter activity (GO:0022857);;	--	--	[R]	General function prediction only	Major Facilitator Superfamily	--	S	Function unknown	hippocampus abundant transcript-like protein 1 [Solanum lycopersicum]	cellular component: cellular anatomical entity (GO:0110165);; molecular function: transporter activity (GO:0005215)
gene25471	cdkB1	cdkB1	10.9598	5.30405	8.4644	2.27278	2.74415	2.44192	5.11477	3.28719	4.63502	2.06889	2.06273	1.46838	7.35711e-11	-1.60518	down	0.000193774	-1.11253	down	[M]	Cell wall/membrane/envelope biogenesis	Molecular Function: cyclin-dependent protein serine/threonine kinase activity (GO:0004693);; Molecular Function: ATP binding (GO:0005524);; Cellular Component: nucleus (GO:0005634);; Biological Process: protein phosphorylation (GO:0006468);;	K07760|8.5e-176|sly:543768|K07760 cyclin-dependent kinase [EC:2.7.11.22] | (RefSeq) cdkB1; B1-type cyclin dependent kinase	--	[R]	General function prediction only	Protein kinase domain	Cell division control protein 2 homolog C OS=Antirrhinum majus OX=4151 GN=CDC2C PE=2 SV=1	T	Signal transduction mechanisms	B1-type cyclin dependent kinase [Solanum lycopersicum]	molecular function: catalytic activity (GO:0003824);; biological process: metabolic process (GO:0008152);; biological process: cellular process (GO:0009987);; biological process: biological regulation (GO:0065007);; molecular function: binding (GO:0005488);; cellular component: intracellular (GO:0005622);; cellular component: cellular anatomical entity (GO:0110165)
gene25511	LOC101267363	LOC101267363	3.12221	5.56586	3.39117	0.458183	0.656034	0.640551	5950.45	5037.6	6388.89	9591.77	13148.5	9951.78	5.69092e-10	-2.61	down	5.28288e-07	1.02127	up	--	--	Biological Process: lipid transport (GO:0006869);; Molecular Function: lipid binding (GO:0008289);;	--	--	--	--	Protease inhibitor/seed storage/LTP family	Non-specific lipid-transfer protein 2 OS=Nicotiana tabacum OX=4097 PE=3 SV=1	C	Energy production and conversion	non-specific lipid-transfer protein 2-like [Solanum lycopersicum]	biological process: localization (GO:0051179);; molecular function: binding (GO:0005488)
gene25627	LOC543730	LOC543730	1.06053	1.04751	0.966325	0.339541	0.155411	0.284734	1.66149	1.70813	1.78002	0.240757	0.445593	0.281195	0.000146826	-1.83267	down	8.83692e-08	-2.30264	down	--	--	Cellular Component: host cell nucleus (GO:0042025);;	K21777|8.9e-232|sly:543730|K21777 G2/mitotic-specific cyclin-B, other | (RefSeq) G2/mitotic-specific cyclin S13-7 isoform X1	--	[D]	Cell cycle control, cell division, chromosome partitioning	Cyclin, N-terminal domain	G2/mitotic-specific cyclin-2 OS=Antirrhinum majus OX=4151 PE=2 SV=1	D	Cell cycle control, cell division, chromosome partitioning	G2/mitotic-specific cyclin S13-7 isoform X2 [Solanum lycopersicum]	cellular component: cellular anatomical entity (GO:0110165)
gene25649	gdh1	gdh1	34.7235	30.8769	31.3046	10.5023	9.73512	10.9376	198.619	194.787	181.401	67.8439	62.6131	63.0197	9.74588e-62	-1.51023	down	2.04079e-144	-1.46899	down	[E]	Amino acid transport and metabolism	Biological Process: cellular amino acid metabolic process (GO:0006520);; Cellular Component: integral component of membrane (GO:0016021);; Molecular Function: oxidoreductase activity, acting on the CH-NH2 group of donors, NAD or NADP as acceptor (GO:0016639);;	K00261|3.3e-239|sly:544015|K00261 glutamate dehydrogenase (NAD(P)+) [EC:1.4.1.3] | (RefSeq) gdh1; glutamate dehydrogenase	Arginine biosynthesis (ko00220);; Alanine, aspartate and glutamate metabolism (ko00250);; Nitrogen metabolism (ko00910);; Carbon metabolism (ko01200)	[E]	Amino acid transport and metabolism	Glutamate/Leucine/Phenylalanine/Valine dehydrogenase	Glutamate dehydrogenase OS=Solanum lycopersicum OX=4081 GN=GDH1 PE=2 SV=1	E	Amino acid transport and metabolism	glutamate dehydrogenase [Solanum lycopersicum]	biological process: metabolic process (GO:0008152);; biological process: cellular process (GO:0009987);; cellular component: cellular anatomical entity (GO:0110165);; molecular function: catalytic activity (GO:0003824)
gene25664	LOC101250460	LOC101250460	2.89588	3.46497	3.29686	1.07444	1.16741	0.860228	1.67598	2.16107	1.82276	0.924903	0.80007	0.206798	1.77802e-15	-1.50824	down	0.00040005	-1.44167	down	--	--	Cellular Component: integral component of membrane (GO:0016021);;	--	--	--	--	Plant phosphoribosyltransferase C-terminal	FT-interacting protein 3 OS=Arabidopsis thaliana OX=3702 GN=FTIP3 PE=1 SV=1	S	Function unknown	FT-interacting protein 1-like [Solanum lycopersicum]	cellular component: cellular anatomical entity (GO:0110165)
gene25670	LOC101252237	LOC101252237	26.7795	23.9518	24.2483	6.91913	9.72985	9.02307	33.3796	29.7367	38.9137	11.9954	8.52563	9.75673	6.61817e-34	-1.42059	down	4.14319e-40	-1.64677	down	[I]	Lipid transport and metabolism	Molecular Function: enoyl-[acyl-carrier-protein] reductase (NADH) activity (GO:0004318);; Biological Process: fatty acid biosynthetic process (GO:0006633);;	K00208|7.5e-217|sly:101252237|K00208 enoyl-[acyl-carrier protein] reductase I [EC:1.3.1.9 1.3.1.10] | (RefSeq) enoyl-[acyl-carrier-protein] reductase [NADH] 2, chloroplastic	Fatty acid biosynthesis (ko00061);; Biotin metabolism (ko00780);; Fatty acid metabolism (ko01212)	[R]	General function prediction only	Enoyl-(Acyl carrier protein) reductase	Enoyl-[acyl-carrier-protein] reductase [NADH] 1, chloroplastic OS=Oryza sativa subsp. japonica OX=39947 GN=Os08g0327400 PE=2 SV=1	Q	Secondary metabolites biosynthesis, transport and catabolism	enoyl-[acyl-carrier-protein] reductase [NADH] 2, chloroplastic [Solanum lycopersicum]	molecular function: catalytic activity (GO:0003824);; biological process: metabolic process (GO:0008152);; biological process: cellular process (GO:0009987)
gene25753	LOC101255547	LOC101255547	1.50127	1.36044	1.3562	0.585473	0.708935	0.59984	1.27865	1.22826	1.54525	0.277881	0.270145	0.211693	4.3162e-06	-1.02707	down	5.63598e-15	-2.29435	down	[L]	Replication, recombination and repair	Molecular Function: DNA binding (GO:0003677);; Molecular Function: DNA helicase activity (GO:0003678);; Molecular Function: ATP binding (GO:0005524);; Biological Process: nucleobase-containing compound metabolic process (GO:0006139);;	K15362|0.0e+00|sly:101255547|K15362 fanconi anemia group J protein [EC:3.6.4.12] | (RefSeq) Fanconi anemia group J protein homolog	Homologous recombination (ko03440)	[L]	Replication, recombination and repair	Helicase C-terminal domain	Regulator of telomere elongation helicase 1 homolog OS=Arabidopsis thaliana OX=3702 GN=RTEL1 PE=3 SV=1	L	Replication, recombination and repair	Fanconi anemia group J protein homolog [Solanum lycopersicum]	molecular function: binding (GO:0005488);; molecular function: catalytic activity (GO:0003824);; biological process: metabolic process (GO:0008152);; biological process: cellular process (GO:0009987)
gene25831	LOC101260887	LOC101260887	3.13021	3.10867	3.26306	0.803611	0.46284	0.944554	2.40319	2.2278	1.73308	1.15412	0.491239	1.05443	7.30476e-10	-1.96611	down	0.00906636	-1.12235	down	--	--	Cellular Component: nucleus (GO:0005634);; Biological Process: regulation of nuclear division (GO:0051783);; Biological Process: negative regulation of ubiquitin protein ligase activity (GO:1904667);;	--	--	--	--	--	Protein POLYCHOME OS=Arabidopsis thaliana OX=3702 GN=PYM PE=1 SV=1	S	Function unknown	protein POLYCHOME [Solanum lycopersicum]	cellular component: intracellular (GO:0005622);; cellular component: cellular anatomical entity (GO:0110165);; biological process: biological regulation (GO:0065007)
gene25893	LOC101248926	CYCB1-2	2.15676	1.82325	2.29317	0.249132	0.152892	0.336363	1.43847	1.38574	1.90684	0.289032	0.159009	0.143089	4.7906e-15	-2.91327	down	8.30732e-10	-2.84232	down	--	--	Cellular Component: host cell nucleus (GO:0042025);;	K21777|3.9e-257|sly:101248926|K21777 G2/mitotic-specific cyclin-B, other | (RefSeq) G2/mitotic-specific cyclin S13-7-like	--	[D]	Cell cycle control, cell division, chromosome partitioning	Cyclin, N-terminal domain	G2/mitotic-specific cyclin-2 OS=Antirrhinum majus OX=4151 PE=2 SV=1	D	Cell cycle control, cell division, chromosome partitioning	G2/mitotic-specific cyclin S13-7-like [Solanum lycopersicum]	cellular component: cellular anatomical entity (GO:0110165)
gene25940	LOC101261975	LOC101261975	0.406368	0.564243	0.358057	0.077558	0.177396	0.059012	3.80153	3.34999	3.94508	1.1187	0.851444	1.17017	0.000719895	-1.90893	down	5.27184e-18	-1.71358	down	--	--	Biological Process: protein glycosylation (GO:0006486);; Cellular Component: integral component of membrane (GO:0016021);; Molecular Function: transferase activity, transferring glycosyl groups (GO:0016757);;	K22846|7.6e-174|gmx:100816974|K22846 S-sulfo-L-cysteine synthase (O-acetyl-L-serine-dependent) [EC:2.5.1.144] | (RefSeq) BSAS; uncharacterized protein BSAS	Cysteine and methionine metabolism (ko00270);; Biosynthesis of amino acids (ko01230)	[GMW]	Carbohydrate transport and metabolism;; Cell wall/membrane/envelope biogenesis;; Extracellular structures	Exostosin family	Probable arabinosyltransferase ARAD1 OS=Arabidopsis thaliana OX=3702 GN=ARAD1 PE=1 SV=1	--	--	probable arabinosyltransferase ARAD1 [Solanum lycopersicum]	biological process: metabolic process (GO:0008152);; biological process: cellular process (GO:0009987);; cellular component: cellular anatomical entity (GO:0110165);; molecular function: catalytic activity (GO:0003824)
gene26049	SlFBA8	FBA8	72.9015	61.6317	66.5341	26.9183	25.6398	24.9188	73.2448	62.6001	77.7421	27.0666	25.8115	21.4861	5.17863e-62	-1.25013	down	3.32086e-49	-1.4169	down	[G]	Carbohydrate transport and metabolism	Molecular Function: fructose-bisphosphate aldolase activity (GO:0004332);; Biological Process: glycolytic process (GO:0006096);;	K01623|1.3e-202|sly:101262466|K01623 fructose-bisphosphate aldolase, class I [EC:4.1.2.13] | (RefSeq) SlFBA8; fructose 1,6-bisphosphate aldolase	Glycolysis / Gluconeogenesis (ko00010);; Pentose phosphate pathway (ko00030);; Fructose and mannose metabolism (ko00051);; Carbon fixation in photosynthetic organisms (ko00710);; Carbon metabolism (ko01200);; Biosynthesis of amino acids (ko01230)	[G]	Carbohydrate transport and metabolism	Fructose-bisphosphate aldolase class-I	Fructose-bisphosphate aldolase 1, cytoplasmic OS=Oryza sativa subsp. japonica OX=39947 GN=FBA1 PE=1 SV=2	G	Carbohydrate transport and metabolism	fructose-bisphosphate aldolase [Solanum lycopersicum]	molecular function: catalytic activity (GO:0003824);; biological process: metabolic process (GO:0008152);; biological process: cellular process (GO:0009987)
gene26058	LOC101264271	LOC101264271	46.6463	51.0152	49.8648	12.2019	11.7326	11.967	7.99645	10.099	10.523	0.956453	0.665479	0.769846	3.08345e-205	-1.91205	down	3.15008e-80	-3.47154	down	[N]	Cell motility	Cellular Component: integral component of membrane (GO:0016021);;	K13680|1.2e-312|sly:101264271|K13680 beta-mannan synthase [EC:2.4.1.32] | (RefSeq) glucomannan 4-beta-mannosyltransferase 9	--	--	--	Glycosyltransferase like family 2	Glucomannan 4-beta-mannosyltransferase 9 OS=Arabidopsis thaliana OX=3702 GN=CSLA9 PE=1 SV=1	M	Cell wall/membrane/envelope biogenesis	glucomannan 4-beta-mannosyltransferase 9 [Solanum lycopersicum]	cellular component: cellular anatomical entity (GO:0110165)
gene26117	LecRK-VIII	LecRK-VIII	3.2404	2.79404	3.53456	1.28672	1.36606	1.63478	3.54905	2.54296	2.55922	1.10707	1.13271	1.10824	1.16599e-08	-1.03027	down	1.28325e-08	-1.26146	down	[T]	Signal transduction mechanisms	Biological Process: defense response to oomycetes (GO:0002229);; Molecular Function: transmembrane receptor protein serine/threonine kinase activity (GO:0004675);; Molecular Function: ATP binding (GO:0005524);; Cellular Component: plasma membrane (GO:0005886);; Biological Process: defense response (GO:0006952);; Cellular Component: integral component of membrane (GO:0016021);; Molecular Function:…	K22133|2.3e-70|egr:104443802|K22133 oxalate---CoA ligase [EC:6.2.1.8] | (RefSeq) oxalate--CoA ligase	Glyoxylate and dicarboxylate metabolism (ko00630)	--	--	Legume lectin domain	L-type lectin-domain containing receptor kinase VIII.1 OS=Arabidopsis thaliana OX=3702 GN=LECRK81 PE=2 SV=1	T	Signal transduction mechanisms	clade VIII lectin receptor kinase precursor [Solanum lycopersicum]	biological process: interspecies interaction between organisms (GO:0044419);; biological process: response to stimulus (GO:0050896);; molecular function: catalytic activity (GO:0003824);; molecular function: molecular transducer activity (GO:0060089);; biological process: metabolic process (GO:0008152);; biological process: cellular process (GO:0009987);; molecular function: binding (GO:0005488);…
gene26122	LOC101251636	LOC101251636	2.83686	2.45903	2.47668	0.492676	0.389902	0.254867	2.08345	2.03936	1.95512	0.125715	0.451312	0.177996	2.97891e-22	-2.62156	down	1.20021e-12	-2.89696	down	--	--	Biological Process: microtubule cytoskeleton organization (GO:0000226);; Cellular Component: cellular_component (GO:0005575);; Cellular Component: intracellular (GO:0005622);; Cellular Component: obsolete cell (GO:0005623);; Cellular Component: nucleus (GO:0005634);; Cellular Component: cytoplasm (GO:0005737);; Cellular Component: cytoskeleton (GO:0005856);; Cellular Component: microtubule (GO:00…	--	--	--	--	--	Interactor of constitutive active ROPs 2, chloroplastic OS=Arabidopsis thaliana OX=3702 GN=ICR2 PE=1 SV=1	S	Function unknown	interactor of constitutive active ROPs 2, chloroplastic-like [Solanum lycopersicum]	biological process: cellular process (GO:0009987);; cellular component: intracellular (GO:0005622);; cellular component: cellular anatomical entity (GO:0110165)
gene26125	LOC101252447	LOC101252447	23.9829	25.1046	24.6598	5.57402	4.19187	5.51301	52.2354	49.5614	47.4616	2.84016	2.54875	2.5535	8.6008e-103	-2.1444	down	0	-4.12611	down	[O]	Posttranslational modification, protein turnover, chaperones	Molecular Function: serine-type endopeptidase activity (GO:0004252);;	K15333|1.8e-81|nsy:104224633|K15333 tRNA guanosine-2'-O-methyltransferase [EC:2.1.1.34] | (RefSeq) uncharacterized protein LOC104224633	--	--	--	Subtilase family	Subtilisin-like protease SBT3 OS=Solanum lycopersicum OX=4081 GN=sbt3 PE=1 SV=1	O	Posttranslational modification, protein turnover, chaperones	subtilisin-like protease SBT1.9 [Solanum lycopersicum]	molecular function: catalytic activity (GO:0003824);; biological process: metabolic process (GO:0008152)
gene26210	LOC101250647	LOC101250647	0.59739	0.771124	0.770674	0.034721	0.108732	0.081008	0.881844	1.61056	1.51883	3.99538	4.18602	2.11966	1.03428e-06	-3.04308	down	8.01754e-06	1.45852	up	[DPM]	Cell cycle control, cell division, chromosome partitioning;; Inorganic ion transport and metabolism;; Cell wall/membrane/envelope biogenesis	Molecular Function: copper ion binding (GO:0005507);; Biological Process: lignin catabolic process (GO:0046274);; Cellular Component: apoplast (GO:0048046);; Molecular Function: hydroquinone:oxygen oxidoreductase activity (GO:0052716);;	K05909|0.0e+00|sly:101250647|K05909 laccase [EC:1.10.3.2] | (RefSeq) laccase-4-like	--	[Q]	Secondary metabolites biosynthesis, transport and catabolism	Multicopper oxidase	Laccase-4 OS=Arabidopsis thaliana OX=3702 GN=IRX12 PE=2 SV=2	Q	Secondary metabolites biosynthesis, transport and catabolism	laccase-4-like [Solanum lycopersicum]	molecular function: binding (GO:0005488);; biological process: metabolic process (GO:0008152);; biological process: cellular process (GO:0009987);; cellular component: cellular anatomical entity (GO:0110165);; molecular function: catalytic activity (GO:0003824)
gene26272	LOC101268631	LOC101268631	4.76859	6.09304	5.81614	2.08115	2.20129	2.36312	2.03733	2.62313	2.17961	0.893944	1.12992	1.01683	7.43091e-18	-1.19764	down	5.59532e-06	-1.06386	down	[T]	Signal transduction mechanisms	Molecular Function: protein serine/threonine kinase activity (GO:0004674);; Molecular Function: ATP binding (GO:0005524);; Cellular Component: integral component of membrane (GO:0016021);;	K01180|2.4e-67|cmax:111487562|K01180 endo-1,3(4)-beta-glucanase [EC:3.2.1.6] | (RefSeq) uncharacterized protein LOC111487562	--	--	--	Protein tyrosine and serine/threonine kinase	Leucine-rich repeat receptor protein kinase HPCA1 OS=Arabidopsis thaliana OX=3702 GN=HPCA1 PE=1 SV=1	T	Signal transduction mechanisms	probable leucine-rich repeat receptor-like protein kinase At5g49770 [Solanum lycopersicum]	molecular function: catalytic activity (GO:0003824);; biological process: metabolic process (GO:0008152);; biological process: cellular process (GO:0009987);; molecular function: binding (GO:0005488);; cellular component: cellular anatomical entity (GO:0110165)
gene26335	LOC101268334	LOC101268334	0.791753	0.959877	0.878314	0.283671	0.094487	0.252107	0.929959	0.844755	1.04983	0.499402	0.390403	0.318939	1.07707e-06	-1.92115	down	0.0016986	-1.102	down	--	--	Molecular Function: microtubule motor activity (GO:0003777);; Molecular Function: ATP binding (GO:0005524);; Biological Process: microtubule-based movement (GO:0007018);; Molecular Function: microtubule binding (GO:0008017);;	K10398|0.0e+00|sly:101268334|K10398 kinesin family member 11 | (RefSeq) kinesin-like protein KIN-5B	--	[Z]	Cytoskeleton	Kinesin motor domain	Kinesin-like protein KIN-5B OS=Arabidopsis thaliana OX=3702 GN=KIN5B PE=2 SV=1	Z	Cytoskeleton	kinesin-like protein KIN-5B [Solanum lycopersicum]	molecular function: catalytic activity (GO:0003824);; molecular function: binding (GO:0005488);; biological process: cellular process (GO:0009987)
gene26353	EXPA6	EXPA6	2.52035	2.66674	2.77694	0.466811	1.15166	0.657742	15.0725	14.6003	12.0614	2.35925	2.47976	1.67817	3.46504e-06	-1.66743	down	8.24222e-41	-2.57055	down	--	--	Cellular Component: extracellular region (GO:0005576);; Cellular Component: cell wall (GO:0005618);; Biological Process: plant-type cell wall organization (GO:0009664);; Cellular Component: membrane (GO:0016020);;	K20628|7.2e-99|cqi:110704464|K20628 expansin | (RefSeq) expansin-A8-like	--	--	--	Expansin C-terminal domain	Expansin-A3 OS=Arabidopsis thaliana OX=3702 GN=EXPA3 PE=2 SV=1	S	Function unknown	expansin precursor [Solanum lycopersicum]	cellular component: cellular anatomical entity (GO:0110165);; biological process: cellular process (GO:0009987)
gene26367	LOC101268530	LOC101268530	4.14342	2.98301	3.02392	0.494744	0.877485	0.89744	3.04651	3.52985	2.33314	1.58935	0.883636	0.878495	2.5484e-13	-2.02142	down	4.00033e-05	-1.30847	down	[M]	Cell wall/membrane/envelope biogenesis	--	--	--	--	--	Glyoxal oxidase N-terminus	Aldehyde oxidase GLOX OS=Vitis pseudoreticulata OX=231512 GN=GLOX PE=2 SV=1	S	Function unknown	aldehyde oxidase GLOX [Solanum lycopersicum]	--
gene26398	LOC544060	LOC544060	13.5925	15.7705	13.5108	1.00129	1.40582	0.609622	7.029	7.19309	6.8678	0.771525	0.782486	1.17384	1.392e-28	-3.69543	down	3.65689e-50	-2.83872	down	--	--	Biological Process: cell morphogenesis (GO:0000902);; Biological Process: cell morphogenesis involved in differentiation (GO:0000904);; Molecular Function: molecular_function (GO:0003674);; Molecular Function: structural molecule activity (GO:0005198);; Molecular Function: structural constituent of cell wall (GO:0005199);; Molecular Function: protein binding (GO:0005515);; Cellular Component: cel…	--	--	--	--	Leucine rich repeat	Leucine-rich repeat extensin-like protein 2 OS=Arabidopsis thaliana OX=3702 GN=LRX2 PE=1 SV=1	S	Function unknown	leucine-rich repeat extensin-like protein 6 [Solanum lycopersicum]	biological process: developmental process (GO:0032502);; molecular function: structural molecule activity (GO:0005198);; molecular function: binding (GO:0005488);; cellular component: cellular anatomical entity (GO:0110165);; biological process: multicellular organismal process (GO:0032501);; biological process: cellular process (GO:0009987);; biological process: growth (GO:0040007)
gene26414	LOC101261867	LOC101261867	1.07873	1.76778	1.4036	0.607028	0.480618	0.191799	2.64089	1.71645	2.65939	0.340861	0.361368	0.294207	0.0024042	-1.57099	down	2.05594e-09	-2.67472	down	--	--	Cellular Component: integral component of membrane (GO:0016021);;	K19040|5.5e-100|sly:101261867|K19040 E3 ubiquitin-protein ligase ATL10/75/76/77/78 [EC:2.3.2.27] | (RefSeq) RING-H2 finger protein ATL78-like	--	[O]	Posttranslational modification, protein turnover, chaperones	Ring finger domain	RING-H2 finger protein ATL78 OS=Arabidopsis thaliana OX=3702 GN=ATL78 PE=2 SV=1	O	Posttranslational modification, protein turnover, chaperones	RING-H2 finger protein ATL78-like [Solanum lycopersicum]	cellular component: cellular anatomical entity (GO:0110165)
gene26456	LOC101244542	LOC101244542	1.96639	2.4612	1.92162	0.61723	0.457204	1.26477	3.85571	5.22922	5.4772	2.57179	1.73433	1.34595	0.000507284	-1.30887	down	3.12579e-06	-1.25592	down	--	--	Molecular Function: metal ion binding (GO:0046872);;	K22768|7.4e-07|ats:109769875|K22768 methyl-CpG-binding domain-containing protein 9 [EC:2.3.1.48] | (RefSeq) LOC109769875; methyl-CpG-binding domain-containing protein 9-like	--	[K]	Transcription	PHD-finger	Probable Histone-lysine N-methyltransferase ATXR5 OS=Ricinus communis OX=3988 GN=ATXR5 PE=1 SV=1	K	Transcription	probable Histone-lysine N-methyltransferase ATXR5 isoform X1 [Solanum lycopersicum]	molecular function: binding (GO:0005488)
gene26503	CD1	CD1	77.2281	79.2059	79.301	24.3636	22.176	19.1861	159.225	146.232	153.946	65.4047	68.6863	58.1512	6.62902e-110	-1.71602	down	2.03451e-60	-1.15135	down	[IR]	Lipid transport and metabolism;; General function prediction only	Molecular Function: hydrolase activity, acting on ester bonds (GO:0016788);;	K00679|1.3e-53|cic:CICLE_v10027727mg|K00679 phospholipid:diacylglycerol acyltransferase [EC:2.3.1.158] | (RefSeq) hypothetical protein	Glycerolipid metabolism (ko00561)	--	--	GDSL-like Lipase/Acylhydrolase	GDSL esterase/lipase At5g33370 OS=Arabidopsis thaliana OX=3702 GN=At5g33370 PE=2 SV=1	I	Lipid transport and metabolism	GDSL esterase/lipase precursor [Solanum lycopersicum]	molecular function: catalytic activity (GO:0003824)
gene26504	LOC101254751	LOC101254751	2.48796	3.1723	2.32142	0.882132	0.684872	1.66401	53.7064	41.8557	48.0948	15.628	16.2515	14.5063	0.00107269	-1.17887	down	6.08477e-47	-1.52505	down	--	--	Biological Process: lipid metabolic process (GO:0006629);; Cellular Component: integral component of membrane (GO:0016021);; Molecular Function: oxidoreductase activity, acting on the CH-CH group of donors (GO:0016627);;	K09591|2.5e-14|ppp:112283119|K09591 steroid 5-alpha-reductase [EC:1.3.1.22] | (RefSeq) 3-oxo-5-alpha-steroid 4-dehydrogenase 1-like	Brassinosteroid biosynthesis (ko00905)	[I]	Lipid transport and metabolism	3-oxo-5-alpha-steroid 4-dehydrogenase	Polyprenol reductase 1 OS=Arabidopsis thaliana OX=3702 GN=PPRD1 PE=1 SV=1	I	Lipid transport and metabolism	very-long-chain enoyl-CoA reductase [Solanum lycopersicum]	biological process: metabolic process (GO:0008152);; cellular component: cellular anatomical entity (GO:0110165);; molecular function: catalytic activity (GO:0003824)
gene26568	LOC101267954	LOC101267954	1.72943	1.27264	1.9135	0.745801	0.539512	0.642918	1.24185	1.16206	1.1718	3.06499	2.9835	1.56043	0.000759755	-1.22113	down	0.000633928	1.18443	up	--	--	Cellular Component: cell wall (GO:0005618);; Molecular Function: manganese ion binding (GO:0030145);; Molecular Function: nutrient reservoir activity (GO:0045735);; Cellular Component: apoplast (GO:0048046);;	--	--	--	--	Cupin	Germin-like protein subfamily 3 member 2 OS=Arabidopsis thaliana OX=3702 GN=At3g10080 PE=2 SV=1	S	Function unknown	germin-like protein subfamily 3 member 2 [Solanum lycopersicum]	cellular component: cellular anatomical entity (GO:0110165);; molecular function: binding (GO:0005488);; molecular function: nutrient reservoir activity (GO:0045735)
gene26731	LOC101250561	LOC101250561	6.22844	5.88178	5.94024	1.72337	1.78691	1.69529	18.992	18.6288	18.4403	2.67368	2.67568	3.20806	4.02432e-20	-1.66128	down	1.05061e-82	-2.60073	down	[F]	Nucleotide transport and metabolism	Biological Process: fatty acid biosynthetic process (GO:0006633);; Cellular Component: chloroplast (GO:0009507);; Molecular Function: acyl-[acyl-carrier-protein] desaturase activity (GO:0045300);; Molecular Function: metal ion binding (GO:0046872);;	K03921|2.9e-229|sly:101250561|K03921 acyl-[acyl-carrier-protein] desaturase [EC:1.14.19.2 1.14.19.11 1.14.19.26] | (RefSeq) stearoyl-[acyl-carrier-protein] 9-desaturase, chloroplastic	Fatty acid biosynthesis (ko00061);; Biosynthesis of unsaturated fatty acids (ko01040);; Fatty acid metabolism (ko01212)	--	--	Fatty acid desaturase	Stearoyl-[acyl-carrier-protein] 9-desaturase, chloroplastic OS=Solanum tuberosum OX=4113 PE=2 SV=1	E	Amino acid transport and metabolism	stearoyl-[acyl-carrier-protein] 9-desaturase, chloroplastic [Solanum lycopersicum]	biological process: metabolic process (GO:0008152);; biological process: cellular process (GO:0009987);; cellular component: intracellular (GO:0005622);; cellular component: cellular anatomical entity (GO:0110165);; molecular function: catalytic activity (GO:0003824);; molecular function: binding (GO:0005488)
gene26813	LOC101261480	LOC101261480	2.55674	3.03205	2.34164	0.745372	0.783231	0.856132	5.19217	4.33007	3.21709	0.509219	0.190534	0.701413	1.00811e-09	-1.6054	down	2.23949e-18	-3.05831	down	--	--	Cellular Component: host cell nucleus (GO:0042025);;	K18810|8.0e-191|sly:101261480|K18810 cyclin D1/2/4, plant | (RefSeq) cyclin-D4-1-like	--	[D]	Cell cycle control, cell division, chromosome partitioning	Cyclin, N-terminal domain	Cyclin-D4-1 OS=Arabidopsis thaliana OX=3702 GN=CYCD4-1 PE=1 SV=2	D	Cell cycle control, cell division, chromosome partitioning	cyclin-D4-1-like [Solanum lycopersicum]	cellular component: cellular anatomical entity (GO:0110165)
gene26861	LOC101265093	LOC101265093	0.918721	1.45911	0.979218	0.23172	0.267006	0.290026	1.33493	1.09907	1.03249	0.192019	0.202799	0.383001	3.66284e-10	-1.95952	down	1.85653e-08	-2.04266	down	--	--	Molecular Function: microtubule motor activity (GO:0003777);; Molecular Function: ATP binding (GO:0005524);; Biological Process: microtubule-based movement (GO:0007018);; Molecular Function: microtubule binding (GO:0008017);;	K10406|0.0e+00|sly:101265093|K10406 kinesin family member C2/C3 | (RefSeq) kinesin-like protein KIN-14R	--	[Z]	Cytoskeleton	Kinesin motor domain	Kinesin-like protein KIN-14R OS=Arabidopsis thaliana OX=3702 GN=KIN14R PE=3 SV=1	Z	Cytoskeleton	kinesin-like protein KIN-14R [Solanum lycopersicum]	molecular function: catalytic activity (GO:0003824);; molecular function: binding (GO:0005488);; biological process: cellular process (GO:0009987)
gene26887	RSI-1	RSI-1	89.7673	107.038	93.9263	9.52446	8.6852	11.3356	28.164	26.8908	34.4105	5.64794	6.61072	4.5076	1.01693e-204	-3.17149	down	1.7551e-39	-2.30441	down	--	--	Biological Process: response to acid chemical (GO:0001101);; Cellular Component: cellular_component (GO:0005575);; Cellular Component: cell-cell junction (GO:0005911);; Biological Process: response to stress (GO:0006950);; Biological Process: biological_process (GO:0008150);; Biological Process: response to temperature stimulus (GO:0009266);; Biological Process: response to heat (GO:0009408);; Ce…	K03860|1.0e-26|nnu:104608881|K03860 phosphatidylinositol N-acetylglucosaminyltransferase subunit Q | (RefSeq) N-acetylglucosaminyl-phosphatidylinositol biosynthetic protein gpi1-like	Glycosylphosphatidylinositol (GPI)-anchor biosynthesis (ko00563)	--	--	Gibberellin regulated protein	Protein RSI-1 OS=Solanum lycopersicum OX=4081 GN=RSI-1 PE=2 SV=1	S	Function unknown	protein RSI-1 precursor [Solanum lycopersicum]	biological process: response to stimulus (GO:0050896);; cellular component: cellular anatomical entity (GO:0110165)
gene26896	LOC101267191	LOC101267191	1.52818	1.2193	1.33797	0.298874	0.018559	0.285416	2.88594	4.28632	3.70568	0.524655	1.01518	0.600551	0.00660095	-2.60623	down	5.56801e-14	-2.2324	down	--	--	Biological Process: carbohydrate metabolic process (GO:0005975);; Molecular Function: lyase activity (GO:0016829);; Molecular Function: carbohydrate binding (GO:0030246);;	K18195|0.0e+00|sly:101267191|K18195 rhamnogalacturonan endolyase [EC:4.2.2.23] | (RefSeq) probable rhamnogalacturonate lyase B	--	--	--	Rhamnogalacturonate lyase family	--	S	Function unknown	probable rhamnogalacturonate lyase B [Solanum lycopersicum]	biological process: metabolic process (GO:0008152);; molecular function: catalytic activity (GO:0003824);; molecular function: binding (GO:0005488)
gene26902	LOC101260499	LOC101260499	0.803093	0.786659	0.717926	1.17434	2.52002	1.79266	6.05027	6.36769	7.51749	1.52205	2.97289	3.11478	0.000834983	1.34893	up	6.86388e-06	-1.27721	down	[FR]	Nucleotide transport and metabolism;; General function prediction only	Cellular Component: condensin complex (GO:0000796);; Biological Process: mitotic chromosome condensation (GO:0007076);; Molecular Function: hydrolase activity (GO:0016787);;	K07766|9.5e-115|sly:101260499|K07766 diphosphoinositol-polyphosphate diphosphatase [EC:3.6.1.52] | (RefSeq) nudix hydrolase 18, mitochondrial-like	--	[T]	Signal transduction mechanisms	NUDIX domain	Nudix hydrolase 17, mitochondrial OS=Arabidopsis thaliana OX=3702 GN=NUDT17 PE=2 SV=1	T	Signal transduction mechanisms	nudix hydrolase 18, mitochondrial-like [Solanum lycopersicum]	cellular component: protein-containing complex (GO:0032991);; biological process: cellular process (GO:0009987);; molecular function: catalytic activity (GO:0003824)
gene2691	LOC101264985	LOC101264985	1.70742	2.78619	2.36908	0.592687	0.615559	0.423203	2.05289	1.99843	2.01496	0.652249	0.301841	0.418181	4.00661e-13	-1.92692	down	5.03205e-11	-2.03047	down	--	--	Molecular Function: microtubule motor activity (GO:0003777);; Molecular Function: ATP binding (GO:0005524);; Cellular Component: microtubule (GO:0005874);; Biological Process: microtubule-based movement (GO:0007018);; Molecular Function: microtubule binding (GO:0008017);;	K10406|0.0e+00|sly:101264985|K10406 kinesin family member C2/C3 | (RefSeq) kinesin-like protein KIN-14S isoform X1	--	[Z]	Cytoskeleton	Kinesin motor domain	Kinesin-like protein KIN-14S OS=Arabidopsis thaliana OX=3702 GN=KIN14S PE=3 SV=1	Z	Cytoskeleton	kinesin-like protein KIN-14S isoform X3 [Solanum lycopersicum]	molecular function: catalytic activity (GO:0003824);; molecular function: binding (GO:0005488);; cellular component: intracellular (GO:0005622);; cellular component: cellular anatomical entity (GO:0110165);; biological process: cellular process (GO:0009987)
gene26938	LOC101268244	LOC101268244	12.2278	7.23597	9.4902	3.71572	2.07319	2.36087	0.811209	0.65642	0.211255	2.1273	1.30018	2.50758	1.87181e-09	-1.69888	down	0.00316923	1.8704	up	--	--	Biological Process: response to auxin (GO:0009733);;	K14488|8.5e-09|vvi:100266954|K14488 SAUR family protein | (RefSeq) auxin-induced protein 6B-like	Plant hormone signal transduction (ko04075)	--	--	Auxin responsive protein	Auxin-responsive protein SAUR67 OS=Arabidopsis thaliana OX=3702 GN=SAUR67 PE=2 SV=1	S	Function unknown	auxin-responsive protein SAUR68-like [Solanum lycopersicum]	biological process: response to stimulus (GO:0050896)
gene26974	LOC101250563	LOC101250563	2.95271	3.56224	3.09554	0.806129	1.24305	1.46968	33.0309	32.4929	36.0083	2.72216	4.51624	5.15784	1.54644e-07	-1.31634	down	3.17383e-24	-2.92178	down	[L]	Replication, recombination and repair	Molecular Function: calcium ion binding (GO:0005509);; Molecular Function: GTP binding (GO:0005525);;	K12483|0.0e+00|sly:101250563|K12483 EH domain-containing protein 1 | (RefSeq) EH domain-containing protein 1-like	Endocytosis (ko04144)	[TU]	Signal transduction mechanisms;; Intracellular trafficking, secretion, and vesicular transport	Domain of unknown function (DUF5600)	EH domain-containing protein 1 OS=Arabidopsis thaliana OX=3702 GN=EHD1 PE=1 SV=1	--	--	EH domain-containing protein 1-like [Solanum lycopersicum]	molecular function: binding (GO:0005488)
gene26976	LOC101250854	LOC101250854	10.1383	10.1789	10.5774	3.71329	3.37579	3.6283	3.32912	2.74577	2.05682	0.620401	1.22618	1.29128	1.35168e-27	-1.39955	down	0.000405342	-1.26297	down	--	--	Cellular Component: integral component of membrane (GO:0016021);;	--	--	--	--	--	Uncharacterized membrane protein At1g16860 OS=Arabidopsis thaliana OX=3702 GN=At1g16860 PE=1 SV=1	S	Function unknown	uncharacterized membrane protein At1g16860 [Solanum lycopersicum]	cellular component: cellular anatomical entity (GO:0110165)
gene27026	LOC101263179	LOC101263179	4.90428	4.42061	4.53493	1.48009	1.11582	1.8621	1.31036	1.86563	1.88631	0.706558	0.576273	0.601012	9.0073e-11	-1.51037	down	0.00096539	-1.30269	down	--	--	--	--	--	--	--	--	--	--	--	uncharacterized protein LOC101263179 [Solanum lycopersicum]	--
gene27053	LOC101245314	LOC101245314	3.0383	3.64513	2.6911	1.01531	0.560704	1.32622	10.6896	10.8396	9.78785	3.24619	4.47411	4.58993	1.11719e-06	-1.5603	down	1.4668e-11	-1.2384	down	--	--	Cellular Component: integral component of membrane (GO:0016021);;	K15285|3.0e-190|sly:101245314|K15285 solute carrier family 35, member E3 | (RefSeq) GDP-mannose transporter GONST5	--	[GE]	Carbohydrate transport and metabolism;; Amino acid transport and metabolism	Triose-phosphate Transporter family	GDP-mannose transporter GONST5 OS=Arabidopsis thaliana OX=3702 GN=GONST5 PE=2 SV=1	--	--	GDP-mannose transporter GONST5 [Solanum lycopersicum]	cellular component: cellular anatomical entity (GO:0110165)
gene27105	LOC101256344	LOC101256344	3.01557	5.41354	3.49398	0	0	0	13.0709	14.9973	11.8957	0	0	0	1.77665e-14	-9.70095	down	8.59682e-21	-11.4937	down	--	--	Cellular Component: nuclear chromosome (GO:0000228);; Biological Process: chromatin remodeling (GO:0006338);;	K11648|2.2e-120|sly:101256344|K11648 SWI/SNF-related matrix-associated actin-dependent regulator of chromatin subfamily B member 1 | (RefSeq) chromatin structure-remodeling complex protein BSH-like isoform X1	--	[BK]	Chromatin structure and dynamics;; Transcription	SNF5 / SMARCB1 / INI1	Chromatin structure-remodeling complex protein BSH OS=Arabidopsis thaliana OX=3702 GN=BSH PE=1 SV=2	--	--	chromatin structure-remodeling complex protein BSH-like isoform X2 [Solanum lycopersicum]	cellular component: intracellular (GO:0005622);; cellular component: cellular anatomical entity (GO:0110165);; biological process: cellular process (GO:0009987)
gene27194	LOC101268055	LOC101268055	3.49917	2.85942	3.18911	0.801624	1.34671	0.902185	3.62601	3.48573	3.19089	1.05199	0.841786	1.19433	7.06309e-12	-1.52532	down	1.19435e-13	-1.61239	down	[G]	Carbohydrate transport and metabolism	Molecular Function: beta-galactosidase activity (GO:0004565);; Biological Process: carbohydrate metabolic process (GO:0005975);;	K12309|2.8e-185|brp:103872148|K12309 beta-galactosidase [EC:3.2.1.23] | (RefSeq) beta-galactosidase 2	Galactose metabolism (ko00052);; Other glycan degradation (ko00511);; Glycosaminoglycan degradation (ko00531);; Sphingolipid metabolism (ko00600);; Glycosphingolipid biosynthesis - ganglio series (ko00604)	[G]	Carbohydrate transport and metabolism	Glycosyl hydrolases family 35	Beta-galactosidase 16 OS=Arabidopsis thaliana OX=3702 GN=BGAL16 PE=2 SV=2	G	Carbohydrate transport and metabolism	beta-galactosidase 16-like isoform X1 [Solanum lycopersicum]	molecular function: catalytic activity (GO:0003824);; biological process: metabolic process (GO:0008152)
gene27215	LOC104644567	LOC104644567	1.78055	3.64412	1.95096	0.914844	1.17509	0.402627	3.65726	5.24787	6.71104	0.8151	1.20246	0.485607	0.00979955	-1.42709	down	3.28389e-08	-2.51192	down	--	--	--	--	--	--	--	--	--	--	--	uncharacterized protein LOC104644567 [Solanum lycopersicum]	--
gene2723	LOC101246183	LOC101246183	2.81242	2.99771	2.94421	0.853061	1.08269	0.91829	3.34686	3.21071	4.04467	1.47002	1.2514	1.5149	2.33338e-10	-1.48039	down	2.9378e-07	-1.21426	down	--	--	Biological Process: ubiquitin-dependent protein catabolic process (GO:0006511);; Molecular Function: ubiquitin protein ligase binding (GO:0031625);;	K03347|1.3e-48|atr:18422906|K03347 cullin 1 | (RefSeq) cullin-1	Ubiquitin mediated proteolysis (ko04120);; Protein processing in endoplasmic reticulum (ko04141)	--	--	Cullin family	--	D	Cell cycle control, cell division, chromosome partitioning	cullin-1 isoform X2 [Solanum lycopersicum]	biological process: metabolic process (GO:0008152);; biological process: cellular process (GO:0009987);; molecular function: binding (GO:0005488)
gene27334	LOC544001	LOC544001	509.284	526.625	504.25	1135.1	1086.16	1153.34	1016.54	981.431	1056.87	154.549	157.283	146.675	2.72116e-236	1.25791	up	0	-2.63038	down	--	--	Molecular Function: endopeptidase inhibitor activity (GO:0004866);;	--	--	--	--	Trypsin and protease inhibitor	Miraculin OS=Synsepalum dulcificum OX=3743 PE=1 SV=3	S	Function unknown	uncharacterized protein LOC544001 precursor [Solanum lycopersicum]	molecular function: molecular function regulator (GO:0098772);; biological process: biological regulation (GO:0065007)
gene2735	HTA6	HTA6	129.682	116.711	119.407	34.6823	30.1516	35.6278	141.081	132.483	164.145	49.6869	61.3125	54.2607	1.24879e-98	-1.73896	down	5.5685e-39	-1.2969	down	--	--	Cellular Component: nucleosome (GO:0000786);; Molecular Function: DNA binding (GO:0003677);; Cellular Component: nucleus (GO:0005634);; Molecular Function: protein heterodimerization activity (GO:0046982);;	K11251|2.5e-72|sly:101250163|K11251 histone H2A | (RefSeq) HTA6; histone H2A.1	--	[B]	Chromatin structure and dynamics	C-terminus of histone H2A	Histone H2A.1 OS=Solanum lycopersicum OX=4081 PE=2 SV=1	B	Chromatin structure and dynamics	histone H2A.1 [Solanum lycopersicum]	cellular component: protein-containing complex (GO:0032991);; molecular function: binding (GO:0005488);; cellular component: intracellular (GO:0005622);; cellular component: cellular anatomical entity (GO:0110165)
gene2754	LOC101244133	LOC101244133	1.56796	1.24679	1.48008	0.213712	0.486388	0.509026	3.47777	3.49982	3.84327	0.70681	0.782682	0.916992	7.92501e-08	-1.68684	down	5.95854e-26	-2.05961	down	--	--	Cellular Component: integral component of membrane (GO:0016021);;	K02184|1.2e-105|sind:105170502|K02184 formin 2 | (RefSeq) formin-like protein 1	--	[TZ]	Signal transduction mechanisms;; Cytoskeleton	Formin Homology 2 Domain	Formin-like protein 11 OS=Arabidopsis thaliana OX=3702 GN=FH11 PE=2 SV=1	--	--	formin-like protein 11 [Solanum lycopersicum]	cellular component: cellular anatomical entity (GO:0110165)
gene27648	LOC101263970	LOC101263970	6.52542	8.10449	6.98534	2.66017	2.44576	2.67139	6.82498	7.91601	7.56707	2.54999	2.19424	2.42442	1.17929e-17	-1.32969	down	3.91198e-20	-1.53528	down	[G]	Carbohydrate transport and metabolism	Molecular Function: hydrolase activity, hydrolyzing O-glycosyl compounds (GO:0004553);; Biological Process: carbohydrate metabolic process (GO:0005975);;	K01181|1.2e-73|nta:107811288|K01181 endo-1,4-beta-xylanase [EC:3.2.1.8] | (RefSeq) probable endo-1,4-beta-xylanase C	--	--	--	Glycosyl hydrolase family 10	Endo-1,4-beta-xylanase 2 OS=Arabidopsis thaliana OX=3702 GN=XYN2 PE=3 SV=1	G	Carbohydrate transport and metabolism	uncharacterized protein LOC101263970 isoform X1 [Solanum lycopersicum]	molecular function: catalytic activity (GO:0003824);; biological process: metabolic process (GO:0008152)
gene27728	LOC101264088	LOC101264088	183.67	193.645	188.398	44.6121	45.2371	41.7001	162.826	147.065	146.524	290.547	293.297	283.587	0	-1.97774	down	1.63357e-74	1.03131	up	--	--	Molecular Function: nucleotide binding (GO:0000166);; Molecular Function: molecular_function (GO:0003674);; Molecular Function: binding (GO:0005488);; Molecular Function: protein binding (GO:0005515);; Cellular Component: cellular_component (GO:0005575);; Cellular Component: intracellular (GO:0005622);; Cellular Component: obsolete cell (GO:0005623);; Cellular Component: cytoplasm (GO:0005737);; …	K13466|3.5e-06|tcc:18605675|K13466 EIX receptor 1/2 | (RefSeq) probable LRR receptor-like serine/threonine-protein kinase At4g36180	Plant-pathogen interaction (ko04626)	[R]	General function prediction only	Leucine rich repeat	DNA damage-repair/toleration protein DRT100 OS=Arabidopsis thaliana OX=3702 GN=DRT100 PE=2 SV=2	S	Function unknown	DNA damage-repair/toleration protein DRT100 [Solanum lycopersicum]	molecular function: binding (GO:0005488);; cellular component: intracellular (GO:0005622);; cellular component: cellular anatomical entity (GO:0110165)
gene2778	LOC101244429	LOC101244429	3.86602	3.60163	3.62891	0.982339	0.697573	1.29987	1.94702	2.45688	2.25979	0	0	0	4.88094e-09	-1.76781	down	2.21363e-12	-9.15236	down	--	--	Cellular Component: plasma membrane (GO:0005886);; Biological Process: carbohydrate transport (GO:0008643);; Cellular Component: integral component of membrane (GO:0016021);;	K15382|2.3e-128|sly:101244429|K15382 solute carrier family 50 (sugar transporter) | (RefSeq) bidirectional sugar transporter SWEET16-like	--	[R]	General function prediction only	Sugar efflux transporter for intercellular exchange	Bidirectional sugar transporter SWEET16 OS=Arabidopsis thaliana OX=3702 GN=SWEET16 PE=1 SV=1	U	Intracellular trafficking, secretion, and vesicular transport	bidirectional sugar transporter SWEET16-like [Solanum lycopersicum]	cellular component: cellular anatomical entity (GO:0110165);; biological process: localization (GO:0051179)
gene2782	LOC101259675	LOC101259675	8.27011	10.5754	8.92464	27.3933	28.0882	31.3538	6.68101	7.15217	7.17744	2.71057	3.32871	1.39294	1.29632e-57	1.76963	up	1.10064e-06	-1.39569	down	[HR]	Coenzyme transport and metabolism;; General function prediction only	Molecular Function: catalytic activity (GO:0003824);;	K08726|6.8e-128|adu:107492180|K08726 soluble epoxide hydrolase / lipid-phosphate phosphatase [EC:3.3.2.10 3.1.3.76] | (RefSeq) uncharacterized protein LOC107492180	Arachidonic acid metabolism (ko00590);; Peroxisome (ko04146)	[I]	Lipid transport and metabolism	alpha/beta hydrolase fold	--	I	Lipid transport and metabolism	uncharacterized protein LOC101259675 [Solanum lycopersicum]	molecular function: catalytic activity (GO:0003824)
gene27832	LOC101266186	LOC101266186	9.07892	7.23658	10.6648	1.19709	1.5864	0.507254	9.59504	7.4245	5.83084	2.06834	2.14122	1.25516	8.75366e-22	-2.8847	down	1.23319e-10	-1.94987	down	--	--	Biological Process: protein polyubiquitination (GO:0000209);; Molecular Function: ATP binding (GO:0005524);; Cellular Component: nucleus (GO:0005634);; Biological Process: regulation of mitotic metaphase/anaphase transition (GO:0030071);; Biological Process: anaphase-promoting complex-dependent catabolic process (GO:0031145);; Molecular Function: ubiquitin conjugating enzyme activity (GO:0061631)…	K06688|3.5e-100|sly:101266186|K06688 ubiquitin-conjugating enzyme E2 C [EC:2.3.2.23] | (RefSeq) ubiquitin-conjugating enzyme E2 20	Ubiquitin mediated proteolysis (ko04120)	[O]	Posttranslational modification, protein turnover, chaperones	Ubiquitin-conjugating enzyme	Ubiquitin-conjugating enzyme E2 20 OS=Arabidopsis thaliana OX=3702 GN=UBC20 PE=2 SV=1	O	Posttranslational modification, protein turnover, chaperones	ubiquitin-conjugating enzyme E2 20 [Solanum lycopersicum]	biological process: metabolic process (GO:0008152);; biological process: cellular process (GO:0009987);; molecular function: binding (GO:0005488);; cellular component: intracellular (GO:0005622);; cellular component: cellular anatomical entity (GO:0110165);; biological process: biological regulation (GO:0065007);; molecular function: catalytic activity (GO:0003824)
gene27882	LOC543715	LOC543715	10.992	7.99526	11.2938	3.34589	3.73869	3.24386	5.22719	8.54124	9.23805	1.73302	1.85876	1.16388	3.46149e-10	-1.42259	down	8.38116e-11	-2.15674	down	[F]	Nucleotide transport and metabolism	Molecular Function: thymidine kinase activity (GO:0004797);; Molecular Function: ATP binding (GO:0005524);; Biological Process: double-strand break repair (GO:0006302);; Biological Process: response to UV-C (GO:0010225);; Molecular Function: identical protein binding (GO:0042802);; Biological Process: thymidine metabolic process (GO:0046104);; Biological Process: DNA biosynthetic process (GO:0071…	K00857|6.9e-133|sly:543715|K00857 thymidine kinase [EC:2.7.1.21] | (RefSeq) TK1-like deoxyribonucleoside kinase	Pyrimidine metabolism (ko00240)	[F]	Nucleotide transport and metabolism	Thymidine kinase	Thymidine kinase OS=Oryza sativa subsp. japonica OX=39947 GN=TK PE=2 SV=2	F	Nucleotide transport and metabolism	TK1-like deoxyribonucleoside kinase [Solanum lycopersicum]	molecular function: catalytic activity (GO:0003824);; biological process: metabolic process (GO:0008152);; biological process: cellular process (GO:0009987);; molecular function: binding (GO:0005488);; biological process: response to stimulus (GO:0050896)
gene27917	LOC543971	LOC543971	47.5346	50.0451	53.8515	13.0957	15.5373	13.5649	72.1232	66.0332	68.362	27.5197	35.4535	32.442	1.57401e-72	-1.71619	down	2.96917e-21	-1.00677	down	--	--	--	K12173|2.9e-28|gmx:100794341|K12173 BRCA1-A complex subunit BRE | (RefSeq) BRISC and BRCA1-A complex member 2	Homologous recombination (ko03440)	--	--	Thaumatin family	Osmotin-like protein OS=Solanum lycopersicum OX=4081 PE=1 SV=1	O	Posttranslational modification, protein turnover, chaperones	osmotin-like protein precursor [Solanum lycopersicum]	--
gene27944	H2B-2	LOC107004515	61.088	61.395	65.968	15.2628	14.451	14.5777	89.1898	74.6057	94.7295	26.8227	37.4447	32.3281	1.68145e-88	-1.96095	down	1.45171e-23	-1.31154	down	--	--	Cellular Component: nucleosome (GO:0000786);; Molecular Function: DNA binding (GO:0003677);; Cellular Component: nucleus (GO:0005634);; Molecular Function: protein heterodimerization activity (GO:0046982);;	K11252|1.2e-55|sly:778354|K11252 histone H2B | (RefSeq) H2B-2; histone H2B.2	--	[B]	Chromatin structure and dynamics	Core histone H2A/H2B/H3/H4	Histone H2B.2 OS=Solanum lycopersicum OX=4081 GN=H2B-2 PE=2 SV=2	B	Chromatin structure and dynamics	histone H2B.2 [Solanum pennellii]	cellular component: protein-containing complex (GO:0032991);; molecular function: binding (GO:0005488);; cellular component: intracellular (GO:0005622);; cellular component: cellular anatomical entity (GO:0110165)
gene27994	LOC101249327	LOC101249327	189.628	194.807	183.409	42.8379	43.9348	39.0993	20.4461	22.1216	26.0676	7.5085	9.62941	5.66277	4.30603e-226	-2.0464	down	2.9622e-13	-1.48161	down	--	--	Cellular Component: cellular_component (GO:0005575);; Cellular Component: intracellular (GO:0005622);; Cellular Component: obsolete cell (GO:0005623);; Cellular Component: cytoplasm (GO:0005737);; Cellular Component: chloroplast (GO:0009507);; Cellular Component: plastid (GO:0009536);; Cellular Component: organelle (GO:0043226);; Cellular Component: membrane-bounded organelle (GO:0043227);; Cellu…	--	--	--	--	Stress responsive A/B Barrel Domain	Stress-response A/B barrel domain-containing protein At5g22580 OS=Arabidopsis thaliana OX=3702 GN=At5g22580 PE=1 SV=1	S	Function unknown	stress-response A/B barrel domain-containing protein At5g22580 [Solanum lycopersicum]	cellular component: intracellular (GO:0005622);; cellular component: cellular anatomical entity (GO:0110165)
gene2800	P18	--	32.6802	28.7594	33.3533	13.8496	14.0525	14.6226	27.7989	24.414	27.3965	12.0911	12.4158	8.75186	1.51345e-19	-1.02978	down	5.4469e-13	-1.15367	down	[FV]	Nucleotide transport and metabolism;; Defense mechanisms	Molecular Function: magnesium ion binding (GO:0000287);; Molecular Function: dUTP diphosphatase activity (GO:0004170);; Biological Process: dUMP biosynthetic process (GO:0006226);; Biological Process: dUTP catabolic process (GO:0046081);;	K01520|2.8e-88|sly:544274|K01520 dUTP pyrophosphatase [EC:3.6.1.23] | (RefSeq) P18; deoxyuridine 5'-triphosphate nucleotidohydrolase	Pyrimidine metabolism (ko00240)	[F]	Nucleotide transport and metabolism	dUTPase	Deoxyuridine 5'-triphosphate nucleotidohydrolase OS=Solanum lycopersicum OX=4081 PE=2 SV=1	F	Nucleotide transport and metabolism	hypothetical protein EJD97_002909 [Solanum chilense]	molecular function: binding (GO:0005488);; molecular function: catalytic activity (GO:0003824);; biological process: metabolic process (GO:0008152);; biological process: cellular process (GO:0009987)
gene28015	LOC101255461	LOC101255461	3.20003	4.0398	3.39424	1.08818	0.393963	0.343971	1.40237	1.74426	1.47559	0.391531	0.495918	0.176404	5.46494e-12	-2.40665	down	1.10272e-05	-2.00259	down	[Q]	Secondary metabolites biosynthesis, transport and catabolism	Biological Process: lipid metabolic process (GO:0006629);; Molecular Function: fatty-acyl-CoA reductase (alcohol-forming) activity (GO:0080019);; Molecular Function: alcohol-forming fatty acyl-CoA reductase activity (GO:0102965);;	K13356|5.2e-284|sly:101255461|K13356 alcohol-forming fatty acyl-CoA reductase [EC:1.2.1.84] | (RefSeq) alcohol-forming fatty acyl-CoA reductase-like	Cutin, suberine and wax biosynthesis (ko00073);; Peroxisome (ko04146)	[I]	Lipid transport and metabolism	Male sterility protein	Alcohol-forming fatty acyl-CoA reductase OS=Simmondsia chinensis OX=3999 PE=1 SV=1	I	Lipid transport and metabolism	alcohol-forming fatty acyl-CoA reductase-like [Solanum lycopersicum]	biological process: metabolic process (GO:0008152);; molecular function: catalytic activity (GO:0003824)
gene28109	LOC101249986	LOC101249986	16.9138	15.3313	16.8267	6.13364	8.33189	7.08249	8.38863	8.88763	8.15001	2.87671	3.11405	4.17502	5.58541e-17	-1.05973	down	2.92175e-10	-1.21529	down	--	--	Biological Process: metal ion transport (GO:0030001);; Molecular Function: metal ion binding (GO:0046872);;	--	--	[P]	Inorganic ion transport and metabolism	Heavy-metal-associated domain	Heavy metal-associated isoprenylated plant protein 3 OS=Arabidopsis thaliana OX=3702 GN=HIPP03 PE=1 SV=1	P	Inorganic ion transport and metabolism	heavy metal-associated isoprenylated plant protein 3 [Solanum lycopersicum]	biological process: localization (GO:0051179);; molecular function: binding (GO:0005488)
gene28143	LOC104644778	LOC104644778	13.3439	11.704	12.2844	6.31487	4.35557	5.66606	3.13002	3.05451	3.25759	1.1306	1.65267	1.10208	4.64204e-11	-1.0666	down	0.000338246	-1.17551	down	--	--	Cellular Component: integral component of membrane (GO:0016021);;	--	--	--	--	--	--	--	--	uncharacterized protein LOC104644778 [Solanum lycopersicum]	cellular component: cellular anatomical entity (GO:0110165)
gene28220	LOC101254761	LOC101254761	1.75137	1.24939	1.24391	0.133316	0.439518	0.464843	1.36548	1.042	0.888636	0.273045	0.14036	0.101116	9.79268e-05	-1.87887	down	1.9915e-05	-2.52791	down	--	--	--	--	--	--	--	--	--	--	--	uncharacterized protein LOC101254761 [Solanum lycopersicum]	--
gene28232	LOC101245918	LOC101245918	4.48144	4.65123	4.7966	0.963508	1.10319	0.835591	4.8284	4.78582	6.09701	1.23358	0.750678	0.216947	2.86745e-19	-2.11948	down	2.94698e-12	-2.72603	down	[R]	General function prediction only	Biological Process: oxidation-reduction process (GO:0055114);;	K00121|8.0e-200|nau:109208045|K00121 S-(hydroxymethyl)glutathione dehydrogenase / alcohol dehydrogenase [EC:1.1.1.284 1.1.1.1] | (RefSeq) alcohol dehydrogenase-like isoform X1	Glycolysis / Gluconeogenesis (ko00010);; Fatty acid degradation (ko00071);; Tyrosine metabolism (ko00350);; Carbon metabolism (ko01200)	[Q]	Secondary metabolites biosynthesis, transport and catabolism	Alcohol dehydrogenase GroES-like domain	8-hydroxygeraniol oxidoreductase OS=Catharanthus roseus OX=4058 GN=8HGO PE=1 SV=1	Q	Secondary metabolites biosynthesis, transport and catabolism	alcohol dehydrogenase-like 3 [Solanum lycopersicum]	biological process: metabolic process (GO:0008152)
gene28248	LOC101253859	LOC101253859	8.37275	8.94807	9.4499	4.48419	3.47913	3.48718	10.5439	12.4375	10.8261	2.22195	1.57184	2.1695	8.80068e-13	-1.09843	down	1.10312e-42	-2.39162	down	--	--	Molecular Function: transferase activity, transferring acyl groups other than amino-acyl groups (GO:0016747);;	K13065|1.0e-262|sly:101253859|K13065 shikimate O-hydroxycinnamoyltransferase [EC:2.3.1.133] | (RefSeq) agmatine hydroxycinnamoyltransferase 1-like	Phenylpropanoid biosynthesis (ko00940);; Flavonoid biosynthesis (ko00941);; Stilbenoid, diarylheptanoid and gingerol biosynthesis (ko00945)	--	--	Transferase family	Agmatine hydroxycinnamoyltransferase 1 OS=Oryza sativa subsp. japonica OX=39947 GN=AHT1 PE=1 SV=1	S	Function unknown	agmatine hydroxycinnamoyltransferase 1-like [Solanum lycopersicum]	molecular function: catalytic activity (GO:0003824)
gene28261	AO1	AO1	10.41	11.5218	11.0667	4.67968	5.47826	4.86659	28.0762	29.1558	27.2577	75.6258	67.9106	72.654	7.16174e-32	-1.0075	down	4.58038e-173	1.45471	up	[F]	Nucleotide transport and metabolism	Molecular Function: aldehyde oxidase activity (GO:0004031);; Molecular Function: iron ion binding (GO:0005506);; Molecular Function: electron transfer activity (GO:0009055);; Molecular Function: 2 iron, 2 sulfur cluster binding (GO:0051537);; Molecular Function: FAD binding (GO:0071949);; Molecular Function: geranial:oxygen oxidoreductase activity (GO:0102797);; Molecular Function: heptaldehyde:o…	K09842|0.0e+00|sly:543650|K09842 abscisic-aldehyde oxidase [EC:1.2.3.14] | (RefSeq) AO1; aldehyde oxidase	Carotenoid biosynthesis (ko00906)	[F]	Nucleotide transport and metabolism	Molybdopterin-binding domain of aldehyde dehydrogenase	Indole-3-acetaldehyde oxidase OS=Arabidopsis thaliana OX=3702 GN=AAO1 PE=1 SV=2	F	Nucleotide transport and metabolism	aldehyde oxidase [Solanum lycopersicum]	molecular function: catalytic activity (GO:0003824);; biological process: metabolic process (GO:0008152);; molecular function: binding (GO:0005488)
gene28273	LOC101260697	LOC101260697	0.995916	0.82804	0.945823	0.236347	0.109498	0.239899	0.693368	0.434735	0.528389	0.204357	0.151931	0.162742	5.66896e-10	-2.09606	down	0.000297899	-1.55602	down	--	--	Molecular Function: microtubule motor activity (GO:0003777);; Molecular Function: ATP binding (GO:0005524);; Biological Process: microtubule-based movement (GO:0007018);; Molecular Function: microtubule binding (GO:0008017);;	K10400|0.0e+00|sly:101260697|K10400 kinesin family member 15 | (RefSeq) kinesin-like protein KIN-12E	--	[Z]	Cytoskeleton	Kinesin motor domain	Kinesin-like protein KIN-12E OS=Arabidopsis thaliana OX=3702 GN=KIN12E PE=3 SV=1	Z	Cytoskeleton	kinesin-like protein KIN-12E [Solanum lycopersicum]	molecular function: catalytic activity (GO:0003824);; molecular function: binding (GO:0005488);; biological process: cellular process (GO:0009987)
gene28355	LOC101264591	LOC101264591	8.03045	7.83951	7.13288	2.56183	1.88732	2.45544	1.40574	0.799661	1.18079	0.248473	0.332467	0.106938	1.26059e-23	-1.60958	down	2.73957e-05	-2.18126	down	--	--	Cellular Component: integral component of membrane (GO:0016021);; Molecular Function: transmembrane transporter activity (GO:0022857);;	K14638|0.0e+00|sly:101264591|K14638 solute carrier family 15 (peptide/histidine transporter), member 3/4 | (RefSeq) protein NRT1/ PTR FAMILY 2.7-like	--	[E]	Amino acid transport and metabolism	POT family	Protein NRT1/ PTR FAMILY 2.7 OS=Arabidopsis thaliana OX=3702 GN=NPF2.7 PE=1 SV=1	E	Amino acid transport and metabolism	protein NRT1/ PTR FAMILY 2.7-like [Solanum lycopersicum]	cellular component: cellular anatomical entity (GO:0110165);; molecular function: transporter activity (GO:0005215)
gene28380	LOC101256351	LOC101256351	11.081	12.675	8.68273	2.09003	2.43037	2.74639	11.5382	13.8469	9.28507	2.07961	4.1323	4.58783	6.74154e-21	-2.02278	down	3.07367e-07	-1.47942	down	--	--	Cellular Component: nucleosome (GO:0000786);; Molecular Function: DNA binding (GO:0003677);; Cellular Component: nucleus (GO:0005634);; Cellular Component: host cell nucleus (GO:0042025);; Molecular Function: protein heterodimerization activity (GO:0046982);;	K11254|1.2e-49|sly:101256351|K11254 histone H4 | (RefSeq) histone H4-like	--	[B]	Chromatin structure and dynamics	Centromere kinetochore component CENP-T histone fold	Histone H4 OS=Capsicum annuum OX=4072 PE=3 SV=3	B	Chromatin structure and dynamics	histone H4-like [Solanum lycopersicum]	cellular component: protein-containing complex (GO:0032991);; molecular function: binding (GO:0005488);; cellular component: intracellular (GO:0005622);; cellular component: cellular anatomical entity (GO:0110165)
gene28382	LOC101256941	LOC102591967	38.5306	33.5501	35.9404	8.084	6.09299	6.70209	32.42	35.0235	32.7538	11.4719	12.0973	10.569	2.0062e-56	-2.24553	down	7.44024e-26	-1.44657	down	--	--	Cellular Component: nucleosome (GO:0000786);; Molecular Function: DNA binding (GO:0003677);; Cellular Component: nucleus (GO:0005634);; Cellular Component: host cell nucleus (GO:0042025);; Molecular Function: protein heterodimerization activity (GO:0046982);;	K11254|7.1e-50|cann:107838933|K11254 histone H4 | (RefSeq) histone H4	--	[B]	Chromatin structure and dynamics	Centromere kinetochore component CENP-T histone fold	Histone H4 OS=Capsicum annuum OX=4072 PE=3 SV=3	B	Chromatin structure and dynamics	PREDICTED: uncharacterized protein LOC102591967 [Solanum tuberosum]	cellular component: protein-containing complex (GO:0032991);; molecular function: binding (GO:0005488);; cellular component: intracellular (GO:0005622);; cellular component: cellular anatomical entity (GO:0110165)
gene28444	LOC101262384	LOC101262384	2.34928	3.01576	2.2748	0.920311	0.605671	0.759583	2.10335	2.74704	1.7902	0.248824	0.449662	0.046513	2.25706e-12	-1.61117	down	0.000357038	-3.01467	down	--	--	Molecular Function: microtubule motor activity (GO:0003777);; Molecular Function: ATP binding (GO:0005524);; Cellular Component: microtubule (GO:0005874);; Biological Process: microtubule-based movement (GO:0007018);; Molecular Function: microtubule binding (GO:0008017);; Cellular Component: integral component of membrane (GO:0016021);;	K10405|0.0e+00|sly:101262384|K10405 kinesin family member C1 | (RefSeq) kinesin-like protein KIN-14N	--	[Z]	Cytoskeleton	Kinesin motor domain	Kinesin-like protein KIN-14C OS=Arabidopsis thaliana OX=3702 GN=KIN14C PE=2 SV=1	Z	Cytoskeleton	kinesin-like protein KIN-14N [Solanum lycopersicum]	molecular function: catalytic activity (GO:0003824);; molecular function: binding (GO:0005488);; cellular component: intracellular (GO:0005622);; cellular component: cellular anatomical entity (GO:0110165);; biological process: cellular process (GO:0009987)
gene28447	LOC101263283	LOC101263283	0.681309	0.613091	0.491865	1.57566	0.894437	1.23264	39.2908	42.371	42.289	263.002	227.889	246.434	0.00016781	1.15671	up	0	2.67888	up	[T]	Signal transduction mechanisms	Molecular Function: protein serine/threonine kinase activity (GO:0004674);; Molecular Function: ATP binding (GO:0005524);; Cellular Component: integral component of membrane (GO:0016021);; Biological Process: recognition of pollen (GO:0048544);;	K24104|3.3e-73|thj:104799061|K24104 GPN-loop GTPase | (RefSeq) LOW QUALITY PROTEIN: uncharacterized protein LOC104799061	--	--	--	Protein tyrosine and serine/threonine kinase	G-type lectin S-receptor-like serine/threonine-protein kinase At4g27290 OS=Arabidopsis thaliana OX=3702 GN=At4g27290 PE=3 SV=4	T	Signal transduction mechanisms	G-type lectin S-receptor-like serine/threonine-protein kinase At4g27290 isoform X2 [Solanum lycopersicum]	molecular function: catalytic activity (GO:0003824);; biological process: metabolic process (GO:0008152);; biological process: cellular process (GO:0009987);; molecular function: binding (GO:0005488);; cellular component: cellular anatomical entity (GO:0110165);; biological process: reproduction (GO:0000003);; biological process: reproductive process (GO:0022414)
gene28521	LOC101253972	LOC101253972	16.9146	17.2017	18.184	41.4902	42.583	37.5456	101.887	99.7917	107.077	35.8576	34.1953	34.2184	1.44796e-86	1.34383	up	8.80432e-166	-1.46064	down	[E]	Amino acid transport and metabolism	Cellular Component: integral component of membrane (GO:0016021);; Molecular Function: transmembrane transporter activity (GO:0022857);;	K14638|2.8e-138|aof:109835602|K14638 solute carrier family 15 (peptide/histidine transporter), member 3/4 | (RefSeq) protein NRT1/ PTR FAMILY 6.4	--	[E]	Amino acid transport and metabolism	POT family	Protein NRT1/ PTR FAMILY 6.4 OS=Arabidopsis thaliana OX=3702 GN=NPF6.4 PE=1 SV=1	E	Amino acid transport and metabolism	protein NRT1/ PTR FAMILY 6.4 [Solanum lycopersicum]	cellular component: cellular anatomical entity (GO:0110165);; molecular function: transporter activity (GO:0005215)
gene28552	ODD	ODD	22.39	21.7521	20.1838	42.1531	45.2721	44.3817	4.03595	3.87418	4.5519	1.08204	0.515596	0.347922	5.98106e-57	1.16009	up	6.26492e-13	-2.5611	down	[Q]	Secondary metabolites biosynthesis, transport and catabolism	Molecular Function: metal ion binding (GO:0046872);; Molecular Function: dioxygenase activity (GO:0051213);;	K13229|1.2e-94|ats:109766943|K13229 2,4-dihydroxy-1,4-benzoxazin-3-one-glucoside dioxygenase [EC:1.14.11.59] | (RefSeq) LOC109766943; DIBOA-glucoside dioxygenase BX6-like	Benzoxazinoid biosynthesis (ko00402)	[QR]	Secondary metabolites biosynthesis, transport and catabolism;; General function prediction only	2OG-Fe(II) oxygenase superfamily	1-aminocyclopropane-1-carboxylate oxidase homolog OS=Solanum lycopersicum OX=4081 GN=ACO3 PE=2 SV=1	Q	Secondary metabolites biosynthesis, transport and catabolism	2-oxoglutarate-dependent dioxygenase [Solanum lycopersicum]	molecular function: binding (GO:0005488);; molecular function: catalytic activity (GO:0003824);; biological process: metabolic process (GO:0008152)
gene28558	GABA-TP3	GABA-TP3	2.81767	2.74402	2.63661	4.81901	5.46354	5.3625	11.2732	13.5308	13.2426	85.876	74.3946	90.8127	2.16222e-11	1.05819	up	5.13935e-257	2.83021	up	[H]	Coenzyme transport and metabolism	Molecular Function: transaminase activity (GO:0008483);; Molecular Function: pyridoxal phosphate binding (GO:0030170);;	K16871|4.5e-266|sly:544258|K16871 4-aminobutyrate---pyruvate transaminase [EC:2.6.1.96] | (RefSeq) GABA-TP3; gamma aminobutyrate transaminase 3, chloroplastic	Alanine, aspartate and glutamate metabolism (ko00250);; Butanoate metabolism (ko00650)	[E]	Amino acid transport and metabolism	Aminotransferase class-III	Gamma aminobutyrate transaminase 3, chloroplastic OS=Solanum lycopersicum OX=4081 GN=GABA-TP3 PE=1 SV=1	E	Amino acid transport and metabolism	gamma aminobutyrate transaminase 3, chloroplastic [Solanum lycopersicum]	molecular function: catalytic activity (GO:0003824);; molecular function: binding (GO:0005488)
gene28571	TPS17	TPS17	1.43424	1.20285	1.50226	3.93506	2.47009	4.19376	23.7287	25.2132	27.8622	0.607664	0.384615	0.459351	1.23862e-08	1.47753	up	1.36941e-210	-5.58143	down	--	--	Molecular Function: magnesium ion binding (GO:0000287);; Molecular Function: terpene synthase activity (GO:0010333);;	K15803|0.0e+00|sly:100820702|K15803 (-)-germacrene D synthase [EC:4.2.3.75] | (RefSeq) TPS17; sesquiterpene synthase	Sesquiterpenoid and triterpenoid biosynthesis (ko00909)	--	--	Terpene synthase family, metal binding domain	(-)-germacrene D synthase OS=Vitis vinifera OX=29760 GN=VIT_19s0014g04930 PE=1 SV=1	S	Function unknown	sesquiterpene synthase [Solanum lycopersicum]	molecular function: binding (GO:0005488);; molecular function: catalytic activity (GO:0003824)
gene28609	LOC101262597	LOC101262597	1.83489	0.953809	1.65395	0.458183	0.252923	0.454177	0.95722	1.76987	1.48095	0.139313	0.207329	0.072595	2.33886e-06	-1.79606	down	2.87536e-11	-3.16227	down	--	--	--	--	--	--	--	Plant protein of unknown function (DUF936)	--	S	Function unknown	uncharacterized protein LOC101262597 [Solanum lycopersicum]	--
gene28638	LOC101263191	LOC101263191	7.01401	4.5395	5.87034	0.972607	1.7073	2.07412	6.69954	6.17453	6.35197	0.316161	1.94714	1.27656	2.55057e-09	-1.74188	down	3.77219e-08	-2.31221	down	--	--	--	--	--	--	--	--	Probable protein ABIL5 OS=Oryza sativa subsp. japonica OX=39947 GN=Os01g0760900 PE=2 SV=1	S	Function unknown	probable protein ABIL5 [Solanum lycopersicum]	--
gene28688	MIOX	MIOX	0.580191	3.15402	1.96633	0.278941	1.01306	0.299426	10.0897	12.9693	13.0012	0.893749	1.92034	1.88644	0.00817591	-1.70926	down	3.89524e-26	-2.82532	down	--	--	Molecular Function: iron ion binding (GO:0005506);; Cellular Component: cytoplasm (GO:0005737);; Biological Process: inositol catabolic process (GO:0019310);; Molecular Function: inositol oxygenase activity (GO:0050113);;	K00469|8.6e-187|sly:100316875|K00469 inositol oxygenase [EC:1.13.99.1] | (RefSeq) MIOX; myo-inositol oxygenase	Ascorbate and aldarate metabolism (ko00053);; Inositol phosphate metabolism (ko00562)	[R]	General function prediction only	Myo-inositol oxygenase	Inositol oxygenase 4 OS=Arabidopsis thaliana OX=3702 GN=MIOX4 PE=2 SV=1	L	Replication, recombination and repair	myo-inositol oxygenase [Solanum lycopersicum]	molecular function: binding (GO:0005488);; cellular component: cellular anatomical entity (GO:0110165);; biological process: metabolic process (GO:0008152);; biological process: cellular process (GO:0009987);; molecular function: catalytic activity (GO:0003824)
gene2870	LOC101254641	LOC101254641	8.70838	7.87524	9.23799	3.91501	2.35013	3.32404	14.113	16.878	15.9771	2.75358	2.38826	2.40953	1.80182e-08	-1.30114	down	1.24663e-38	-2.5231	down	--	--	--	--	--	--	--	Protein of unknown function, DUF538	--	S	Function unknown	uncharacterized protein LOC101254641 [Solanum lycopersicum]	--
gene28754	LOC101253863	LOC101253863	0.530172	1.66202	1.16699	0.487074	0.288423	0.284674	1.03589	1.04289	1.22018	0.27498	0.453515	0.342913	0.00104853	-1.55041	down	0.000384777	-1.51508	down	[IQ]	Lipid transport and metabolism;; Secondary metabolites biosynthesis, transport and catabolism	Biological Process: fatty acid biosynthetic process (GO:0006633);; Molecular Function: transferase activity, transferring acyl groups other than amino-acyl groups (GO:0016747);;	K09458|2.7e-310|sly:101253863|K09458 3-oxoacyl-[acyl-carrier-protein] synthase II [EC:2.3.1.179] | (RefSeq) 3-oxoacyl-[acyl-carrier-protein] synthase II, chloroplastic-like isoform X1	Fatty acid biosynthesis (ko00061);; Biotin metabolism (ko00780);; Fatty acid metabolism (ko01212)	[IQ]	Lipid transport and metabolism;; Secondary metabolites biosynthesis, transport and catabolism	Beta-ketoacyl synthase, N-terminal domain	3-oxoacyl-[acyl-carrier-protein] synthase II, chloroplastic OS=Arabidopsis thaliana OX=3702 GN=KAS2 PE=1 SV=1	--	--	3-oxoacyl-[acyl-carrier-protein] synthase II, chloroplastic-like isoform X1 [Solanum lycopersicum]	biological process: metabolic process (GO:0008152);; biological process: cellular process (GO:0009987);; molecular function: catalytic activity (GO:0003824)
gene28755	LOC101254166	LOC101254166	51.6921	58.12	52.0207	12.0945	11.9526	9.79328	9.45295	7.84253	8.93639	3.78461	3.81831	3.52227	1.42224e-88	-2.12808	down	1.28383e-06	-1.13168	down	--	--	Molecular Function: enzyme inhibitor activity (GO:0004857);;	K01051|2.5e-16|ccav:112509649|K01051 pectinesterase [EC:3.1.1.11] | (RefSeq) pectinesterase	Pentose and glucuronate interconversions (ko00040)	--	--	Plant invertase/pectin methylesterase inhibitor	Pectinesterase inhibitor 3 OS=Arabidopsis thaliana OX=3702 GN=PMEI3 PE=2 SV=1	S	Function unknown	pectinesterase inhibitor 3 [Solanum lycopersicum]	molecular function: molecular function regulator (GO:0098772);; biological process: biological regulation (GO:0065007)
gene28805	LOC101262785	LOC101262785	32.1082	33.1281	33.9025	4.01959	3.16216	4.50889	40.1585	41.7625	38.1254	12.0917	11.6003	16.146	3.076e-177	-2.93901	down	4.47711e-40	-1.48042	down	[T]	Signal transduction mechanisms	Molecular Function: acid phosphatase activity (GO:0003993);; Cellular Component: vacuole (GO:0005773);; Cellular Component: cytosol (GO:0005829);; Molecular Function: metal ion binding (GO:0046872);; Biological Process: phosphate ion homeostasis (GO:0055062);;	K22390|6.9e-289|sly:101262785|K22390 acid phosphatase type 7 | (RefSeq) bifunctional purple acid phosphatase 26	--	[G]	Carbohydrate transport and metabolism	Purple acid Phosphatase, N-terminal domain	Bifunctional purple acid phosphatase 26 OS=Arabidopsis thaliana OX=3702 GN=PAP26 PE=1 SV=1	G	Carbohydrate transport and metabolism	bifunctional purple acid phosphatase 26 [Solanum lycopersicum]	molecular function: catalytic activity (GO:0003824);; biological process: metabolic process (GO:0008152);; biological process: cellular process (GO:0009987);; cellular component: intracellular (GO:0005622);; cellular component: cellular anatomical entity (GO:0110165);; molecular function: binding (GO:0005488);; biological process: biological regulation (GO:0065007)
gene28809	LOC101263674	LOC101263674	9.23255	7.27013	8.09419	2.83313	3.213	2.77853	20.4901	21.251	20.375	7.08354	6.34039	7.17868	5.34789e-24	-1.35175	down	5.05361e-62	-1.4873	down	[C]	Energy production and conversion	Molecular Function: inorganic diphosphatase activity (GO:0004427);; Molecular Function: pyrophosphate hydrolysis-driven proton transmembrane transporter activity (GO:0009678);; Cellular Component: integral component of membrane (GO:0016021);;	K23025|0.0e+00|sly:101263674|K23025 H+-translocating diphosphatase [EC:7.1.3.1] | (RefSeq) pyrophosphate-energized vacuolar membrane proton pump-like	--	--	--	Inorganic H+ pyrophosphatase	Pyrophosphate-energized vacuolar membrane proton pump OS=Vigna radiata var. radiata OX=3916 PE=1 SV=4	C	Energy production and conversion	pyrophosphate-energized vacuolar membrane proton pump-like [Solanum lycopersicum]	molecular function: catalytic activity (GO:0003824);; molecular function: transporter activity (GO:0005215);; biological process: cellular process (GO:0009987);; biological process: localization (GO:0051179);; cellular component: cellular anatomical entity (GO:0110165)
gene28819	LOC101247699	LOC101247699	3.15659	5.38299	4.93863	2.48949	1.45886	2.18606	3.07408	4.81724	4.14128	1.92414	2.67013	0.899405	0.000271595	-1.00063	down	0.00591526	-1.01944	down	--	--	Molecular Function: UDP-glycosyltransferase activity (GO:0008194);;	K13495|1.1e-270|sly:101247699|K13495 cis-zeatin O-glucosyltransferase [EC:2.4.1.215] | (RefSeq) zeatin O-glucosyltransferase-like	Zeatin biosynthesis (ko00908)	[GC]	Carbohydrate transport and metabolism;; Energy production and conversion	UDP-glucoronosyl and UDP-glucosyl transferase	Zeatin O-glucosyltransferase OS=Phaseolus lunatus OX=3884 GN=ZOG1 PE=2 SV=1	--	--	zeatin O-glucosyltransferase-like [Solanum lycopersicum]	molecular function: catalytic activity (GO:0003824)
gene28830	LAPA1	LAPA1	6.68523	4.8927	5.72382	1.7486	1.62522	2.01378	548.1	545.501	542.939	3.40256	4.55666	4.32069	1.9356e-16	-1.55726	down	0	-6.95038	down	[E]	Amino acid transport and metabolism	Molecular Function: aminopeptidase activity (GO:0004177);; Cellular Component: cytoplasm (GO:0005737);; Molecular Function: metalloexopeptidase activity (GO:0008235);; Molecular Function: manganese ion binding (GO:0030145);;	K01255|0.0e+00|sly:544017|K01255 leucyl aminopeptidase [EC:3.4.11.1] | (RefSeq) LAPA1; leucine aminopeptidase 1, chloroplastic	Glutathione metabolism (ko00480)	[R]	General function prediction only	Cytosol aminopeptidase family, catalytic domain	Leucine aminopeptidase 1, chloroplastic OS=Solanum lycopersicum OX=4081 GN=LAPA1 PE=1 SV=2	E	Amino acid transport and metabolism	leucine aminopeptidase 1, chloroplastic [Solanum lycopersicum]	molecular function: catalytic activity (GO:0003824);; biological process: metabolic process (GO:0008152);; cellular component: cellular anatomical entity (GO:0110165);; molecular function: binding (GO:0005488)
gene2890	LOC101257899	LOC101257899	34.5086	36.6785	34.9647	15.4747	13.2828	13.7118	12.6421	10.7043	10.859	4.36054	3.42737	2.89493	2.79443e-45	-1.19436	down	7.15501e-19	-1.57312	down	--	--	Cellular Component: integral component of membrane (GO:0016021);; Molecular Function: hydrolase activity, acting on ester bonds (GO:0016788);;	K01206|1.0e-74|aly:9323213|K01206 alpha-L-fucosidase [EC:3.2.1.51] | (RefSeq) alpha-L-fucosidase 3	Other glycan degradation (ko00511)	--	--	GDSL-like Lipase/Acylhydrolase	GDSL esterase/lipase At1g09390 OS=Arabidopsis thaliana OX=3702 GN=At1g09390 PE=2 SV=1	S	Function unknown	GDSL esterase/lipase At1g09390 [Solanum lycopersicum]	cellular component: cellular anatomical entity (GO:0110165);; molecular function: catalytic activity (GO:0003824)
gene28912	LOC101260017	LOC101260017	9.83601	8.39691	8.62242	1.41615	1.51668	1.50806	7.3945	6.70491	5.95171	1.87031	1.72476	1.26861	5.65796e-41	-2.46541	down	1.57817e-16	-1.94073	down	[QR]	Secondary metabolites biosynthesis, transport and catabolism;; General function prediction only	Biological Process: oxidation-reduction process (GO:0055114);;	K19825|5.5e-171|cann:107842343|K19825 2-alkenal reductase (NADP+) [EC:1.3.1.102] | (RefSeq) 2-alkenal reductase (NADP(+)-dependent)-like	--	[R]	General function prediction only	N-terminal domain of oxidoreductase	2-alkenal reductase (NADP(+)-dependent) OS=Nicotiana tabacum OX=4097 GN=DBR PE=1 SV=1	S	Function unknown	2-alkenal reductase (NADP(+)-dependent)-like [Solanum lycopersicum]	biological process: metabolic process (GO:0008152)
gene28913	LOC101260309	LOC101260309	20.7706	20.7893	19.8261	5.60547	5.43156	5.68457	9.25112	8.93897	9.33477	1.81324	2.756	2.74589	1.83701e-52	-1.74904	down	1.00967e-16	-1.80153	down	[QR]	Secondary metabolites biosynthesis, transport and catabolism;; General function prediction only	Biological Process: oxidation-reduction process (GO:0055114);;	K19825|1.2e-170|spen:107011489|K19825 2-alkenal reductase (NADP+) [EC:1.3.1.102] | (RefSeq) 2-alkenal reductase (NADP(+)-dependent)-like	--	[R]	General function prediction only	N-terminal domain of oxidoreductase	2-alkenal reductase (NADP(+)-dependent) OS=Nicotiana tabacum OX=4097 GN=DBR PE=1 SV=1	S	Function unknown	2-alkenal reductase (NADP(+)-dependent)-like [Solanum lycopersicum]	biological process: metabolic process (GO:0008152)
gene28915	LOC101260610	LOC101260610	81.3437	75.6578	74.7753	28.3405	25.5474	28.8696	26.9113	26.9654	31.1754	1.97568	2.10068	2.27311	8.68737e-90	-1.36034	down	9.40177e-178	-3.63603	down	--	--	Molecular Function: transferase activity, transferring acyl groups other than amino-acyl groups (GO:0016747);;	K13065|2.4e-259|sly:101260610|K13065 shikimate O-hydroxycinnamoyltransferase [EC:2.3.1.133] | (RefSeq) acetyl-CoA-benzylalcohol acetyltransferase	Phenylpropanoid biosynthesis (ko00940);; Flavonoid biosynthesis (ko00941);; Stilbenoid, diarylheptanoid and gingerol biosynthesis (ko00945)	--	--	Transferase family	Salutaridinol 7-O-acetyltransferase OS=Papaver somniferum OX=3469 GN=SALAT PE=1 SV=1	S	Function unknown	acetyl-CoA-benzylalcohol acetyltransferase [Solanum lycopersicum]	molecular function: catalytic activity (GO:0003824)
gene28919	LOC101261198	LOC101261198	93.2413	95.743	95.17	6.54679	6.95448	8.19299	130.184	138.066	127.441	42.3101	49.4666	49.4776	0	-3.58411	down	9.94009e-74	-1.3795	down	--	--	Cellular Component: cellular_component (GO:0005575);; Cellular Component: extracellular region (GO:0005576);;	--	--	--	--	--	Protodermal factor 1 OS=Arabidopsis thaliana OX=3702 GN=PDF1 PE=2 SV=1	S	Function unknown	protodermal factor 1 [Solanum lycopersicum]	cellular component: cellular anatomical entity (GO:0110165)
gene28922	LOC101261784	XTH9	5.06756	5.16456	5.47627	1.04087	1.26447	0.563218	4.55159	3.61429	2.78966	7.52217	6.81339	8.83596	2.69958e-15	-2.31988	down	1.01648e-06	1.18068	up	[G]	Carbohydrate transport and metabolism	Molecular Function: hydrolase activity, hydrolyzing O-glycosyl compounds (GO:0004553);; Cellular Component: cell wall (GO:0005618);; Biological Process: xyloglucan metabolic process (GO:0010411);; Molecular Function: xyloglucan:xyloglucosyl transferase activity (GO:0016762);; Biological Process: cell wall biogenesis (GO:0042546);; Cellular Component: apoplast (GO:0048046);; Biological Process: ce…	K08235|1.6e-171|sly:101261784|K08235 xyloglucan:xyloglucosyl transferase [EC:2.4.1.207] | (RefSeq) brassinosteroid-regulated protein BRU1-like precursor	--	--	--	Glycosyl hydrolases family 16	Probable xyloglucan endotransglucosylase/hydrolase protein 16 OS=Arabidopsis thaliana OX=3702 GN=XTH16 PE=2 SV=2	G	Carbohydrate transport and metabolism	xyloglucan endotransglucosylase-hydrolase 9 precursor [Solanum lycopersicum]	molecular function: catalytic activity (GO:0003824);; cellular component: cellular anatomical entity (GO:0110165);; biological process: metabolic process (GO:0008152);; biological process: cellular process (GO:0009987)
gene28934	LOC101263581	LOC101263581	4.33277	5.02509	4.6457	2.38231	1.50655	2.3599	3.47761	4.31539	2.92352	1.36815	1.48232	1.20895	5.99038e-08	-1.03728	down	1.85091e-08	-1.29518	down	[O]	Posttranslational modification, protein turnover, chaperones	Molecular Function: serine-type endopeptidase activity (GO:0004252);;	K15333|4.6e-77|nsy:104224633|K15333 tRNA guanosine-2'-O-methyltransferase [EC:2.1.1.34] | (RefSeq) uncharacterized protein LOC104224633	--	--	--	Subtilase family	Subtilisin-like protease SBT5.3 OS=Arabidopsis thaliana OX=3702 GN=AIR3 PE=2 SV=1	O	Posttranslational modification, protein turnover, chaperones	subtilisin-like protease SBT5.3 [Solanum lycopersicum]	molecular function: catalytic activity (GO:0003824);; biological process: metabolic process (GO:0008152)
gene28995	LOC101261893	LOC101261893	0.318503	0.307383	0.232657	0.434874	0.784581	0.946563	7.53218	7.0123	6.65766	2.37007	2.55363	2.59556	0.000326419	1.45503	up	1.08172e-14	-1.26702	down	--	--	Molecular Function: molecular_function (GO:0003674);; Molecular Function: catalytic activity (GO:0003824);; Molecular Function: ubiquitin-protein transferase activity (GO:0004842);; Molecular Function: binding (GO:0005488);; Molecular Function: protein binding (GO:0005515);; Cellular Component: cellular_component (GO:0005575);; Cellular Component: intracellular (GO:0005622);; Cellular Component: …	K10581|0.0e+00|sly:101261893|K10581 ubiquitin-conjugating enzyme E2 O [EC:2.3.2.24] | (RefSeq) uncharacterized protein LOC101261893 isoform X1	Ubiquitin mediated proteolysis (ko04120)	[O]	Posttranslational modification, protein turnover, chaperones	Ubiquitin-conjugating enzyme	Probable ubiquitin-conjugating enzyme E2 25 OS=Arabidopsis thaliana OX=3702 GN=UBC25 PE=2 SV=1	O	Posttranslational modification, protein turnover, chaperones	uncharacterized protein LOC101261893 isoform X2 [Solanum lycopersicum]	molecular function: catalytic activity (GO:0003824);; molecular function: binding (GO:0005488);; cellular component: intracellular (GO:0005622);; cellular component: cellular anatomical entity (GO:0110165);; biological process: metabolic process (GO:0008152);; biological process: cellular process (GO:0009987)
gene29027	LOC101257635	LOC101257635	5.3432	5.68334	6.2284	1.67008	1.01429	1.70403	2.48365	3.18169	2.26111	0.275645	0.68498	0.748751	9.63299e-15	-1.85166	down	9.54256e-07	-2.09317	down	--	--	Molecular Function: molecular_function (GO:0003674);; Molecular Function: binding (GO:0005488);; Molecular Function: protein binding (GO:0005515);; Cellular Component: cellular_component (GO:0005575);; Cellular Component: intracellular (GO:0005622);; Cellular Component: obsolete cell (GO:0005623);; Cellular Component: nucleus (GO:0005634);; Cellular Component: cytoskeleton (GO:0005856);; Cellular…	--	--	--	--	IQ calmodulin-binding motif	Protein IQ-DOMAIN 1 OS=Arabidopsis thaliana OX=3702 GN=IQD1 PE=1 SV=1	S	Function unknown	protein IQ-DOMAIN 1 [Solanum lycopersicum]	molecular function: binding (GO:0005488);; cellular component: intracellular (GO:0005622);; cellular component: cellular anatomical entity (GO:0110165)
gene29099	LOC101248749	LOC101248749	3.27697	2.84896	3.01171	1.45346	1.45725	1.24249	1.59022	1.52611	1.82082	0.968306	0.421158	0.332617	1.57627e-05	-1.01002	down	0.00179102	-1.40947	down	--	--	Cellular Component: integral component of membrane (GO:0016021);;	K13148|3.4e-22|egu:105053331|K13148 integrator complex subunit 11 [EC:3.1.27.-] | (RefSeq) uncharacterized protein LOC105053331	--	[O]	Posttranslational modification, protein turnover, chaperones	Ring finger domain	RING-H2 finger protein ATL20 OS=Arabidopsis thaliana OX=3702 GN=ATL20 PE=2 SV=2	O	Posttranslational modification, protein turnover, chaperones	E3 ubiquitin-protein ligase At4g11680 [Solanum lycopersicum]	cellular component: cellular anatomical entity (GO:0110165)
gene29151	LOC101257443	LOC101257443	23.6223	24.6484	24.938	5.19793	7.6476	6.50361	20.5392	23.4036	23.8238	8.14226	7.74118	8.27605	1.78829e-47	-1.79155	down	2.59499e-32	-1.38107	down	[IR]	Lipid transport and metabolism;; General function prediction only	Molecular Function: hydrolase activity, acting on ester bonds (GO:0016788);;	K00679|1.7e-24|cic:CICLE_v10027727mg|K00679 phospholipid:diacylglycerol acyltransferase [EC:2.3.1.158] | (RefSeq) hypothetical protein	Glycerolipid metabolism (ko00561)	--	--	GDSL-like Lipase/Acylhydrolase	Acetylajmalan esterase OS=Rauvolfia serpentina OX=4060 GN=AAE PE=1 SV=1	S	Function unknown	GDSL esterase/lipase At5g03980 [Solanum lycopersicum]	molecular function: catalytic activity (GO:0003824)
gene29155	LOC101258829	LOC101258829	0.881172	1.5039	0.821225	0.34629	0.128136	0.040145	20.2992	21.796	20.8553	1.94203	2.06742	2.40223	9.58276e-05	-2.45773	down	1.60611e-107	-3.18359	down	[V]	Defense mechanisms	Biological Process: response to desiccation (GO:0009269);;	--	--	--	--	Late embryogenesis abundant protein	Desiccation-related protein PCC27-45 OS=Craterostigma plantagineum OX=4153 PE=2 SV=1	S	Function unknown	uncharacterized protein LOC101258829 [Solanum lycopersicum]	biological process: response to stimulus (GO:0050896)
gene29184	LOC104644870	LOC104644870	1.7751	2.14835	1.96923	0.68623	0.633833	0.486892	2.37458	2.05542	1.88358	0.558083	0.891552	1.03274	2.24814e-08	-1.56892	down	0.000165692	-1.22875	down	--	--	--	--	--	--	--	--	--	--	--	uncharacterized protein LOC104644870 [Solanum lycopersicum]	--
gene29448	LOC104644967	LOC104644967	0	0	0	1.76248	2.26279	2.13372	0	0	0	4.95868	4.29302	4.13656	2.31231e-17	10.5189	up	2.88003e-21	11.618	up	--	--	Molecular Function: DNA binding (GO:0003677);; Molecular Function: protein dimerization activity (GO:0046983);;	K10398|5.7e-16|eus:EUTSA_v10016147mg|K10398 kinesin family member 11 | (RefSeq) hypothetical protein	--	[L]	Replication, recombination and repair	Domain of unknown function (DUF4413)	Putative AC transposase OS=Zea mays OX=4577 PE=2 SV=2	L	Replication, recombination and repair	zinc finger BED domain-containing protein RICESLEEPER 1-like [Solanum lycopersicum]	molecular function: binding (GO:0005488)
gene2951	LOC101252637	LOC101252637	5.19274	5.02977	4.19202	2.65368	1.14577	1.81797	2.55215	2.45576	2.86605	0.906452	1.25425	0.811798	3.75905e-06	-1.23278	down	4.3412e-05	-1.29417	down	--	--	Molecular Function: calmodulin binding (GO:0005516);; Biological Process: defense response (GO:0006952);; Biological Process: response to biotic stimulus (GO:0009607);; Cellular Component: integral component of membrane (GO:0016021);;	K08472|1.7e-271|sly:101252637|K08472 mlo protein | (RefSeq) MLO-like protein 13	--	--	--	Mlo family	MLO-like protein 13 OS=Arabidopsis thaliana OX=3702 GN=MLO13 PE=2 SV=1	I	Lipid transport and metabolism	MLO-like protein 13 [Solanum lycopersicum]	molecular function: binding (GO:0005488);; biological process: response to stimulus (GO:0050896);; cellular component: cellular anatomical entity (GO:0110165)
gene29628	LOC101244558	LOC101244558	1.63204	1.34543	2.15452	0.627742	0.212383	0.708447	1.47696	1.12505	1.67917	0	0	0	0.00105303	-1.56477	down	2.16628e-10	-8.56966	down	--	--	--	--	--	[R]	General function prediction only	Leucine rich repeat	Plant intracellular Ras-group-related LRR protein 7 OS=Oryza sativa subsp. japonica OX=39947 GN=IRL7 PE=2 SV=1	S	Function unknown	plant intracellular Ras-group-related LRR protein 7-like isoform X1 [Solanum lycopersicum]	--
gene29644	LOC101246223	LOC101246223	2.25832	1.73109	1.56981	0.095193	0.144423	0.072818	2.69607	3.38214	2.20926	1.04908	0.852536	0.663971	1.3546e-18	-3.87328	down	9.91603e-07	-1.55985	down	[G]	Carbohydrate transport and metabolism	Molecular Function: hydrolase activity, hydrolyzing O-glycosyl compounds (GO:0004553);; Biological Process: carbohydrate metabolic process (GO:0005975);;	K05350|0.0e+00|sly:101246223|K05350 beta-glucosidase [EC:3.2.1.21] | (RefSeq) beta-glucosidase 44-like isoform X1	Cyanoamino acid metabolism (ko00460);; Starch and sucrose metabolism (ko00500);; Phenylpropanoid biosynthesis (ko00940)	[G]	Carbohydrate transport and metabolism	Glycosyl hydrolase family 1	Beta-glucosidase 44 OS=Arabidopsis thaliana OX=3702 GN=BGLU44 PE=2 SV=1	G	Carbohydrate transport and metabolism	beta-glucosidase 44-like isoform X1 [Solanum lycopersicum]	molecular function: catalytic activity (GO:0003824);; biological process: metabolic process (GO:0008152)
gene29716	LOC101254978	LOC101254978	13.6812	19.67	15.4755	3.60943	5.28523	4.01676	911.846	1061.2	1038.98	280.731	322.299	304.001	5.03517e-19	-1.78817	down	6.20377e-130	-1.62404	down	--	--	--	K03860|2.3e-12|nnu:104608881|K03860 phosphatidylinositol N-acetylglucosaminyltransferase subunit Q | (RefSeq) N-acetylglucosaminyl-phosphatidylinositol biosynthetic protein gpi1-like	Glycosylphosphatidylinositol (GPI)-anchor biosynthesis (ko00563)	--	--	Gibberellin regulated protein	Snakin-1 OS=Solanum tuberosum OX=4113 GN=SN1 PE=1 SV=1	S	Function unknown	peamaclein-like [Solanum lycopersicum]	--
gene29723	LOC101256952	LOC101256952	27.1238	33.2088	34.0766	7.9654	5.74477	7.56764	9.96546	10.6447	9.43403	1.26934	3.6663	2.23522	9.59153e-35	-2.02154	down	4.31721e-08	-1.95438	down	--	--	Molecular Function: electron transfer activity (GO:0009055);; Cellular Component: integral component of membrane (GO:0016021);;	--	--	--	--	Plastocyanin-like domain	Lamin-like protein OS=Arabidopsis thaliana OX=3702 GN=At5g15350 PE=2 SV=1	S	Function unknown	lamin-like protein [Solanum lycopersicum]	molecular function: catalytic activity (GO:0003824);; biological process: metabolic process (GO:0008152);; cellular component: cellular anatomical entity (GO:0110165)
gene29739	LOC101248854	LOC101248854	5.25064	6.1499	4.92181	1.07423	1.08423	1.15362	0.603561	0.608321	0.754774	2.6101	1.84561	1.56645	8.87252e-28	-2.17221	down	1.02226e-06	1.70682	up	--	--	Biological Process: cell morphogenesis (GO:0000902);; Biological Process: cell morphogenesis involved in differentiation (GO:0000904);; Biological Process: response to acid chemical (GO:0001101);; Biological Process: regulation of immune system process (GO:0002682);; Biological Process: regulation of response to biotic stimulus (GO:0002831);; Biological Process: regionalization (GO:0003002);; Mol…	--	--	[R]	General function prediction only	Leucine rich repeat	Protein TOO MANY MOUTHS OS=Arabidopsis thaliana OX=3702 GN=TMM PE=1 SV=1	S	Function unknown	protein TOO MANY MOUTHS [Solanum lycopersicum]	biological process: developmental process (GO:0032502);; biological process: response to stimulus (GO:0050896);; biological process: biological regulation (GO:0065007);; biological process: multicellular organismal process (GO:0032501);; molecular function: binding (GO:0005488);; biological process: cellular process (GO:0009987);; biological process: interspecies interaction between organisms (GO…
gene29791	LOC101245626	LOC107007404	361.528	332.207	338.103	120.788	121.965	129.212	14.814	13.7475	15.3392	5.70969	3.66389	6.29745	7.86159e-159	-1.34631	down	1.27761e-12	-1.38008	down	[G]	Carbohydrate transport and metabolism	Molecular Function: channel activity (GO:0015267);; Cellular Component: integral component of membrane (GO:0016021);;	K09873|4.7e-132|spen:107007404|K09873 aquaporin TIP | (RefSeq) aquaporin TIP2-1-like	--	[G]	Carbohydrate transport and metabolism	Major intrinsic protein	Aquaporin TIP2-1 OS=Arabidopsis thaliana OX=3702 GN=TIP2-1 PE=1 SV=2	G	Carbohydrate transport and metabolism	aquaporin TIP2-1-like [Solanum pennellii]	molecular function: transporter activity (GO:0005215);; biological process: cellular process (GO:0009987);; biological process: localization (GO:0051179);; cellular component: cellular anatomical entity (GO:0110165)
gene29801	LOC101247991	LOC101247991	0	0	0	2.13221	2.02945	2.36955	0	0	0	5.29861	6.19785	5.13923	1.27264e-14	9.71972	up	3.59402e-19	11.069	up	--	--	--	--	--	--	--	--	--	--	--	uncharacterized protein LOC101247991 isoform X1 [Solanum lycopersicum]	--
gene29838	copz2	copz2	34.0909	23.3457	30.7124	10.1108	8.2853	9.10821	50.4537	52.097	61.0047	26.6906	23.7221	24.1785	6.71994e-25	-1.55276	down	3.29841e-24	-1.02647	down	--	--	Cellular Component: Golgi membrane (GO:0000139);; Biological Process: intracellular protein transport (GO:0006886);; Biological Process: retrograde vesicle-mediated transport, Golgi to endoplasmic reticulum (GO:0006890);; Biological Process: intra-Golgi vesicle-mediated transport (GO:0006891);; Cellular Component: COPI vesicle coat (GO:0030126);;	K20472|3.3e-98|sly:543513|K20472 coatomer subunit zeta | (RefSeq) copz2; nonclathrin coat protein zeta2-COP	--	[U]	Intracellular trafficking, secretion, and vesicular transport	Clathrin adaptor complex small chain	Coatomer subunit zeta-2 OS=Arabidopsis thaliana OX=3702 GN=At3g09800 PE=2 SV=1	U	Intracellular trafficking, secretion, and vesicular transport	nonclathrin coat protein zeta2-COP [Solanum lycopersicum]	cellular component: cellular anatomical entity (GO:0110165);; biological process: cellular process (GO:0009987);; biological process: localization (GO:0051179);; cellular component: intracellular (GO:0005622);; cellular component: protein-containing complex (GO:0032991)
gene29848	LOC101254669	LOC101254669	0.175347	0.108745	0.152829	0.988464	1.93824	1.17667	0.961817	1.66573	1.5276	2.60273	2.96823	2.2629	3.5552e-12	3.3328	up	0.0011069	1.0182	up	[QV]	Secondary metabolites biosynthesis, transport and catabolism;; Defense mechanisms	Molecular Function: monooxygenase activity (GO:0004497);; Molecular Function: iron ion binding (GO:0005506);; Molecular Function: oxidoreductase activity, acting on paired donors, with incorporation or reduction of molecular oxygen (GO:0016705);; Molecular Function: heme binding (GO:0020037);;	K20562|5.6e-177|spen:107017993|K20562 biphenyl-4-hydroxylase | (RefSeq) cytochrome P450 CYP736A12-like	--	[Q]	Secondary metabolites biosynthesis, transport and catabolism	Cytochrome P450	Cytochrome P450 71AU50 OS=Prunus mume OX=102107 GN=CYP71AU50 PE=2 SV=1	Q	Secondary metabolites biosynthesis, transport and catabolism	cytochrome P450 CYP736A12 [Solanum lycopersicum]	molecular function: catalytic activity (GO:0003824);; biological process: metabolic process (GO:0008152);; molecular function: binding (GO:0005488)
gene29961	LOC101263884	LOC101263884	6.01223	6.25478	6.03237	0.436942	0.54615	0.700714	4.59886	4.7267	3.75541	2.39177	1.28658	1.53111	2.45019e-57	-3.30573	down	1.20272e-06	-1.22574	down	--	--	Cellular Component: integral component of membrane (GO:0016021);;	K14780|8.3e-83|dcr:108220614|K14780 ATP-dependent RNA helicase DHX37/DHR1 [EC:3.6.4.13] | (RefSeq) ATP-dependent RNA helicase DEAH13-like isoform X1	--	[G]	Carbohydrate transport and metabolism	Protein of unknown function, DUF604	--	G	Carbohydrate transport and metabolism	uncharacterized protein LOC101263884 [Solanum lycopersicum]	cellular component: cellular anatomical entity (GO:0110165)
gene29997	LOC101268556	LOC110868482	10.7809	8.99474	9.01977	1.07841	0.804935	2.20635	15.1245	10.3432	14.4235	0.787051	1.59408	2.10703	1.75306e-17	-2.67993	down	1.61877e-21	-3.03074	down	--	--	Cellular Component: nucleosome (GO:0000786);; Molecular Function: DNA binding (GO:0003677);; Cellular Component: nucleus (GO:0005634);; Molecular Function: protein heterodimerization activity (GO:0046982);;	K11253|1.1e-66|ccav:112512369|K11253 histone H3 | (RefSeq) histone H3.2-like	--	[B]	Chromatin structure and dynamics	Core histone H2A/H2B/H3/H4	Histone H3.2 OS=Arabidopsis thaliana OX=3702 GN=HTR2 PE=1 SV=2	B	Chromatin structure and dynamics	putative histone H3/CENP-A, histone-fold protein [Helianthus annuus]	cellular component: protein-containing complex (GO:0032991);; molecular function: binding (GO:0005488);; cellular component: intracellular (GO:0005622);; cellular component: cellular anatomical entity (GO:0110165)
gene30072	LOC101246605	LOC101246605	31.3016	31.9751	31.9265	5.75596	6.61344	7.71605	23.3764	17.8318	17.3406	9.53379	5.7908	7.35863	2.13652e-53	-2.11529	down	2.39613e-09	-1.2656	down	--	--	--	--	--	--	--	--	--	--	--	classical arabinogalactan protein 9-like [Solanum lycopersicum]	--
gene30089	LOC101248557	LOC101248557	24.2957	23.4459	23.3759	3.39245	2.34112	3.15206	31.014	31.6381	31.3274	1.2211	0.660624	1.59079	1.43005e-113	-2.87424	down	3.34045e-46	-4.64587	down	--	--	Molecular Function: aspartic-type endopeptidase activity (GO:0004190);;	K22683|1.9e-54|ghi:107954487|K22683 aspartyl protease family protein [EC:3.4.23.-] | (RefSeq) aspartyl protease family protein 2-like	--	[O]	Posttranslational modification, protein turnover, chaperones	Xylanase inhibitor C-terminal	Aspartyl protease AED3 OS=Arabidopsis thaliana OX=3702 GN=AED3 PE=1 SV=1	O	Posttranslational modification, protein turnover, chaperones	aspartyl protease AED3 [Solanum lycopersicum]	molecular function: catalytic activity (GO:0003824);; biological process: metabolic process (GO:0008152)
gene30213	LOC101261106	LOC101261106	1.1444	1.15745	1.11427	0.552867	0.257927	0.173814	0.592149	0.533059	0.542034	0	0.043536	0.058296	0.000111915	-1.65752	down	1.30252e-06	-3.92704	down	[O]	Posttranslational modification, protein turnover, chaperones	--	--	--	--	--	Glyoxal oxidase N-terminus	Aldehyde oxidase GLOX1 OS=Arabidopsis thaliana OX=3702 GN=GLOX1 PE=2 SV=1	S	Function unknown	aldehyde oxidase GLOX-like [Solanum lycopersicum]	--
gene30219	LOC101248956	LOC101248956	2.14206	3.47911	3.36832	1.27509	1.11688	0.84366	13.135	12.5161	13.2113	2.53386	3.25954	2.33916	3.73862e-06	-1.33606	down	5.41646e-40	-2.14987	down	--	--	Molecular Function: GTPase activity (GO:0003924);; Molecular Function: structural constituent of cytoskeleton (GO:0005200);; Molecular Function: GTP binding (GO:0005525);; Cellular Component: cytoplasm (GO:0005737);; Cellular Component: microtubule (GO:0005874);; Biological Process: microtubule-based process (GO:0007017);;	K07375|1.3e-268|sly:101248956|K07375 tubulin beta | (RefSeq) tubulin beta chain-like	Phagosome (ko04145)	[Z]	Cytoskeleton	Tubulin/FtsZ family, GTPase domain	Tubulin beta-1 chain OS=Arabidopsis thaliana OX=3702 GN=TUBB1 PE=2 SV=1	Z	Cytoskeleton	tubulin beta chain-like [Solanum lycopersicum]	molecular function: catalytic activity (GO:0003824);; molecular function: structural molecule activity (GO:0005198);; molecular function: binding (GO:0005488);; cellular component: cellular anatomical entity (GO:0110165);; cellular component: intracellular (GO:0005622);; biological process: cellular process (GO:0009987)
gene30352	LOC101254073	LOC101254073	8.53156	6.18041	6.43623	1.02789	1.44836	0.539805	2.96627	2.51923	2.17404	0.165584	0.558505	0.644639	1.65227e-23	-2.66579	down	1.56356e-07	-2.33936	down	--	--	Molecular Function: peroxidase activity (GO:0004601);; Molecular Function: protein serine/threonine phosphatase activity (GO:0004722);; Biological Process: response to oxidative stress (GO:0006979);; Molecular Function: heme binding (GO:0020037);; Biological Process: hydrogen peroxide catabolic process (GO:0042744);; Molecular Function: metal ion binding (GO:0046872);;	K00430|9.5e-192|sly:101254073|K00430 peroxidase [EC:1.11.1.7] | (RefSeq) peroxidase 46 isoform X1	Phenylpropanoid biosynthesis (ko00940)	--	--	Peroxidase	Peroxidase 18 OS=Arabidopsis thaliana OX=3702 GN=PER18 PE=3 SV=1	Q	Secondary metabolites biosynthesis, transport and catabolism	peroxidase 46 isoform X1 [Solanum lycopersicum]	molecular function: catalytic activity (GO:0003824);; molecular function: antioxidant activity (GO:0016209);; biological process: metabolic process (GO:0008152);; biological process: cellular process (GO:0009987);; biological process: response to stimulus (GO:0050896);; biological process: detoxification (GO:0098754);; molecular function: binding (GO:0005488)
gene30454	LOC101256574	LOC101256574	0.942517	1.82682	1.53621	0.241199	0.129069	0.089523	1.65291	3.11577	2.16825	0.068103	0.353188	0.023252	1.59614e-07	-2.97334	down	1.60634e-09	-3.7798	down	[G]	Carbohydrate transport and metabolism	Molecular Function: hydrolase activity, hydrolyzing O-glycosyl compounds (GO:0004553);; Cellular Component: cell wall (GO:0005618);; Biological Process: xyloglucan metabolic process (GO:0010411);; Molecular Function: xyloglucan:xyloglucosyl transferase activity (GO:0016762);; Biological Process: cell wall biogenesis (GO:0042546);; Cellular Component: apoplast (GO:0048046);; Biological Process: ce…	K08235|4.0e-158|sly:101256574|K08235 xyloglucan:xyloglucosyl transferase [EC:2.4.1.207] | (RefSeq) xyloglucan endotransglucosylase/hydrolase 2 isoform X1	--	--	--	Glycosyl hydrolases family 16	Xyloglucan endotransglucosylase/hydrolase 2 OS=Glycine max OX=3847 PE=2 SV=1	G	Carbohydrate transport and metabolism	xyloglucan endotransglucosylase/hydrolase 2 isoform X1 [Solanum lycopersicum]	molecular function: catalytic activity (GO:0003824);; cellular component: cellular anatomical entity (GO:0110165);; biological process: metabolic process (GO:0008152);; biological process: cellular process (GO:0009987)
gene30456	LOC101262096	LOC101262096	0.888489	1.00644	0.712726	0.264378	0.343319	0.373317	0.565955	0.664875	0.87541	0.245628	0.30622	0.31984	2.57634e-05	-1.27	down	0.00208878	-1.15735	down	--	--	Molecular Function: microtubule motor activity (GO:0003777);; Molecular Function: ATP binding (GO:0005524);; Biological Process: microtubule-based movement (GO:0007018);; Molecular Function: microtubule binding (GO:0008017);;	K10400|0.0e+00|sly:101262096|K10400 kinesin family member 15 | (RefSeq) kinesin-like protein KIN-12B	--	--	--	Kinesin motor domain	Kinesin-like protein KIN-12B OS=Arabidopsis thaliana OX=3702 GN=KIN12B PE=1 SV=1	Z	Cytoskeleton	kinesin-like protein KIN-12B [Solanum lycopersicum]	molecular function: catalytic activity (GO:0003824);; molecular function: binding (GO:0005488);; biological process: cellular process (GO:0009987)
gene3047	LOC101243831	LOC101243831	3.73888	4.64593	4.54391	0.561458	2.02073	0.487442	85.8215	92.2767	102.771	36.4282	34.499	34.8736	3.42656e-06	-1.92331	down	1.48995e-63	-1.30237	down	[Q]	Secondary metabolites biosynthesis, transport and catabolism	--	--	--	--	--	Glyoxalase/Bleomycin resistance protein/Dioxygenase superfamily	--	S	Function unknown	uncharacterized protein LOC101243831 [Solanum lycopersicum]	--
gene30517	LOC101267503	LOC101267503	42.7045	40.059	42.3707	14.3956	18.4704	14.6151	36.6563	36.958	42.823	18.8025	14.8645	15.1468	2.44559e-50	-1.27222	down	4.49166e-35	-1.14955	down	[C]	Energy production and conversion	Molecular Function: transferase activity, transferring acyl groups, acyl groups converted into alkyl on transfer (GO:0046912);;	K01648|0.0e+00|sly:101267503|K01648 ATP citrate (pro-S)-lyase [EC:2.3.3.8] | (RefSeq) ATP-citrate synthase beta chain protein 2	Citrate cycle (TCA cycle) (ko00020)	[C]	Energy production and conversion	Citrate synthase, C-terminal domain	ATP-citrate synthase beta chain protein 1 OS=Arabidopsis thaliana OX=3702 GN=ACLB-1 PE=2 SV=1	C	Energy production and conversion	ATP-citrate synthase beta chain protein 2 [Solanum lycopersicum]	molecular function: catalytic activity (GO:0003824)
gene30545	LOC101258242	LOC101258242	1.30741	1.39327	1.36924	0.539497	0.312592	0.474399	1.03418	1.02066	1.04982	0.363434	0.554047	0.364593	6.32197e-09	-1.48716	down	0.000173214	-1.16511	down	--	--	Biological Process: mitotic chromosome condensation (GO:0007076);;	K11491|0.0e+00|sly:101258242|K11491 condensin-2 complex subunit D3 | (RefSeq) condensin-2 complex subunit D3	--	[S]	Function unknown	non-SMC mitotic condensation complex subunit 1	--	O	Posttranslational modification, protein turnover, chaperones	condensin-2 complex subunit D3 [Solanum lycopersicum]	biological process: cellular process (GO:0009987)
gene30614	LOC101248657	LOC101248657	0.271383	0.282422	0.363935	1.2274	0.94828	0.741795	1.71691	2.26645	1.82451	0.817959	0.993406	0.575875	0.000228211	1.76724	up	0.00251426	-1.1682	down	[I]	Lipid transport and metabolism	Biological Process: lipid metabolic process (GO:0006629);; Cellular Component: integral component of membrane (GO:0016021);; Molecular Function: oxidoreductase activity, acting on paired donors, with oxidation of a pair of donors resulting in the reduction of molecular oxygen to two molecules of water (GO:0016717);;	K10256|1.5e-185|cann:107849596|K10256 omega-6 fatty acid desaturase / acyl-lipid omega-6 desaturase (Delta-12 desaturase) [EC:1.14.19.6 1.14.19.22] | (RefSeq) delta(12)-acyl-lipid-desaturase-like	Biosynthesis of unsaturated fatty acids (ko01040);; Fatty acid metabolism (ko01212)	--	--	Fatty acid desaturase	Delta(12)-fatty-acid desaturase FAD2 OS=Vernicia fordii OX=73154 GN=FAD2 PE=1 SV=1	I	Lipid transport and metabolism	delta(12)-fatty-acid desaturase FAD2 isoform X2 [Solanum lycopersicum]	biological process: metabolic process (GO:0008152);; cellular component: cellular anatomical entity (GO:0110165);; molecular function: catalytic activity (GO:0003824)
gene30837	LOC101262198	LOC101262198	6.98574	7.18008	7.75864	3.51248	2.12734	3.04151	2.28307	2.81989	2.7989	0.83159	0.888795	0.988669	6.09865e-10	-1.20791	down	5.9312e-06	-1.43417	down	--	--	Molecular Function: protein dimerization activity (GO:0046983);;	K16190|3.0e-12|bdi:100843665|K16190 glucuronokinase [EC:2.7.1.43] | (RefSeq) transcription factor TDR	Pentose and glucuronate interconversions (ko00040);; Ascorbate and aldarate metabolism (ko00053);; Amino sugar and nucleotide sugar metabolism (ko00520)	--	--	Helix-loop-helix DNA-binding domain	Transcription factor bHLH93 OS=Arabidopsis thaliana OX=3702 GN=BHLH93 PE=1 SV=1	K	Transcription	NO FLOWERING IN SHORT DAY-like transcription factor [Solanum lycopersicum]	molecular function: binding (GO:0005488)
gene30966	LOC101254185	LOC101254185	38.6109	34.6761	36.4957	9.87348	10.2209	11.7514	24.4543	19.1804	24.3686	0.720299	2.16316	1.55477	1.71586e-38	-1.65814	down	1.00134e-42	-3.82522	down	[IR]	Lipid transport and metabolism;; General function prediction only	Cellular Component: integral component of membrane (GO:0016021);; Molecular Function: oxidoreductase activity, acting on CH-OH group of donors (GO:0016614);; Molecular Function: flavin adenine dinucleotide binding (GO:0050660);;	K15403|1.4e-73|spen:107014887|K15403 fatty acid omega-hydroxy dehydrogenase [EC:1.1.-.-] | (RefSeq) protein HOTHEAD-like	Cutin, suberine and wax biosynthesis (ko00073)	[R]	General function prediction only	GMC oxidoreductase	Protein HOTHEAD OS=Arabidopsis thaliana OX=3702 GN=HTH PE=1 SV=1	E	Amino acid transport and metabolism	protein HOTHEAD-like [Solanum lycopersicum]	cellular component: cellular anatomical entity (GO:0110165);; molecular function: catalytic activity (GO:0003824);; biological process: metabolic process (GO:0008152);; molecular function: binding (GO:0005488)
gene30997	LOC101263597	LAPA1	4.29211	4.47523	5.18637	1.00735	1.25406	1.52311	567.072	560.288	592.191	3.66304	2.34165	4.14135	1.3032e-14	-1.7526	down	6.70513e-241	-7.29603	down	[E]	Amino acid transport and metabolism	Molecular Function: aminopeptidase activity (GO:0004177);; Cellular Component: cytoplasm (GO:0005737);; Molecular Function: metalloexopeptidase activity (GO:0008235);; Molecular Function: manganese ion binding (GO:0030145);;	K01255|1.4e-276|sly:544017|K01255 leucyl aminopeptidase [EC:3.4.11.1] | (RefSeq) LAPA1; leucine aminopeptidase 1, chloroplastic	Glutathione metabolism (ko00480)	[R]	General function prediction only	Cytosol aminopeptidase family, catalytic domain	Leucine aminopeptidase 1, chloroplastic OS=Solanum lycopersicum OX=4081 GN=LAPA1 PE=1 SV=2	E	Amino acid transport and metabolism	leucine aminopeptidase 1, chloroplastic [Solanum lycopersicum]	molecular function: catalytic activity (GO:0003824);; biological process: metabolic process (GO:0008152);; cellular component: cellular anatomical entity (GO:0110165);; molecular function: binding (GO:0005488)
gene3188	LOC101244718	LOC101244718	48.5982	45.0672	47.4149	17.7884	15.5822	17.2522	44.8019	41.3224	50.3944	20.9761	18.4019	15.2078	7.57435e-46	-1.3529	down	6.5436e-22	-1.21719	down	--	--	Biological Process: lipid transport (GO:0006869);; Molecular Function: lipid binding (GO:0008289);;	--	--	--	--	Probable lipid transfer	Non-specific lipid-transfer protein-like protein At5g64080 OS=Arabidopsis thaliana OX=3702 GN=At5g64080 PE=2 SV=1	O	Posttranslational modification, protein turnover, chaperones	non-specific lipid-transfer protein precursor [Solanum lycopersicum]	biological process: localization (GO:0051179);; molecular function: binding (GO:0005488)
gene3226	LOC101267279	LOC101267279	5.57396	5.71192	6.35359	11.9593	12.2522	14.5313	20.5907	23.765	18.7097	48.6366	49.995	48.7963	4.0559e-13	1.26061	up	7.18361e-31	1.32844	up	[E]	Amino acid transport and metabolism	Molecular Function: 3-deoxy-7-phosphoheptulonate synthase activity (GO:0003849);; Molecular Function: ATP binding (GO:0005524);; Biological Process: aromatic amino acid family biosynthetic process (GO:0009073);; Biological Process: chorismate biosynthetic process (GO:0009423);; Cellular Component: chloroplast (GO:0009507);; Molecular Function: ATPase activity (GO:0016887);; Molecular Function: ni…	K01626|1.6e-78|sly:101247666|K01626 3-deoxy-7-phosphoheptulonate synthase [EC:2.5.1.54] | (RefSeq) phospho-2-dehydro-3-deoxyheptonate aldolase 2, chloroplastic	Phenylalanine, tyrosine and tryptophan biosynthesis (ko00400);; Biosynthesis of amino acids (ko01230)	--	--	Class-II DAHP synthetase family	Phospho-2-dehydro-3-deoxyheptonate aldolase 1, chloroplastic OS=Solanum tuberosum OX=4113 GN=SHKA PE=1 SV=2	E	Amino acid transport and metabolism	phospho-2-dehydro-3-deoxyheptonate aldolase 2, chloroplastic-like [Solanum lycopersicum]	molecular function: catalytic activity (GO:0003824);; molecular function: binding (GO:0005488);; biological process: metabolic process (GO:0008152);; biological process: cellular process (GO:0009987);; cellular component: intracellular (GO:0005622);; cellular component: cellular anatomical entity (GO:0110165)
gene3231	LOC101246670	ABCG3	3.17855	5.13705	4.21086	1.51636	1.28025	1.3289	5.31061	5.62043	5.48997	2.72902	2.54129	2.24322	8.4212e-12	-1.4725	down	3.24721e-09	-1.02206	down	[T]	Signal transduction mechanisms	Molecular Function: ATP binding (GO:0005524);; Cellular Component: integral component of membrane (GO:0016021);; Molecular Function: ATPase activity (GO:0016887);;	K05681|1.8e-66|vcn:VOLCADRAFT_73319|K05681 ATP-binding cassette, subfamily G (WHITE), member 2 | (RefSeq) hypothetical protein	ABC transporters (ko02010)	[Q]	Secondary metabolites biosynthesis, transport and catabolism	ABC-2 type transporter	ABC transporter G family member 11 OS=Arabidopsis thaliana OX=3702 GN=ABCG11 PE=1 SV=1	Q	Secondary metabolites biosynthesis, transport and catabolism	ABC transporter G family member 11-like [Solanum lycopersicum]	molecular function: binding (GO:0005488);; cellular component: cellular anatomical entity (GO:0110165);; molecular function: catalytic activity (GO:0003824)
gene3273	MTS2	MTS2	4.26404	4.83971	4.74679	0.25205	0.315518	0.417732	1.48628	1.86535	1.69851	0.122217	0	0	1.26885e-46	-3.62	down	0.006558	-5.2119	down	--	--	Molecular Function: magnesium ion binding (GO:0000287);; Molecular Function: terpene synthase activity (GO:0010333);;	K21925|1.1e-198|sot:102591915|K21925 (-)-camphene/tricyclene/(4S)-limonene/myrcene synthase [EC:4.2.3.117 4.2.3.105 4.2.3.16 4.2.3.15] | (RefSeq) (-)-camphene/tricyclene synthase, chloroplastic	Monoterpenoid biosynthesis (ko00902)	--	--	Terpene synthase family, metal binding domain	(R)-linalool synthase TPS5, chloroplastic OS=Solanum lycopersicum OX=4081 GN=TPS5 PE=1 SV=1	S	Function unknown	beta-phellandrene/beta-myrcene/sabinene synthase isoform X1 [Solanum lycopersicum]	molecular function: binding (GO:0005488);; molecular function: catalytic activity (GO:0003824)
gene3336	LOC101250751	LOC101250751	0.76824	0.674961	0.768361	0.238349	0.209906	0.222165	1.0625	0.688198	0.582878	0.108323	0.227635	0.298173	0.000268465	-1.59758	down	0.00196254	-1.74054	down	--	--	--	K07407|8.8e-16|zma:103652228|K07407 alpha-galactosidase [EC:3.2.1.22] | (RefSeq) uncharacterized protein LOC103652228	Galactose metabolism (ko00052);; Glycerolipid metabolism (ko00561);; Sphingolipid metabolism (ko00600);; Glycosphingolipid biosynthesis - globo and isoglobo series (ko00603)	--	--	--	--	--	--	uncharacterized protein LOC101250751 [Solanum lycopersicum]	--
gene338	LOC101263345	ZAT6	4.20364	3.86393	4.3075	0.988553	1.55816	1.16515	10.1806	11.4508	10.1712	4.06887	2.60597	3.38079	3.50966e-16	-1.60406	down	1.45197e-24	-1.55735	down	--	--	Molecular Function: RNA binding (GO:0003723);; Molecular Function: metal ion binding (GO:0046872);;	--	--	--	--	Zinc finger C-x8-C-x5-C-x3-H type (and similar)	Zinc finger CCCH domain-containing protein 53 OS=Oryza sativa subsp. japonica OX=39947 GN=Os07g0682400 PE=2 SV=1	A	RNA processing and modification	zinc finger CCCH domain-containing protein 46-like isoform X1 [Solanum lycopersicum]	molecular function: binding (GO:0005488)
gene3460	cycd3c2	cycd3c2	5.14137	4.77748	4.84934	0.907753	0.672894	1.2371	3.76488	3.25701	3.41597	1.38965	1.56289	1.70377	2.63686e-19	-2.24307	down	0.000115466	-1.04166	down	--	--	Biological Process: regulation of cyclin-dependent protein serine/threonine kinase activity (GO:0000079);; Cellular Component: cyclin-dependent protein kinase holoenzyme complex (GO:0000307);; Cellular Component: nucleus (GO:0005634);; Cellular Component: cytoplasm (GO:0005737);; Molecular Function: cyclin-dependent protein serine/threonine kinase regulator activity (GO:0016538);; Cellular Compon…	K14505|1.2e-176|sly:543722|K14505 cyclin D3, plant | (RefSeq) cycd3c2; D-type cyclin-2	Plant hormone signal transduction (ko04075)	[D]	Cell cycle control, cell division, chromosome partitioning	Cyclin, N-terminal domain	Cyclin-D3-1 OS=Arabidopsis thaliana OX=3702 GN=CYCD3-1 PE=1 SV=3	D	Cell cycle control, cell division, chromosome partitioning	D-type cyclin-2 isoform X1 [Solanum lycopersicum]	biological process: biological regulation (GO:0065007);; cellular component: protein-containing complex (GO:0032991);; cellular component: intracellular (GO:0005622);; cellular component: cellular anatomical entity (GO:0110165);; molecular function: molecular function regulator (GO:0098772);; biological process: cellular process (GO:0009987)
gene3488	LOC101259381	LOC101259381	1.49449	1.05475	1.18829	0.623042	0.573747	0.445494	1.91308	1.46186	1.34784	0.504123	0.522254	0.479627	0.000741398	-1.05025	down	9.19318e-07	-1.5427	down	--		Molecular Function: protein kinase activity (GO:0004672);; Molecular Function: ATP binding (GO:0005524);; Cellular Component: integral component of membrane (GO:0016021);;	K13430|1.7e-59|pmum:103330394|K13430 serine/threonine-protein kinase PBS1 [EC:2.7.11.1] | (RefSeq) serine/threonine-protein kinase PBS1	Plant-pathogen interaction (ko04626)	[T]	Signal transduction mechanisms	Protein kinase domain	Probable receptor-like protein kinase At1g49730 OS=Arabidopsis thaliana OX=3702 GN=At1g49730 PE=2 SV=1	T	Signal transduction mechanisms	probable receptor-like protein kinase At1g49730 isoform X1 [Solanum lycopersicum]	molecular function: catalytic activity (GO:0003824);; biological process: metabolic process (GO:0008152);; biological process: cellular process (GO:0009987);; molecular function: binding (GO:0005488);; cellular component: cellular anatomical entity (GO:0110165)
gene3533	LOC101247374	LOC101247374	1.01696	1.02214	1.34617	0.490015	0.416525	0.452349	11.693	11.5664	10.429	5.38559	3.49761	3.52937	0.00342069	-1.17748	down	2.5938e-14	-1.33655	down	[E]	Amino acid transport and metabolism	Molecular Function: serine-type carboxypeptidase activity (GO:0004185);;	K16297|2.3e-292|sly:101247374|K16297 serine carboxypeptidase-like clade II [EC:3.4.16.-] | (RefSeq) serine carboxypeptidase II-3	--	[OE]	Posttranslational modification, protein turnover, chaperones;; Amino acid transport and metabolism	Serine carboxypeptidase	Serine carboxypeptidase 1 OS=Medicago truncatula OX=3880 GN=SCP1 PE=1 SV=3	O	Posttranslational modification, protein turnover, chaperones	serine carboxypeptidase II-3 [Solanum lycopersicum]	molecular function: catalytic activity (GO:0003824);; biological process: metabolic process (GO:0008152)
gene3555	LOC101264472	LOC101264472	0.503432	0.822154	0.613241	0.146783	0.28137	0.132217	0.443967	0.516777	0.446357	0.134196	0.185598	0.282581	6.0888e-08	-1.65066	down	0.0011088	-1.11278	down	--	--	Molecular Function: microtubule motor activity (GO:0003777);; Molecular Function: ATP binding (GO:0005524);; Biological Process: microtubule-based movement (GO:0007018);; Molecular Function: microtubule binding (GO:0008017);;	K10400|0.0e+00|sly:101264472|K10400 kinesin family member 15 | (RefSeq) kinesin-like protein KIN-12D	--	--	--	Kinesin motor domain	Kinesin-like protein KIN-12D OS=Arabidopsis thaliana OX=3702 GN=KIN12D PE=2 SV=1	Z	Cytoskeleton	kinesin-like protein KIN-12D [Solanum lycopersicum]	molecular function: catalytic activity (GO:0003824);; molecular function: binding (GO:0005488);; biological process: cellular process (GO:0009987)
[truncated: 149 more rows]
