# Supplementary material for: CaZAT5 delays the flowering time in tomato and affects pollen viability and anther dehiscence
Source: PLoS Genet. 2026 Jan 6;22(1):e1012016. doi: 10.1371/journal.pgen.1012016 (PMC12788657; doi:10.1371/journal.pgen.1012016)
Supplement: S4 Table — (XLSX) [file pgen.1012016.s010.xlsx]

## Sheet: Sheet1
S4_Table. KEGG classification annotation of DEGs in L-WT vs. L-CaZAT5.
KEGG_A_class	KEGG_B_class	ID	Pathway	GeneRatio	BgRatio	enrich_factor	pvalue	qvalue	geneID	gene_number	Contained
Environmental Information Processing	Signal transduction	ko04075	Plant hormone signal transduction	0.1081	0.0728	1.49	0.000105602	0.00370534	NewGene_2932;NewGene_5005;gene10151;gene10183;gene10581;gene10712;gene11240;gene11245;gene11250;gene11252;gene11750;gene11752;gene11755;gene11921;gene12075;gene12339;gene12340;gene12665;gene12956;gene13960;gene14917;gene15603;gene16546;gene17088;gene17254;gene175;gene17518;gene17640;gene18803;gene19188;gene19211;gene19230;gene19370;gene19629;gene20051;gene20067;gene20967;gene21976;gene22442;gene2…	85	up&down
Metabolism	Carbohydrate metabolism	ko00500	Starch and sucrose metabolism	0.0712	0.0303	2.35	9.09887e-10	9.57776e-08	NewGene_5051;gene10067;gene11265;gene11469;gene1208;gene1211;gene12345;gene12356;gene12527;gene14405;gene14483;gene14760;gene16749;gene16751;gene17352;gene17875;gene18384;gene18625;gene18640;gene19470;gene19495;gene19705;gene20765;gene21537;gene21775;gene21868;gene21878;gene22274;gene22294;gene22377;gene22506;gene22902;gene23449;gene2506;gene27023;gene27835;gene28252;gene28759;gene29060;gene29142…	56	up&down
Metabolism	Biosynthesis of other secondary metabolites	ko00940	Phenylpropanoid biosynthesis	0.07	0.0366	1.91	1.75207e-06	9.22144e-05	NewGene_11952;NewGene_5051;gene11481;gene12931;gene13938;gene1459;gene14621;gene14760;gene14857;gene15512;gene15900;gene16299;gene16749;gene16751;gene17031;gene17121;gene17498;gene17675;gene17676;gene18749;gene19495;gene20974;gene21358;gene21390;gene22506;gene23306;gene23310;gene23449;gene24094;gene2476;gene2506;gene25186;gene26110;gene26321;gene28247;gene28248;gene28915;gene29644;gene30109;gene3…	55	up&down
Metabolism	Carbohydrate metabolism	ko00040	Pentose and glucuronate interconversions	0.0496	0.0321	1.55	0.00399541	0.0525712	NewGene_2492;gene10162;gene10829;gene13291;gene14018;gene14405;gene14981;gene1518;gene17226;gene18365;gene18451;gene19400;gene2110;gene21421;gene21628;gene21701;gene22109;gene23064;gene2307;gene23228;gene23475;gene24053;gene25567;gene26460;gene28755;gene30256;gene30837;gene5225;gene6356;gene6623;gene7744;gene7828;gene8282;gene8284;gene8285;gene9201;gene9305;gene9894;gene9895	39	up&down
Metabolism	Carbohydrate metabolism	ko00520	Amino sugar and nucleotide sugar metabolism	0.0458	0.033	1.39	0.0273722	0.180081	NewGene_2019;NewGene_2492;NewGene_2897;NewGene_551;NewGene_7223;gene11733;gene11734;gene12356;gene14405;gene1558;gene17449;gene17794;gene18472;gene19238;gene21569;gene23455;gene23493;gene25435;gene25437;gene25445;gene26743;gene27835;gene27969;gene28870;gene30837;gene4173;gene5929;gene6356;gene6399;gene6423;gene6623;gene6633;gene8522;gene9151;gene9201;gene9470	36	up&down
Metabolism	Global and overview maps	ko01200	Carbon metabolism	0.0394	0.0389	1.02	0.493103	0.877193	gene11916;gene12356;gene12862;gene13655;gene14575;gene15873;gene17884;gene18543;gene2076;gene20882;gene21621;gene22078;gene22152;gene22195;gene23863;gene24139;gene24320;gene24537;gene25166;gene25649;gene26049;gene26326;gene26749;gene27835;gene28232;gene3565;gene4871;gene5801;gene6633;gene9116;gene9743	31	up&down
Metabolism	Carbohydrate metabolism	ko00010	Glycolysis / Gluconeogenesis	0.028	0.0204	1.37	0.0800271	0.366257	gene12356;gene12507;gene12582;gene12862;gene13655;gene17884;gene20882;gene21621;gene22078;gene22152;gene22195;gene23863;gene24139;gene24575;gene26049;gene26326;gene27835;gene28232;gene5279;gene6266;gene6633;gene9116	22	up&down
Metabolism	Metabolism of other amino acids	ko00480	Glutathione metabolism	0.0229	0.0155	1.48	0.0610342	0.305936	gene12679;gene16359;gene16917;gene19132;gene19133;gene2086;gene20956;gene22005;gene22423;gene27056;gene28830;gene30997;gene5659;gene5885;gene5886;gene6863;gene8374;gene8675	18	up&down
Metabolism	Carbohydrate metabolism	ko00051	Fructose and mannose metabolism	0.0191	0.0107	1.78	0.0200731	0.150925	gene12277;gene12356;gene12507;gene12862;gene21537;gene21621;gene22195;gene25490;gene26049;gene26992;gene27835;gene5929;gene6633;gene8522;gene9470	15	up&down
Metabolism	Carbohydrate metabolism	ko00052	Galactose metabolism	0.0191	0.0152	1.25	0.21428	0.704868	NewGene_2492;gene10213;gene12356;gene14405;gene15934;gene22274;gene27194;gene27835;gene3336;gene5972;gene6141;gene6266;gene6633;gene8736;gene8746	15	up&down
