# Supplementary material for: CaZAT5 delays the flowering time in tomato and affects pollen viability and anther dehiscence
Source: PLoS Genet. 2026 Jan 6;22(1):e1012016. doi: 10.1371/journal.pgen.1012016 (PMC12788657; doi:10.1371/journal.pgen.1012016)
Supplement: S5 Table — (XLSX) [file pgen.1012016.s011.xlsx]

## Sheet: Sheet1
S5_Table. KEGG classification annotation of DEGs in DEGs A-WT vs. A-CaZAT5.
KEGG_A_class	KEGG_B_class	ID	Pathway	GeneRatio	BgRatio	enrich_factor	pvalue	qvalue	geneID	gene_number	Contained
Environmental Information Processing	Signal transduction	ko04075	Plant hormone signal transduction	0.0689	0.0728	0.95	0.705286	0.861998	NewGene_6044;gene12064;gene12075;gene12340;gene14917;gene15394;gene15561;gene15605;gene15657;gene16809;gene16884;gene17273;gene17279;gene17501;gene17793;gene18348;gene18355;gene18803;gene19640;gene20175;gene21258;gene21593;gene21812;gene21970;gene21977;gene22783;gene23115;gene23319;gene23362;gene23666;gene2379;gene23836;gene24068;gene2449;gene24710;gene25663;gene25774;gene25832;gene26023;gene2687…	64	up&down
Metabolism	Carbohydrate metabolism	ko00520	Amino sugar and nucleotide sugar metabolism	0.0409	0.033	1.24	0.096285	0.24077	NewGene_11091;NewGene_12776;NewGene_551;NewGene_7655;gene13340;gene1344;gene14405;gene14758;gene1558;gene15615;gene16413;gene17338;gene17943;gene18472;gene20016;gene20981;gene2124;gene23493;gene24706;gene25009;gene2538;gene26294;gene27605;gene28554;gene28932;gene30477;gene30541;gene30837;gene4671;gene5929;gene6356;gene6399;gene6623;gene6633;gene6970;gene7732;gene9201;gene9280	38	up&down
Metabolism	Biosynthesis of other secondary metabolites	ko00940	Phenylpropanoid biosynthesis	0.0538	0.0366	1.47	0.00325423	0.0395836	NewGene_5051;gene11481;gene11522;gene11646;gene11647;gene12291;gene13797;gene138;gene14621;gene15512;gene16750;gene16751;gene17499;gene17675;gene17676;gene18467;gene18489;gene18705;gene18749;gene19373;gene19495;gene21082;gene22506;gene23450;gene25523;gene25618;gene25619;gene25687;gene28248;gene28915;gene29644;gene29710;gene30094;gene30352;gene30376;gene30378;gene332;gene3470;gene398;gene418;gene4…	50	up&down
Metabolism	Carbohydrate metabolism	ko00040	Pentose and glucuronate interconversions	0.0452	0.0321	1.41	0.0138067	0.124975	NewGene_11091;NewGene_12776;NewGene_3776;gene10162;gene10588;gene12269;gene13340;gene14018;gene14208;gene14209;gene14405;gene1514;gene15564;gene16413;gene16830;gene17810;gene17868;gene18365;gene18505;gene19116;gene19400;gene19817;gene21421;gene21477;gene21502;gene22109;gene26072;gene26458;gene26684;gene2786;gene28755;gene29994;gene30514;gene30837;gene5225;gene546;gene6356;gene6623;gene8282;gene82…	42	up&down
Metabolism	Global and overview maps	ko01200	Carbon metabolism	0.0474	0.0389	1.22	0.0953711	0.24077	NewGene_2851;NewGene_4992;NewGene_7205;gene12594;gene13114;gene13496;gene13783;gene14380;gene14575;gene1650;gene17098;gene17891;gene18482;gene18486;gene18746;gene20703;gene20725;gene2076;gene21395;gene22078;gene22135;gene2242;gene24139;gene24537;gene25166;gene25649;gene2595;gene26045;gene26049;gene26067;gene26257;gene2687;gene28232;gene29031;gene30108;gene30442;gene5803;gene6633;gene6702;gene7656…	44	up&down
Metabolism	Carbohydrate metabolism	ko00500	Starch and sucrose metabolism	0.042	0.0303	1.38	0.0222066	0.162069	NewGene_5051;gene11354;gene12345;gene1290;gene13483;gene14405;gene16750;gene16751;gene18625;gene18640;gene19373;gene19495;gene20281;gene22377;gene22468;gene22506;gene22902;gene23450;gene23939;gene26240;gene26268;gene26269;gene26647;gene26744;gene27605;gene28322;gene28679;gene28932;gene29644;gene30049;gene3716;gene398;gene509;gene5137;gene5567;gene6161;gene6633;gene7407;gene9186	39	up&down
Metabolism	Carbohydrate metabolism	ko00010	Glycolysis / Gluconeogenesis	0.028	0.0204	1.37	0.0600518	0.24077	NewGene_7205;gene11525;gene12594;gene1650;gene17078;gene17098;gene18482;gene18623;gene20703;gene21502;gene21875;gene22078;gene24029;gene24139;gene24575;gene25552;gene26049;gene26257;gene2687;gene28232;gene30108;gene6193;gene6266;gene6633;gene8332;gene9080	26	up&down
Metabolism	Carbohydrate metabolism	ko00052	Galactose metabolism	0.0215	0.0152	1.42	0.069874	0.24077	NewGene_11091;NewGene_12776;gene14405;gene20703;gene26240;gene26268;gene26269;gene27193;gene27194;gene28128;gene3336;gene3681;gene3820;gene4458;gene5439;gene6001;gene6141;gene6266;gene6633;gene8736	20	up&down
Metabolism	Metabolism of other amino acids	ko00480	Glutathione metabolism	0.0172	0.0155	1.11	0.368878	0.593859	gene10448;gene12681;gene16917;gene1806;gene19133;gene19134;gene19137;gene19820;gene20956;gene21992;gene22427;gene23086;gene28830;gene30997;gene6863;gene8675	16	up&down
Metabolism	Carbohydrate metabolism	ko00020	Citrate cycle (TCA cycle)	0.0065	0.0081	0.79	0.778783	0.861998	gene10740;gene2076;gene24537;gene29031;gene30108;gene30517	6	up&down
