# Supplementary material for: CaZAT5 delays the flowering time in tomato and affects pollen viability and anther dehiscence
Source: PLoS Genet. 2026 Jan 6;22(1):e1012016. doi: 10.1371/journal.pgen.1012016 (PMC12788657; doi:10.1371/journal.pgen.1012016)
Supplement: S6 Table — (XLSX) [file pgen.1012016.s012.xlsx]

## Sheet: Sheet1
S4_Table. Primers were used for the RT-qPCR.
Gene name	Gene ID	Forward primer	Reverse primer
Endoglucanase2	LOC101259149	GTTCACCACAGAGGGGCTT	ACCACAGCACTATTGTATGTGGTTGG
Endoglucanase11	LOC101244887	ACTTGGCGCGACCATTCTG	CTCCATCTCCGACCTCAGCC
Endoglucanase24	LOC101245995	CGCAGGACCAGAGAATGAGCT	GCGATCTGGCTGAGAAACAGTT
Beta-glucosidase12	LOC101268410	TACAATGCTGCGAAAAGGCCG	AGGGTAAGAGTTCTGCAAAGCACT
Beta-glucosidaseA6	LOC101263456	ATCCTTGATGCTCTTAAAGGCACCA	AGGCACAAGGTTGAACCAAGTG
Polygalacturonase	LOC101261316	GTCCGATCCGAGTTACGGAGG	CCGCGGGAGCTAATAGCAC
Polygalacturonase	LOC101251775	TGACAACTATGGTGCCCCTGG	TCGTTTCCGTAGGATTTGAAGTCCTG
Polygalacturonase	LOC101255793	GAATCGGTTGAGCCAGTATGCATC	CCTTCCACCTGATGTATCCCTTCC
Pectinesterase2.1	LOC544289	AGAAGTCGTTCGGAGCATGC	CCAATGCTACCTTAGCTCTCGAGAT
Pectinesterase53	LOC104645850	CGGTTCAGAAGGCTATTGATTCAATCC	AGCAGCACCTTCCAGGGTA
Pectate lyase12	LOC101257697	GACCATAGTTGGCAATTAAATCGCCA	CGTATCGGAGAGTGCCAGGT
Expansin2	LOC101245993	TGATCCCTCACCACCACCAC	AGTAATAAGGTGGAGGTGGTGATGG
Expansin9	LOC543743	CTGGTACTATGGGCGGGG	AAGGACTTCCAGGATGACACCAT
CaZAT5	LOC107846845	TGGAAGTGGCCAGAAAGTACAAGC	ATGACTTGCTCTGTGACCGC
Caactin2	LOC107840006	TCCACCTCTTCACTCTCTGCTC	TGACCCATCCCTACCATAACAC
SIUBI3	Solyc11g005330	GTCCTCTTCCAGCCATCCAT	ACCACTGAGCACAATGTTACCG
