# Supplementary material for: CaZAT5 delays the flowering time in tomato and affects pollen viability and anther dehiscence
Source: PLoS Genet. 2026 Jan 6;22(1):e1012016. doi: 10.1371/journal.pgen.1012016 (PMC12788657; doi:10.1371/journal.pgen.1012016)
Supplement: S7 Table — (XLSX) [file pgen.1012016.s013.xlsx]

## Sheet: Sheet1
S7_Table. Statistical analysis results.
Figure	Experimental Group	Sample Size (n)	Data Presentation (Mean ± SD)	Statistical Test	p-value (vs. WT)	Significance
Fig 1c	YBD-Empty	3	1.00 ± 0.01	One-way ANOVA	-	b
Fig 1c	YBD-VP16	3	6.62 ± 0.10	(Tukey's post-hoc test)	< 0.001	a
Fig 1c	YBD-CaZAT5	3	0.50 ± 0.07		< 0.001	c
Fig 2b	TRV2:00	5	59.8 ± 1.64	Student's t-test	—	—
Fig 2b	TRV2:CaZAT5	5	54.6 ± 1.14		< 0.001	***
Fig 2c	TRV2:00	5	9.4 ± 1.14	Student's t-test	—	—
Fig 2c	TRV2:CaZAT5	5	4.4 ± 1.14		< 0.001	***
Fig 2e	WT	5	44.0 ± 0.71	Student's t-test	—	—
Fig 2e	OE-CaZAT5	5	53.8 ± 1.30		< 0.001	***
Fig 2f	WT	5	6.8 ± 0.45	Student's t-test	—	—
Fig 2f	OE-CaZAT5	5	9.6 ± 0.55		< 0.001	***
Fig 3g	R:CaSOC1pro::LUC E:YFP	3	1.000 ± 0.015	Student's t-test	—	—
Fig 3g	R:CaSOC1pro::LUC E:CaZAT5	3	0.433 ± 0.020		< 0.001	***
Fig 4b	WT	5	43.4 ± 1.14	Student's t-test	—	—
Fig 4b	OE-CaSOC1	5	35.0 ± 0.71		< 0.001	***
Fig 5b	WT	3	15.83 ± 1.27	Student's t-test	—	—
Fig 5b	OE-CaZAT5	3	27.40 ± 2.60		0.001	**
Fig 5c	WT	3	36.67 ± 1.27	Student's t-test	—	—
Fig 5c	OE-CaZAT5	3	56.19 ± 12.39		0.024	*
Fig 5d	WT	3	56.40 ± 2.82	Student's t-test	—	—
Fig 5d	OE-CaZAT5	3	21.32 ± 7.75		0.002	**
Fig 5e	WT	3	21.16 ± 0.62	One-way ANOVA	0.003	a
Fig 5e	OE5	3	19.14 ± 1.07	(Tukey's test)		b
Fig 5e	OE6	3	19.15 ± 0.67			a
Fig 5f	WT	3	17.89 ± 0.52	One-way ANOVA	> 0.05	a
Fig 5f	OE5	3	18.11 ± 0.24	(Tukey's test)		a
Fig 5f	OE6	3	17.52 ± 0.44			a
Fig 6c	WT	3	83.70 ± 5.84	One-way ANOVA	< 0.001	a
Fig 6c	OE1	3	34.08 ± 5.15	(Tukey's test)		b
Fig 6c	OE2	3	18.67 ± 5.44			c
Fig 6e	WT	3	0.909 ± 0.034	Student's t-test	—	—
Fig 6e	OE2	3	0.202 ± 0.018		< 0.001	***
Fig 10b	R:CaBG4pro::LUC E:YFP	3	1.000 ± 0.020	Student's t-test	—	—
Fig 10b	R:CaBG4pro::LUC E:CaZAT5	3	0.320 ± 0.036		< 0.001	***
Fig 10c	R:CaPGpro::LUC E:YFP	3	1.001 ± 0.024	Student's t-test	—	—
Fig 10c	R:CaPGpro::LUC E:CaZAT5	3	0.510 ± 0.036		< 0.001	***
Fig 10d	R：CaExpA13pro::LUC E:YFP	3	1.00 ± 0.02	Student's t-test	—	—
Fig 10d	R：CaExpA13pro::LUC E:CaZAT5	3	0.28 ± 0.04		< 0.001	***
Fig S2d	OE#1	3	2.63 ± 0.03	One-way ANOVA	< 0.001	b
Fig S2d	OE#2	3	2.05 ± 0.06	(Tukey's test)		c
Fig S2d	OE#3	3	1.00 ± 0.01			f
Fig S2d	OE#4	3	1.81 ± 0.04			d
Fig S2d	OE#5	3	1.24 ± 0.04			e
Fig S2d	OE#6	3	3.05 ± 0.05			a
Fig S3b	OE#1	3	2.033 ± 0.054	One-way ANOVA	< 0.001	b
Fig S3b	OE#2	3	2.244 ± 0.057	(Tukey's test)		a
Fig S3b	OE#3	3	1.217 ± 0.015			d
Fig S3b	OE#4	3	1.600 ± 0.100			c
Fig S3b	OE#5	3	1.00 ± 0.013			e
Fig S3d	WT	3	13.33 ± 0.76	Student's t-test	—	—
Fig S3d	OE-CaSOC1	3	6.83 ± 1.04		< 0.001	***
Fig S3e	WT	3	36.67 ± 1.07	Student's t-test	—	—
Fig S3e	OE-CaSOC1	3	22.38 ± 3.07		< 0.001	***
Fig S3f	WT	3	56.40 ± 2.84	Student's t-test	—	—
Fig S3f	OE-CaSOC1	3	52.09 ± 2.36		0.103	NS
Fig S3g	WT	3	21.16 ± 0.62	One-way ANOVA	< 0.001	b
Fig S3g	OE3	3	23.39 ± 1.24	(Tukey's test)		a
Fig S3g	OE4	3	23.10 ± 0.55			a
Fig S3h	WT	3	17.89 ± 0.52	One-way ANOVA	< 0.001	b
Fig S3h	OE3	3	21.69 ± 1.35	(Tukey's test)		a
Fig S3h	OE4	3	20.38 ± 1.12			a
Fig S3i	WT	3	83.70 ± 5.84	One-way ANOVA	0.043	b
Fig S3i	OE1	3	88.67 ± 4.04	(Tukey's test)		a
Fig S3i	OE2	3	93.20 ± 1.65			a
